# Supplementary material for: Integrated Analysis of lncRNAs, mRNAs, and TFs to Identify Regulatory Networks Underlying MAP Infection in Cattle
Source: Front Genet. 2021 Jul 5;12:668448. doi: 10.3389/fgene.2021.668448 (PMC8287970; doi:10.3389/fgene.2021.668448)
Supplement: Supplementary File 1 — Soft threshold selection process used to obtain the sale free topology index. [file Data_Sheet_1.zip]

Archive with 19 entries (18 files):
- Data Sheet 1/Supplementary_Materials/
- Data Sheet 1/Supplementary_Materials/Supplementary_File_S1.docx
- Data Sheet 1/Supplementary_Materials/Supplementary_File_S10.docx
- Data Sheet 1/Supplementary_Materials/Supplementary_File_S11.xlsx
- Data Sheet 1/Supplementary_Materials/Supplementary_File_S12.xlsx
- Data Sheet 1/Supplementary_Materials/Supplementary_File_S13.xlsx
- Data Sheet 1/Supplementary_Materials/supplementary_File_S14.xlsx
- Data Sheet 1/Supplementary_Materials/Supplementary_File_S15.xlsx
- Data Sheet 1/Supplementary_Materials/Supplementary_File_S16.docx
- Data Sheet 1/Supplementary_Materials/Supplementary_File_S17.xlsx
- Data Sheet 1/Supplementary_Materials/Supplementary_File_S18.docx
- Data Sheet 1/Supplementary_Materials/Supplementary_File_S2.xlsx
- Data Sheet 1/Supplementary_Materials/Supplementary_File_S3.xlsx
- Data Sheet 1/Supplementary_Materials/Supplementary_File_S4.xlsx
- Data Sheet 1/Supplementary_Materials/Supplementary_File_S5.xlsx
- Data Sheet 1/Supplementary_Materials/Supplementary_File_S6.xlsx
- Data Sheet 1/Supplementary_Materials/Supplementary_File_S7.docx
- Data Sheet 1/Supplementary_Materials/Supplementary_File_S8.xlsx
- Data Sheet 1/Supplementary_Materials/Supplementary_File_S9.docx
