# Supplementary material for: Integrated Analysis of lncRNAs, mRNAs, and TFs to Identify Regulatory Networks Underlying MAP Infection in Cattle
Source: Front Genet. 2021 Jul 5;12:668448. doi: 10.3389/fgene.2021.668448 (PMC8287970; doi:10.3389/fgene.2021.668448)
Supplement: Supplementary File 1 — Soft threshold selection process used to obtain the sale free topology index. [file Data_Sheet_1.zip › Data Sheet 1/Supplementary_Materials/Supplementary_File_S11.xlsx]

## Sheet: black
Supplementary File S11: The complete list of the functional enrichment analysis of the genes in the non-preserved modules.
GO	Term	P-value	Genes
	ATP hydrolysis coupled cation transmembrane transport	0.000129475	ATP5PO;ATP5F1A;ATP6V1H;ATP5PB;ATP6V1B2;ATP5MG;ATP5MC3;ATP5F1E
	mitochondrion organization	0.000705434	BAX;SLC25A5;HMGCL;NDUFA1;NDUFB1;NDUFA2;NDUFAB1;NDUFA13;MPV17;PARK7;TIMM22;ACAA2;PPP2CB;MSTO1;TOMM5;SAMM50;CISD2;SDHAF1;THEM4
	primary alcohol metabolic process	0.00118388	ALDH1A1;AKR1B1;ADH5;CBR4;AKR1A1
	ammonium ion metabolic process	0.00131739	ODC1;FABP5;ASAH1;PARK7;CHPT1;CBR4;AKR1A1
	positive regulation of intrinsic apoptotic signaling pathway	0.00164155	BAX;RACK1;RPL26;PARK7;S100A8
	positive regulation of protein oligomerization	0.0017856	BAX;RACK1;RHOC
	protein transmembrane transport	0.00266609	NDUFA13;HSPA5;TIMM22;SEC61G
	ATP synthesis coupled proton transport	0.00341838	ATP5PO;ATP5ME;ATP5F1E
	response to toxic substance	0.00345092	BAX;GPX4;GOT2;RACK1;MGST3;PARK7;PPP2CB;S100A8;AKR1A1
	terpenoid metabolic process	0.00381885	FDPS;ALDH1A1;AKR1B1;ADH5
	inner mitochondrial membrane organization	0.0057269	NDUFA13;TIMM22;SAMM50
	hair cycle	0.00877315	TRADD;SNRPE;NSDHL
	protein export from nucleus	0.00906306	PARK7;HSPA9;SRSF3;RAN;ENY2
	establishment of protein localization to organelle	0.00941224	NDUFA13;HSPA5;CCT2;CCT7;TIMM22;RAN;SEC61G;TOMM5
	mitochondrial transport	0.0124246	NA
	oxidation-reduction process	0.0299084	NA
	mRNA splicing, via spliceosome	0.0331768	NA
	fatty acid metabolic process	0.0418823	NA
	carboxylic acid catabolic process	0.0441683	NA
	steroid biosynthetic process	0.0685625	NA
	phosphatidylcholine metabolic process	0.0750148	NA
	spliceosomal complex assembly	0.0928472	NA
	neutrophil chemotaxis	0.0928472	NA
	adult locomotory behavior	0.0928472	NA
	mRNA processing	0.135624	NA
	organophosphate metabolic process	0.141494	NA
	glycerophospholipid biosynthetic process	0.146898	NA
	positive regulation of locomotion	0.149902	NA
	ceramide metabolic process	0.152043	NA
	cellular response to topologically incorrect protein	0.152043	NA
	lipid modification	0.190651	NA
	glycerolipid metabolic process	0.193178	NA
	positive regulation of cell migration	0.204066	NA
	defense response to bacterium	0.216456	NA
	carboxylic acid biosynthetic process	0.233032	NA
	positive regulation of organelle organization	0.233032	NA
	regulation of mRNA processing	0.237197	NA
	acute inflammatory response	0.238485	NA
	protein demethylation	0.259545	NA
	glycine metabolic process	0.259545	NA
	cellular response to virus	0.259545	NA
	regulation of establishment of cell polarity	0.259545	NA
	phospholipid metabolic process	0.280795	NA
	tRNA 5'-leader removal	0.302777	NA
	pyrimidine nucleotide-sugar transmembrane transport	0.302777	NA
	cholesterol efflux	0.302777	NA
	regulation of endoplasmic reticulum stress-induced intrinsic apoptotic signaling pathway	0.302777	NA
	positive regulation of microtubule polymerization	0.302777	NA
	complement activation, classical pathway	0.302777	NA
	response to acid chemical	0.318063	NA
	formation of cytoplasmic translation initiation complex	0.343497	NA
	maintenance of protein location in nucleus	0.343497	NA
	regulation of extrinsic apoptotic signaling pathway via death domain receptors	0.343497	NA
	cellular response to interleukin-4	0.343497	NA
	cellular response to vascular endothelial growth factor stimulus	0.343497	NA
	iron-sulfur cluster assembly	0.343497	NA
	hormone biosynthetic process	0.343497	NA
	response to endoplasmic reticulum stress	0.346251	NA
	positive regulation of protein ubiquitination	0.34864	NA
	translation	0.371894	NA
	2-oxoglutarate metabolic process	0.381852	NA
	AMP metabolic process	0.381852	NA
	mitochondrion localization	0.381852	NA
	regulation of stem cell differentiation	0.381852	NA
	sensory perception of pain	0.381852	NA
	regulation of cellular protein localization	0.387313	NA
	rRNA metabolic process	0.399391	NA
	lipid catabolic process	0.413902	NA
	protein localization to nucleus	0.415407	NA
	regulation of actin filament-based process	0.415407	NA
	triglyceride biosynthetic process	0.417977	NA
	post-Golgi vesicle-mediated transport	0.417977	NA
	defense response to Gram-positive bacterium	0.417977	NA
	peptide metabolic process	0.428037	NA
	cytoplasmic translation	0.43298	NA
	positive regulation of protein import into nucleus	0.452003	NA
	regulation of mitotic spindle organization	0.452003	NA
	regulation of fibroblast proliferation	0.452003	NA
	cellular modified amino acid biosynthetic process	0.484049	NA
	receptor metabolic process	0.492303	NA
	positive regulation of I-kappaB kinase/NF-kappaB signaling	0.492303	NA
	regulation of transforming growth factor beta receptor signaling pathway	0.514232	NA
	intracellular protein transport	0.541636	NA
	regulation of steroid metabolic process	0.542658	NA
	negative regulation of leukocyte activation	0.542658	NA
	organelle transport along microtubule	0.569429	NA
	negative regulation of neuron apoptotic process	0.569429	NA
	positive regulation of small molecule metabolic process	0.569429	NA
	protein localization to membrane	0.57898	NA
	regulation of lipid metabolic process	0.579079	NA
	membrane lipid metabolic process	0.582057	NA
	protein autoubiquitination	0.594641	NA
	peptidyl-serine phosphorylation	0.598556	NA
	defense response	0.602019	NA
	adaptive thermogenesis	0.618385	NA
	regulation of protein stability	0.618515	NA
	protein maturation	0.630084	NA
	organic anion transport	0.631096	NA
	phosphatidylinositol 3-kinase signaling	0.640745	NA
	positive regulation of mitochondrion organization	0.640745	NA
	erythrocyte differentiation	0.640745	NA
	tRNA processing	0.645115	NA
	cell-cell signaling	0.654429	NA
	regulation of translation	0.656222	NA
	reproductive structure development	0.659663	NA
	regulation of ATP metabolic process	0.661802	NA
	chromosome separation	0.661802	NA
	negative regulation of multicellular organismal process	0.695738	NA
	histone lysine methylation	0.700304	NA
	cellular response to metal ion	0.700304	NA
	protein-DNA complex assembly	0.700304	NA
	regulation of response to DNA damage stimulus	0.700458	NA
	regulation of cell proliferation	0.713974	NA
	regulation of T cell proliferation	0.734444	NA
	leukocyte cell-cell adhesion	0.748486	NA
	regulation of actin polymerization or depolymerization	0.764714	NA
	regulation of nuclear division	0.791551	NA
	myeloid leukocyte differentiation	0.791551	NA
	cell cycle arrest	0.791551	NA
	transmembrane receptor protein tyrosine kinase signaling pathway	0.799134	NA
GO	ubiquitin-dependent protein catabolic process	0.801945	NA
	synapse organization	0.803805	NA
	purine ribonucleotide biosynthetic process	0.810064	NA
	cellular response to nitrogen compound	0.830309	NA
	proteasomal protein catabolic process	0.836951	NA
	positive regulation of signal transduction	0.842354	NA
	chemotaxis	0.847882	NA
	negative regulation of cellular catabolic process	0.855123	NA
	peptidyl-tyrosine modification	0.863656	NA
	glucose metabolic process	0.863656	NA
	negative regulation of phosphate metabolic process	0.877483	NA
	cellular component disassembly	0.880046	NA
	negative regulation of cell differentiation	0.880046	NA
	cellular modified amino acid metabolic process	0.886371	NA
	rhythmic process	0.886371	NA
	regulation of transcription by RNA polymerase II	0.887435	NA
	regulation of leukocyte cell-cell adhesion	0.893073	NA
	cellular response to hormone stimulus	0.896219	NA
	chromatin organization	0.89752	NA
	organic substance metabolic process	0.901174	NA
	protein-containing complex disassembly	0.905319	NA
	positive regulation of lymphocyte activation	0.910909	NA
	central nervous system development	0.914653	NA
	phagocytosis	0.91617	NA
	protein localization to cell periphery	0.921122	NA
	primary metabolic process	0.928237	NA
	heart development	0.930171	NA
	negative regulation of cellular protein metabolic process	0.931468	NA
	protein transport	0.935277	NA
	regulation of cell-cell adhesion	0.938186	NA
	spermatogenesis	0.941844	NA
	multicellular organismal homeostasis	0.948526	NA
	regulation of macromolecule metabolic process	0.949712	NA
	positive regulation of nucleic acid-templated transcription	0.951926	NA
	cytokine-mediated signaling pathway	0.957144	NA
	regulation of transferase activity	0.959542	NA
	regulation of primary metabolic process	0.960702	NA
	regulation of nitrogen compound metabolic process	0.970298	NA
	protein modification by small protein conjugation	0.979987	NA
	negative regulation of macromolecule metabolic process	0.986721	NA
	positive regulation of cell differentiation	0.996562	NA
	regulation of phosphorylation	0.997982	NA
	cellular protein modification process	0.999983	NA
	histone H3 acetylation	1	NA
	N-terminal protein lipidation	1	NA
	protein glycosylation	1	NA
	peptidyl-threonine phosphorylation	1	NA
	protein deacetylation	1	NA
	pyruvate biosynthetic process	1	NA
	proline metabolic process	1	NA
	heparan sulfate proteoglycan metabolic process	1	NA
	tricarboxylic acid cycle	1	NA
	GPI anchor biosynthetic process	1	NA
	phospholipid catabolic process	1	NA
	glycerophospholipid catabolic process	1	NA
	glycolytic process	1	NA
	heme biosynthetic process	1	NA
	acyl-CoA metabolic process	1	NA
	amyloid-beta metabolic process	1	NA
	activation of MAPKK activity	1	NA
	negative regulation of protein serine/threonine kinase activity	1	NA
	regulation of cyclin-dependent protein serine/threonine kinase activity	1	NA
	negative regulation of phosphoprotein phosphatase activity	1	NA
	regulation of phosphoprotein phosphatase activity	1	NA
	regulation of carbohydrate catabolic process	1	NA
	negative regulation of cellular carbohydrate metabolic process	1	NA
	regulation of cellular carbohydrate metabolic process	1	NA
	regulation of glucose metabolic process	1	NA
	positive regulation of autophagy	1	NA
	positive regulation of macroautophagy	1	NA
	ncRNA 3'-end processing	1	NA
	mRNA modification	1	NA
	histone mRNA metabolic process	1	NA
	RNA phosphodiester bond hydrolysis, exonucleolytic	1	NA
	nucleobase metabolic process	1	NA
	nucleotide-sugar metabolic process	1	NA
	positive regulation of transcription from RNA polymerase II promoter in response to stress	1	NA
	positive regulation of mRNA metabolic process	1	NA
	positive regulation of RNA splicing	1	NA
	regulation of mRNA catabolic process	1	NA
	regulation of mRNA polyadenylation	1	NA
	protein localization to endosome	1	NA
	interleukin-6 secretion	1	NA
	interleukin-8 secretion	1	NA
	regulation of insulin secretion	1	NA
	insulin secretion involved in cellular response to glucose stimulus	1	NA
	long-chain fatty acid transport	1	NA
	regulation of exocytosis	1	NA
	positive regulation of secretion	1	NA
	phagocytosis, engulfment	1	NA
	secretion by tissue	1	NA
	acid secretion	1	NA
	establishment of chromosome localization	1	NA
	endosome to lysosome transport	1	NA
	endocytic recycling	1	NA
	cargo loading into COPII-coated vesicle	1	NA
	regulation of synaptic transmission, glutamatergic	1	NA
	G protein-coupled purinergic receptor signaling pathway	1	NA
	purinergic receptor signaling pathway	1	NA
	Rho protein signal transduction	1	NA
	negative regulation of epidermal growth factor receptor signaling pathway	1	NA
	lipopolysaccharide-mediated signaling pathway	1	NA
	positive regulation of cytokine-mediated signaling pathway	1	NA
	negative regulation of cytokine-mediated signaling pathway	1	NA
	regulation of Ras protein signal transduction	1	NA
	negative regulation of Ras protein signal transduction	1	NA
	regulation of TORC1 signaling	1	NA
	negative regulation of TOR signaling	1	NA
	cellular response to calcium ion	1	NA
	cellular response to oxygen levels	1	NA
	regulation of cellular response to insulin stimulus	1	NA
	cellular response to nerve growth factor stimulus	1	NA
	positive chemotaxis	1	NA
	response to type I interferon	1	NA
	regulation of cell junction assembly	1	NA
	regulation of mitochondrial fission	1	NA
	protein trimerization	1	NA
	cytochrome complex assembly	1	NA
	proton-transporting two-sector ATPase complex assembly	1	NA
	chromatin remodeling	1	NA
	Golgi organization	1	NA
	nucleus organization	1	NA
	ruffle assembly	1	NA
	collagen fibril organization	1	NA
	lamellipodium organization	1	NA
	centriole replication	1	NA
	intermediate filament cytoskeleton organization	1	NA
	actin filament depolymerization	1	NA
	positive regulation of fat cell differentiation	1	NA
	regulation of fat cell differentiation	1	NA
	cell part morphogenesis	1	NA
	cilium assembly	1	NA
	photoreceptor cell development	1	NA
	cell maturation	1	NA
	muscle fiber development	1	NA
	myoblast fusion	1	NA
	positive regulation of myeloid leukocyte differentiation	1	NA
	positive regulation of B cell differentiation	1	NA
	positive regulation of T cell differentiation	1	NA
	T cell lineage commitment	1	NA
	T cell differentiation	1	NA
	regulation of activated T cell proliferation	1	NA
	neutrophil activation	1	NA
	leukocyte activation involved in immune response	1	NA
	cell adhesion mediated by integrin	1	NA
	homotypic cell-cell adhesion	1	NA
	negative regulation of cell-cell adhesion	1	NA
	toll-like receptor signaling pathway	1	NA
	toll-like receptor 4 signaling pathway	1	NA
	positive regulation of myeloid leukocyte mediated immunity	1	NA
	positive regulation of wound healing	1	NA
	regulation of blood coagulation	1	NA
	positive regulation of tumor necrosis factor production	1	NA
	negative regulation of leukocyte migration	1	NA
	negative regulation of blood vessel endothelial cell migration	1	NA
	T cell migration	1	NA
	monocyte chemotaxis	1	NA
	regulation of calcium ion transport into cytosol	1	NA
	negative regulation of sequestering of calcium ion	1	NA
	positive regulation of cell cycle G1/S phase transition	1	NA
	negative regulation of endothelial cell proliferation	1	NA
	negative regulation of viral genome replication	1	NA
	regulation of organ growth	1	NA
	regulation of multicellular organism growth	1	NA
	negative regulation of developmental growth	1	NA
	positive regulation of developmental growth	1	NA
	cranial skeletal system development	1	NA
	skeletal muscle tissue regeneration	1	NA
	developmental growth involved in morphogenesis	1	NA
	inner cell mass cell proliferation	1	NA
	positive regulation of angiogenesis	1	NA
	angiogenesis	1	NA
	blood vessel morphogenesis	1	NA
	regulation of bone mineralization	1	NA
	embryonic skeletal system morphogenesis	1	NA
	camera-type eye development	1	NA
	lung development	1	NA
	bone development	1	NA
	neurotransmitter catabolic process	1	NA
	immunoglobulin production	1	NA
	circadian rhythm	1	NA
	amyloid precursor protein catabolic process	1	NA
	glycerol metabolic process	1	NA
	collagen metabolic process	1	NA
	negative regulation of small molecule metabolic process	1	NA
	regulation of blood vessel diameter	1	NA
	tight junction organization	1	NA
	cellular response to acetylcholine	1	NA
	regulation of synaptic vesicle cycle	1	NA
	visual perception	1	NA
	female gamete generation	1	NA
	plasma lipoprotein particle clearance	1	NA

## Sheet: blue
Supplementary File S11: The complete list of the functional enrichment analysis of the genes in the non-preserved modules.
GO	Term	P-value	Genes
	negative regulation of blood vessel endothelial cell migration	0.000379398	PPARG;RHOA;JUP;CSNK2B
	cellular response to nitrogen compound	0.00305697	CA2;GNG2;ADRB2;PPARG;VAMP2;HSP90B1;JUP;MEF2C;RTF2;GPD1;NPM1;RGS10;RRAGA
	positive regulation of macroautophagy	0.00419357	ADRB2;CALCOCO2;PAFAH1B2;SESN2
	regulation of blood vessel diameter	0.00419357	ECE2;VAMP2;RHOA;ATG5
	centriole replication	0.00663821	SPICE1;CDK2;NPM1
	regulation of actin filament-based process	0.00739317	ACTR3;ARHGDIB;RHOA;JUP;VASP;PAK1;CFL2;CDK10
	regulation of translation	0.0084646	EIF4E;ZFP36;PTCD3;SESN2;MRPS27;CASC3;RPUSD3;PAIP2;NPM1;RPS4X;DPH6;DNAJC24
	intracellular protein transport	0.00958676	NCF1;VAMP2;HSP90B1;SSB;JUP;OAZ1;NXF1;RBM22;SNX5;STRADA;PEX19;AP3S1;SEPTIN8;SRP54;TOMM7;NUTF2;SSR3
	cellular response to hormone stimulus	0.0168468	NA
	protein export from nucleus	0.0231354	NA
	establishment of protein localization to organelle	0.0338326	NA
	cilium assembly	0.058626	NA
	protein localization to membrane	0.0631421	NA
	regulation of TORC1 signaling	0.0662638	NA
	regulation of cellular protein localization	0.0680331	NA
	regulation of transcription by RNA polymerase II	0.0699338	NA
	mRNA processing	0.0804838	NA
	regulation of bone mineralization	0.0883729	NA
	heart development	0.0999267	NA
	mRNA splicing, via spliceosome	0.100852	NA
	ncRNA 3'-end processing	0.112283	NA
	negative regulation of developmental growth	0.112283	NA
	circadian rhythm	0.119031	NA
	female gamete generation	0.124275	NA
	RNA phosphodiester bond hydrolysis, exonucleolytic	0.137613	NA
	regulation of organ growth	0.137613	NA
	adult locomotory behavior	0.137613	NA
	regulation of ATP metabolic process	0.141455	NA
	regulation of carbohydrate catabolic process	0.164026	NA
	positive regulation of protein import into nucleus	0.164026	NA
	regulation of multicellular organism growth	0.164026	NA
	positive regulation of organelle organization	0.177415	NA
	cellular response to metal ion	0.177936	NA
	regulation of cell proliferation	0.180927	NA
	chromatin organization	0.189187	NA
	positive regulation of fat cell differentiation	0.218965	NA
	central nervous system development	0.230058	NA
	regulation of exocytosis	0.23662	NA
	response to acid chemical	0.237298	NA
	regulation of actin polymerization or depolymerization	0.256898	NA
	spermatogenesis	0.261082	NA
	rhythmic process	0.270418	NA
	organelle transport along microtubule	0.275166	NA
	negative regulation of neuron apoptotic process	0.275166	NA
	positive regulation of small molecule metabolic process	0.275166	NA
	cytoplasmic translation	0.277402	NA
	regulation of transferase activity	0.278113	NA
	positive regulation of autophagy	0.3136	NA
	interleukin-8 secretion	0.317518	NA
	cargo loading into COPII-coated vesicle	0.317518	NA
	cellular response to acetylcholine	0.317518	NA
	protein-containing complex disassembly	0.3214	NA
	peptidyl-threonine phosphorylation	0.331177	NA
	positive regulation of mRNA metabolic process	0.331177	NA
	cell maturation	0.331177	NA
	protein localization to nucleus	0.338586	NA
	phagocytosis	0.355805	NA
	positive regulation of cell migration	0.364698	NA
	histone H3 acetylation	0.367769	NA
	ATP synthesis coupled proton transport	0.367769	NA
	tRNA 5'-leader removal	0.367769	NA
	histone mRNA metabolic process	0.367769	NA
	nucleotide-sugar metabolic process	0.367769	NA
	positive regulation of RNA splicing	0.367769	NA
	phagocytosis, engulfment	0.367769	NA
	secretion by tissue	0.367769	NA
	negative regulation of cytokine-mediated signaling pathway	0.367769	NA
	positive regulation of microtubule polymerization	0.367769	NA
	T cell lineage commitment	0.367769	NA
	protein localization to cell periphery	0.373024	NA
	bone development	0.385927	NA
	chromatin remodeling	0.412581	NA
	formation of cytoplasmic translation initiation complex	0.414335	NA
	regulation of mRNA polyadenylation	0.414335	NA
	interleukin-6 secretion	0.414335	NA
	negative regulation of TOR signaling	0.414335	NA
	cellular response to vascular endothelial growth factor stimulus	0.414335	NA
	homotypic cell-cell adhesion	0.414335	NA
	negative regulation of endothelial cell proliferation	0.414335	NA
	glucose metabolic process	0.441737	NA
	cell-cell signaling	0.452388	NA
	regulation of nitrogen compound metabolic process	0.453466	NA
	2-oxoglutarate metabolic process	0.457485	NA
	heparan sulfate proteoglycan metabolic process	0.457485	NA
	heme biosynthetic process	0.457485	NA
	positive regulation of transcription from RNA polymerase II promoter in response to stress	0.457485	NA
	mitochondrion localization	0.457485	NA
	protein trimerization	0.457485	NA
	lamellipodium organization	0.457485	NA
	regulation of stem cell differentiation	0.457485	NA
	peptidyl-serine phosphorylation	0.461521	NA
	glycolytic process	0.464084	NA
	positive regulation of protein ubiquitination	0.464084	NA
	Rho protein signal transduction	0.464084	NA
	cellular component disassembly	0.469185	NA
	regulation of macromolecule metabolic process	0.473418	NA
	positive regulation of locomotion	0.483767	NA
	pyruvate biosynthetic process	0.488828	NA
	spliceosomal complex assembly	0.497469	NA
	post-Golgi vesicle-mediated transport	0.497469	NA
	positive regulation of myeloid leukocyte mediated immunity	0.497469	NA
	neutrophil chemotaxis	0.497469	NA
	T cell differentiation	0.500144	NA
	protein maturation	0.500144	NA
	regulation of fat cell differentiation	0.512847	NA
	angiogenesis	0.526625	NA
	cellular response to calcium ion	0.534519	NA
	T cell migration	0.534519	NA
	regulation of Ras protein signal transduction	0.536115	NA
	cytokine-mediated signaling pathway	0.538872	NA
	protein transport	0.560854	NA
	protein transmembrane transport	0.568847	NA
	actin filament depolymerization	0.568847	NA
	regulation of primary metabolic process	0.57418	NA
	myeloid leukocyte differentiation	0.580325	NA
	regulation of response to DNA damage stimulus	0.590029	NA
	regulation of calcium ion transport into cytosol	0.600655	NA
	synapse organization	0.601247	NA
	regulation of phosphorylation	0.612106	NA
	receptor metabolic process	0.621377	NA
	positive regulation of I-kappaB kinase/NF-kappaB signaling	0.621377	NA
	ATP hydrolysis coupled cation transmembrane transport	0.621377	NA
	purine ribonucleotide biosynthetic process	0.627186	NA
	cytochrome complex assembly	0.630125	NA
	positive regulation of tumor necrosis factor production	0.630125	NA
	positive regulation of developmental growth	0.630125	NA
	blood vessel morphogenesis	0.632305	NA
	regulation of mRNA processing	0.640717	NA
	positive regulation of nucleic acid-templated transcription	0.653951	NA
	carboxylic acid catabolic process	0.654051	NA
	leukocyte cell-cell adhesion	0.654051	NA
	positive regulation of T cell differentiation	0.65743	NA
	protein autoubiquitination	0.682727	NA
	Golgi organization	0.682727	NA
	primary alcohol metabolic process	0.682727	NA
	positive regulation of cell differentiation	0.69103	NA
	positive regulation of signal transduction	0.692356	NA
	negative regulation of cellular catabolic process	0.694085	NA
	tricarboxylic acid cycle	0.706164	NA
	regulation of glucose metabolic process	0.706164	NA
	positive regulation of intrinsic apoptotic signaling pathway	0.706164	NA
	acute inflammatory response	0.706164	NA
	negative regulation of sequestering of calcium ion	0.706164	NA
	adaptive thermogenesis	0.706164	NA
	multicellular organismal homeostasis	0.710629	NA
	negative regulation of macromolecule metabolic process	0.723589	NA
	phosphatidylinositol 3-kinase signaling	0.727876	NA
	erythrocyte differentiation	0.727876	NA
	response to endoplasmic reticulum stress	0.736141	NA
	peptide metabolic process	0.747521	NA
	regulation of cellular carbohydrate metabolic process	0.747991	NA
	cellular response to oxygen levels	0.747991	NA
	chromosome separation	0.747991	NA
	negative regulation of small molecule metabolic process	0.747991	NA
	protein modification by small protein conjugation	0.753564	NA
	cellular protein modification process	0.763467	NA
	regulation of mRNA catabolic process	0.766625	NA
	tRNA processing	0.768401	NA
	carboxylic acid biosynthetic process	0.770154	NA
	response to toxic substance	0.771051	NA
	regulation of protein stability	0.771051	NA
	cell part morphogenesis	0.781821	NA
	histone lysine methylation	0.783887	NA
	chemotaxis	0.792172	NA
	rRNA metabolic process	0.79345	NA
	primary metabolic process	0.794469	NA
	regulation of phosphoprotein phosphatase activity	0.799877	NA
	camera-type eye development	0.799877	NA
	positive regulation of lymphocyte activation	0.805059	NA
	leukocyte activation involved in immune response	0.805059	NA
	mitochondrion organization	0.806117	NA
	regulation of T cell proliferation	0.814689	NA
	positive regulation of angiogenesis	0.814689	NA
	organic substance metabolic process	0.817346	NA
	oxidation-reduction process	0.825062	NA
	proteasomal protein catabolic process	0.829837	NA
	negative regulation of multicellular organismal process	0.833217	NA
	positive regulation of secretion	0.845902	NA
	lipid modification	0.863791	NA
	regulation of nuclear division	0.863791	NA
	steroid biosynthetic process	0.873888	NA
	defense response	0.877558	NA
	translation	0.879983	NA
	organophosphate metabolic process	0.881367	NA
	transmembrane receptor protein tyrosine kinase signaling pathway	0.892771	NA
	ammonium ion metabolic process	0.899924	NA
	peptidyl-tyrosine modification	0.920603	NA
	ubiquitin-dependent protein catabolic process	0.920624	NA
	organic anion transport	0.921354	NA
	fatty acid metabolic process	0.926138	NA
	lipid catabolic process	0.926138	NA
	protein glycosylation	0.931966	NA
	cellular modified amino acid metabolic process	0.937024	NA
	regulation of leukocyte cell-cell adhesion	0.941708	NA
	reproductive structure development	0.946045	NA
	negative regulation of cell differentiation	0.94622	NA
	negative regulation of cellular protein metabolic process	0.961178	NA
	mitochondrial transport	0.96609	NA
	regulation of cell-cell adhesion	0.97096	NA
	negative regulation of phosphate metabolic process	0.988235	NA
	N-terminal protein lipidation	1	NA
	protein demethylation	1	NA
	protein deacetylation	1	NA
	proline metabolic process	1	NA
	glycine metabolic process	1	NA
	triglyceride biosynthetic process	1	NA
	phosphatidylcholine metabolic process	1	NA
	GPI anchor biosynthetic process	1	NA
	glycerophospholipid biosynthetic process	1	NA
	phospholipid metabolic process	1	NA
	terpenoid metabolic process	1	NA
	glycerolipid metabolic process	1	NA
	membrane lipid metabolic process	1	NA
	phospholipid catabolic process	1	NA
	glycerophospholipid catabolic process	1	NA
	AMP metabolic process	1	NA
	acyl-CoA metabolic process	1	NA
	cellular modified amino acid biosynthetic process	1	NA
	ceramide metabolic process	1	NA
	amyloid-beta metabolic process	1	NA
	activation of MAPKK activity	1	NA
	negative regulation of protein serine/threonine kinase activity	1	NA
	regulation of cyclin-dependent protein serine/threonine kinase activity	1	NA
	negative regulation of phosphoprotein phosphatase activity	1	NA
	regulation of lipid metabolic process	1	NA
	regulation of steroid metabolic process	1	NA
	negative regulation of cellular carbohydrate metabolic process	1	NA
	mRNA modification	1	NA
	nucleobase metabolic process	1	NA
	maintenance of protein location in nucleus	1	NA
	protein localization to endosome	1	NA
	regulation of insulin secretion	1	NA
	insulin secretion involved in cellular response to glucose stimulus	1	NA
	pyrimidine nucleotide-sugar transmembrane transport	1	NA
	cholesterol efflux	1	NA
	long-chain fatty acid transport	1	NA
	acid secretion	1	NA
	establishment of chromosome localization	1	NA
	endosome to lysosome transport	1	NA
	endocytic recycling	1	NA
	regulation of synaptic transmission, glutamatergic	1	NA
	G protein-coupled purinergic receptor signaling pathway	1	NA
	purinergic receptor signaling pathway	1	NA
	negative regulation of epidermal growth factor receptor signaling pathway	1	NA
	regulation of transforming growth factor beta receptor signaling pathway	1	NA
	lipopolysaccharide-mediated signaling pathway	1	NA
	positive regulation of cytokine-mediated signaling pathway	1	NA
	negative regulation of Ras protein signal transduction	1	NA
	regulation of extrinsic apoptotic signaling pathway via death domain receptors	1	NA
	regulation of endoplasmic reticulum stress-induced intrinsic apoptotic signaling pathway	1	NA
	cellular response to topologically incorrect protein	1	NA
	regulation of cellular response to insulin stimulus	1	NA
	cellular response to interleukin-4	1	NA
	cellular response to nerve growth factor stimulus	1	NA
	positive chemotaxis	1	NA
	cellular response to virus	1	NA
	defense response to Gram-positive bacterium	1	NA
	defense response to bacterium	1	NA
	response to type I interferon	1	NA
	positive regulation of protein oligomerization	1	NA
	regulation of cell junction assembly	1	NA
	regulation of mitochondrial fission	1	NA
	positive regulation of mitochondrion organization	1	NA
	iron-sulfur cluster assembly	1	NA
	protein-DNA complex assembly	1	NA
	proton-transporting two-sector ATPase complex assembly	1	NA
	nucleus organization	1	NA
	ruffle assembly	1	NA
	collagen fibril organization	1	NA
	inner mitochondrial membrane organization	1	NA
	intermediate filament cytoskeleton organization	1	NA
	regulation of mitotic spindle organization	1	NA
	photoreceptor cell development	1	NA
	muscle fiber development	1	NA
	myoblast fusion	1	NA
	positive regulation of myeloid leukocyte differentiation	1	NA
	positive regulation of B cell differentiation	1	NA
	regulation of activated T cell proliferation	1	NA
	negative regulation of leukocyte activation	1	NA
	neutrophil activation	1	NA
	cell adhesion mediated by integrin	1	NA
	negative regulation of cell-cell adhesion	1	NA
	toll-like receptor signaling pathway	1	NA
	toll-like receptor 4 signaling pathway	1	NA
	complement activation, classical pathway	1	NA
	positive regulation of wound healing	1	NA
	regulation of blood coagulation	1	NA
	negative regulation of leukocyte migration	1	NA
	monocyte chemotaxis	1	NA
	positive regulation of cell cycle G1/S phase transition	1	NA
	cell cycle arrest	1	NA
	regulation of establishment of cell polarity	1	NA
	regulation of fibroblast proliferation	1	NA
	negative regulation of viral genome replication	1	NA
	cranial skeletal system development	1	NA
	skeletal muscle tissue regeneration	1	NA
	developmental growth involved in morphogenesis	1	NA
	inner cell mass cell proliferation	1	NA
	embryonic skeletal system morphogenesis	1	NA
	lung development	1	NA
	neurotransmitter catabolic process	1	NA
	hormone biosynthetic process	1	NA
	immunoglobulin production	1	NA
	amyloid precursor protein catabolic process	1	NA
	glycerol metabolic process	1	NA
	collagen metabolic process	1	NA
	tight junction organization	1	NA
	regulation of synaptic vesicle cycle	1	NA
	visual perception	1	NA
	sensory perception of pain	1	NA
	hair cycle	1	NA
	plasma lipoprotein particle clearance	1	NA

## Sheet: brown
Supplementary File S11: The complete list of the functional enrichment analysis of the genes in the non-preserved modules.
GO	Term	P-value	Genes
	amyloid-beta metabolic process	5.44909e-05	PSEN1;CASP3;PSENEN;IDE;TMED10
	amyloid precursor protein catabolic process	0.000178656	PSEN1;CASP3;PSENEN;TMED10
	tRNA processing	0.00696764	OSGEP;WDR4;DDX1;TRMT11;TRMT10B;ELAC1;ZBTB8OS;RPP30
	cellular modified amino acid biosynthetic process	0.00804676	GATM;GSS;ALDH9A1;MGST2
	oxidation-reduction process	0.0369681	NA
	intracellular protein transport	0.0371124	NA
	establishment of protein localization to organelle	0.0487908	NA
	regulation of synaptic transmission, glutamatergic	0.0530034	NA
	negative regulation of epidermal growth factor receptor signaling pathway	0.0754327	NA
	cytochrome complex assembly	0.0771412	NA
	peptide metabolic process	0.0870357	NA
	formation of cytoplasmic translation initiation complex	0.100234	NA
	glycerol metabolic process	0.100234	NA
	protein export from nucleus	0.10263	NA
	membrane lipid metabolic process	0.114203	NA
	translation	0.120427	NA
	negative regulation of phosphate metabolic process	0.122798	NA
	endocytic recycling	0.126897	NA
	protein transport	0.128664	NA
	cellular modified amino acid metabolic process	0.1504	NA
	GPI anchor biosynthetic process	0.154974	NA
	activation of MAPKK activity	0.154974	NA
	positive regulation of myeloid leukocyte mediated immunity	0.154974	NA
	positive regulation of I-kappaB kinase/NF-kappaB signaling	0.17564	NA
	positive regulation of protein import into nucleus	0.184079	NA
	regulation of cellular protein localization	0.184396	NA
	protein localization to nucleus	0.205002	NA
	ceramide metabolic process	0.244072	NA
	regulation of transforming growth factor beta receptor signaling pathway	0.244072	NA
	response to toxic substance	0.251419	NA
	peptidyl-tyrosine modification	0.261327	NA
	mitochondrial transport	0.265058	NA
	glycerophospholipid biosynthetic process	0.271531	NA
	fatty acid metabolic process	0.27904	NA
	carboxylic acid catabolic process	0.28068	NA
	protein glycosylation	0.29767	NA
	positive regulation of T cell differentiation	0.304716	NA
	protein maturation	0.316078	NA
	cytoplasmic translation	0.316107	NA
	Golgi organization	0.33477	NA
	visual perception	0.33477	NA
	positive regulation of protein oligomerization	0.337569	NA
	proton-transporting two-sector ATPase complex assembly	0.337569	NA
	inner cell mass cell proliferation	0.337569	NA
	lipid modification	0.338484	NA
	negative regulation of cellular protein metabolic process	0.348315	NA
	negative regulation of cell differentiation	0.350578	NA
	tricarboxylic acid cycle	0.364436	NA
	adaptive thermogenesis	0.364436	NA
	regulation of transferase activity	0.368196	NA
	receptor metabolic process	0.383039	NA
	histone H3 acetylation	0.389996	NA
	tRNA 5'-leader removal	0.389996	NA
	positive regulation of RNA splicing	0.389996	NA
	secretion by tissue	0.389996	NA
	T cell lineage commitment	0.389996	NA
	negative regulation of blood vessel endothelial cell migration	0.389996	NA
	phosphatidylinositol 3-kinase signaling	0.393586	NA
	cellular response to oxygen levels	0.422118	NA
	regulation of protein stability	0.425545	NA
	ammonium ion metabolic process	0.426899	NA
	glycerolipid metabolic process	0.43797	NA
	maintenance of protein location in nucleus	0.43829	NA
	cellular response to interleukin-4	0.43829	NA
	cellular response to vascular endothelial growth factor stimulus	0.43829	NA
	inner mitochondrial membrane organization	0.43829	NA
	regulation of activated T cell proliferation	0.43829	NA
	neutrophil activation	0.43829	NA
	cell adhesion mediated by integrin	0.43829	NA
	protein-DNA complex assembly	0.477005	NA
	2-oxoglutarate metabolic process	0.482774	NA
	heme biosynthetic process	0.482774	NA
	ncRNA 3'-end processing	0.482774	NA
	nucleobase metabolic process	0.482774	NA
	lamellipodium organization	0.482774	NA
	toll-like receptor signaling pathway	0.503241	NA
	regulation of phosphorylation	0.510931	NA
	triglyceride biosynthetic process	0.523749	NA
	spliceosomal complex assembly	0.523749	NA
	endosome to lysosome transport	0.523749	NA
	multicellular organismal homeostasis	0.549665	NA
	rhythmic process	0.550399	NA
	positive regulation of macroautophagy	0.561491	NA
	regulation of cell junction assembly	0.561491	NA
	regulation of mitotic spindle organization	0.561491	NA
	organic substance metabolic process	0.57119	NA
	proteasomal protein catabolic process	0.576944	NA
	reproductive structure development	0.587983	NA
	mRNA splicing, via spliceosome	0.593045	NA
	protein transmembrane transport	0.596252	NA
	negative regulation of macromolecule metabolic process	0.604487	NA
	circadian rhythm	0.621071	NA
	leukocyte activation involved in immune response	0.623504	NA
	regulation of calcium ion transport into cytosol	0.628269	NA
	mitochondrion organization	0.637333	NA
	synapse organization	0.641891	NA
	cell part morphogenesis	0.642976	NA
	protein localization to membrane	0.646976	NA
	ATP hydrolysis coupled cation transmembrane transport	0.661802	NA
	establishment of chromosome localization	0.684913	NA
	organelle transport along microtubule	0.684913	NA
	negative regulation of neuron apoptotic process	0.684913	NA
	positive regulation of signal transduction	0.686106	NA
	positive regulation of secretion	0.688099	NA
	heart development	0.688099	NA
	leukocyte cell-cell adhesion	0.702892	NA
	negative regulation of protein serine/threonine kinase activity	0.709923	NA
	positive regulation of autophagy	0.709923	NA
	nucleus organization	0.709923	NA
	lung development	0.709923	NA
	negative regulation of multicellular organismal process	0.727926	NA
	regulation of translation	0.729955	NA
	defense response	0.730156	NA
	negative regulation of cellular catabolic process	0.732674	NA
	regulation of glucose metabolic process	0.732955	NA
	cell maturation	0.732955	NA
	negative regulation of sequestering of calcium ion	0.732955	NA
	cilium assembly	0.744065	NA
	primary metabolic process	0.749364	NA
	erythrocyte differentiation	0.754166	NA
	developmental growth involved in morphogenesis	0.754166	NA
	female gamete generation	0.754166	NA
	ubiquitin-dependent protein catabolic process	0.756739	NA
	cellular response to hormone stimulus	0.757359	NA
	response to acid chemical	0.763139	NA
	regulation of cellular carbohydrate metabolic process	0.773698	NA
	bone development	0.773698	NA
	negative regulation of small molecule metabolic process	0.773698	NA
	response to endoplasmic reticulum stress	0.780583	NA
	T cell differentiation	0.790558	NA
	lipopolysaccharide-mediated signaling pathway	0.791684	NA
	chromatin remodeling	0.791684	NA
	central nervous system development	0.798228	NA
	regulation of leukocyte cell-cell adhesion	0.803193	NA
	histone lysine methylation	0.808246	NA
	organophosphate metabolic process	0.818549	NA
	carboxylic acid biosynthetic process	0.822677	NA
	regulation of phosphoprotein phosphatase activity	0.823497	NA
	Rho protein signal transduction	0.823497	NA
	camera-type eye development	0.823497	NA
	mRNA processing	0.824159	NA
	rRNA metabolic process	0.826454	NA
	lipid catabolic process	0.831866	NA
	positive regulation of lymphocyte activation	0.837136	NA
	regulation of T cell proliferation	0.837539	NA
	positive regulation of angiogenesis	0.837539	NA
	regulation of transcription by RNA polymerase II	0.850305	NA
	regulation of exocytosis	0.850468	NA
	protein localization to cell periphery	0.856738	NA
	regulation of Ras protein signal transduction	0.862372	NA
	phospholipid metabolic process	0.863309	NA
	cellular response to nitrogen compound	0.863309	NA
	positive regulation of cell differentiation	0.870955	NA
	regulation of primary metabolic process	0.874925	NA
	regulation of nitrogen compound metabolic process	0.878536	NA
	myeloid leukocyte differentiation	0.883422	NA
	regulation of cell-cell adhesion	0.889636	NA
	regulation of macromolecule metabolic process	0.891434	NA
	steroid biosynthetic process	0.892712	NA
	cell-cell signaling	0.894234	NA
	angiogenesis	0.898578	NA
	protein modification by small protein conjugation	0.898761	NA
	cellular protein modification process	0.902507	NA
	positive regulation of nucleic acid-templated transcription	0.902508	NA
	regulation of mRNA processing	0.909137	NA
	transmembrane receptor protein tyrosine kinase signaling pathway	0.915427	NA
	regulation of lipid metabolic process	0.920931	NA
	cytokine-mediated signaling pathway	0.926097	NA
	glucose metabolic process	0.934851	NA
	blood vessel morphogenesis	0.936815	NA
	peptidyl-serine phosphorylation	0.940054	NA
	chemotaxis	0.943752	NA
	chromatin organization	0.947104	NA
	purine ribonucleotide biosynthetic process	0.951002	NA
	positive regulation of locomotion	0.962922	NA
	regulation of actin filament-based process	0.963642	NA
	regulation of response to DNA damage stimulus	0.966553	NA
	positive regulation of organelle organization	0.971836	NA
	regulation of cell proliferation	0.973137	NA
	spermatogenesis	0.979738	NA
	positive regulation of cell migration	0.988724	NA
	organic anion transport	0.989631	NA
	cellular component disassembly	0.993734	NA
	N-terminal protein lipidation	1	NA
	protein demethylation	1	NA
	peptidyl-threonine phosphorylation	1	NA
	protein autoubiquitination	1	NA
	protein deacetylation	1	NA
	pyruvate biosynthetic process	1	NA
	proline metabolic process	1	NA
	glycine metabolic process	1	NA
	heparan sulfate proteoglycan metabolic process	1	NA
	phosphatidylcholine metabolic process	1	NA
	terpenoid metabolic process	1	NA
	phospholipid catabolic process	1	NA
	glycerophospholipid catabolic process	1	NA
	glycolytic process	1	NA
	regulation of ATP metabolic process	1	NA
	AMP metabolic process	1	NA
	ATP synthesis coupled proton transport	1	NA
	acyl-CoA metabolic process	1	NA
	regulation of cyclin-dependent protein serine/threonine kinase activity	1	NA
	positive regulation of protein ubiquitination	1	NA
	negative regulation of phosphoprotein phosphatase activity	1	NA
	regulation of steroid metabolic process	1	NA
	regulation of carbohydrate catabolic process	1	NA
	negative regulation of cellular carbohydrate metabolic process	1	NA
	mRNA modification	1	NA
	histone mRNA metabolic process	1	NA
	RNA phosphodiester bond hydrolysis, exonucleolytic	1	NA
	nucleotide-sugar metabolic process	1	NA
	positive regulation of transcription from RNA polymerase II promoter in response to stress	1	NA
	positive regulation of mRNA metabolic process	1	NA
	regulation of mRNA catabolic process	1	NA
	regulation of mRNA polyadenylation	1	NA
	protein localization to endosome	1	NA
	interleukin-6 secretion	1	NA
	interleukin-8 secretion	1	NA
	regulation of insulin secretion	1	NA
	insulin secretion involved in cellular response to glucose stimulus	1	NA
	pyrimidine nucleotide-sugar transmembrane transport	1	NA
	cholesterol efflux	1	NA
	long-chain fatty acid transport	1	NA
	phagocytosis, engulfment	1	NA
	phagocytosis	1	NA
	acid secretion	1	NA
	mitochondrion localization	1	NA
	post-Golgi vesicle-mediated transport	1	NA
	cargo loading into COPII-coated vesicle	1	NA
	G protein-coupled purinergic receptor signaling pathway	1	NA
	purinergic receptor signaling pathway	1	NA
	positive regulation of cytokine-mediated signaling pathway	1	NA
	negative regulation of cytokine-mediated signaling pathway	1	NA
	negative regulation of Ras protein signal transduction	1	NA
	regulation of TORC1 signaling	1	NA
	negative regulation of TOR signaling	1	NA
	regulation of extrinsic apoptotic signaling pathway via death domain receptors	1	NA
	regulation of endoplasmic reticulum stress-induced intrinsic apoptotic signaling pathway	1	NA
	positive regulation of intrinsic apoptotic signaling pathway	1	NA
	cellular response to topologically incorrect protein	1	NA
	cellular response to calcium ion	1	NA
	cellular response to metal ion	1	NA
	regulation of cellular response to insulin stimulus	1	NA
	cellular response to nerve growth factor stimulus	1	NA
	positive chemotaxis	1	NA
	cellular response to virus	1	NA
	defense response to Gram-positive bacterium	1	NA
	defense response to bacterium	1	NA
	response to type I interferon	1	NA
	acute inflammatory response	1	NA
	positive regulation of microtubule polymerization	1	NA
	regulation of nuclear division	1	NA
	regulation of mitochondrial fission	1	NA
	positive regulation of mitochondrion organization	1	NA
	iron-sulfur cluster assembly	1	NA
	protein trimerization	1	NA
	ruffle assembly	1	NA
	collagen fibril organization	1	NA
	protein-containing complex disassembly	1	NA
	centriole replication	1	NA
	intermediate filament cytoskeleton organization	1	NA
	actin filament depolymerization	1	NA
	regulation of actin polymerization or depolymerization	1	NA
	positive regulation of fat cell differentiation	1	NA
	regulation of fat cell differentiation	1	NA
	regulation of stem cell differentiation	1	NA
	photoreceptor cell development	1	NA
	muscle fiber development	1	NA
	myoblast fusion	1	NA
	positive regulation of myeloid leukocyte differentiation	1	NA
	positive regulation of B cell differentiation	1	NA
	negative regulation of leukocyte activation	1	NA
	homotypic cell-cell adhesion	1	NA
	negative regulation of cell-cell adhesion	1	NA
	toll-like receptor 4 signaling pathway	1	NA
	complement activation, classical pathway	1	NA
	positive regulation of wound healing	1	NA
	regulation of blood coagulation	1	NA
	positive regulation of tumor necrosis factor production	1	NA
	negative regulation of leukocyte migration	1	NA
	T cell migration	1	NA
	neutrophil chemotaxis	1	NA
	monocyte chemotaxis	1	NA
	positive regulation of cell cycle G1/S phase transition	1	NA
	cell cycle arrest	1	NA
	chromosome separation	1	NA
	regulation of establishment of cell polarity	1	NA
	negative regulation of endothelial cell proliferation	1	NA
	regulation of fibroblast proliferation	1	NA
	negative regulation of viral genome replication	1	NA
	regulation of organ growth	1	NA
	regulation of multicellular organism growth	1	NA
	negative regulation of developmental growth	1	NA
	positive regulation of developmental growth	1	NA
	cranial skeletal system development	1	NA
	skeletal muscle tissue regeneration	1	NA
	regulation of bone mineralization	1	NA
	embryonic skeletal system morphogenesis	1	NA
	neurotransmitter catabolic process	1	NA
	hormone biosynthetic process	1	NA
	immunoglobulin production	1	NA
	primary alcohol metabolic process	1	NA
	collagen metabolic process	1	NA
	regulation of blood vessel diameter	1	NA
	tight junction organization	1	NA
	cellular response to acetylcholine	1	NA
	positive regulation of small molecule metabolic process	1	NA
	regulation of synaptic vesicle cycle	1	NA
	sensory perception of pain	1	NA
	adult locomotory behavior	1	NA
	hair cycle	1	NA
	plasma lipoprotein particle clearance	1	NA

## Sheet: brown4
Supplementary File S11: The complete list of the functional enrichment analysis of the genes in the non-preserved modules.
GO	Term	P-value	Genes
	cell-cell signaling	0.000599429	C3;CCL8;TUBB2B;ILK;PNKD
	carboxylic acid catabolic process	0.00277284	ACADVL;DDAH2;ENOSF1
	regulation of lipid metabolic process	0.00396962	C3;ACADVL;RETN
	fatty acid metabolic process	0.0051758	C3;ACADVL;ACSF3
	lipid catabolic process	0.0051758	ACADVL;RETN;NAGA
	phagocytosis, engulfment	0.0382668	NA
	complement activation, classical pathway	0.0382668	NA
	amyloid-beta metabolic process	0.0445078	NA
	negative regulation of viral genome replication	0.0507102	NA
	tight junction organization	0.0507102	NA
	triglyceride biosynthetic process	0.0568745	NA
	positive regulation of myeloid leukocyte mediated immunity	0.0568745	NA
	regulation of cell proliferation	0.0790913	NA
	regulation of steroid metabolic process	0.0811532	NA
	lung development	0.0930687	NA
	acute inflammatory response	0.0989713	NA
	cell maturation	0.0989713	NA
	positive regulation of mitochondrion organization	0.104837	NA
	positive regulation of signal transduction	0.108468	NA
	negative regulation of small molecule metabolic process	0.110667	NA
	positive regulation of cell differentiation	0.120146	NA
	positive regulation of angiogenesis	0.133628	NA
	lipid modification	0.156024	NA
	steroid biosynthetic process	0.161537	NA
	synapse organization	0.161537	NA
	ammonium ion metabolic process	0.17787	NA
	membrane lipid metabolic process	0.193901	NA
	peptidyl-serine phosphorylation	0.199178	NA
	protein maturation	0.209634	NA
	phagocytosis	0.23521	NA
	mitochondrial transport	0.250176	NA
	heart development	0.250176	NA
	multicellular organismal homeostasis	0.274503	NA
	establishment of protein localization to organelle	0.288738	NA
	cytokine-mediated signaling pathway	0.288738	NA
	cell part morphogenesis	0.302706	NA
	chemotaxis	0.307304	NA
	cellular component disassembly	0.329866	NA
	positive regulation of locomotion	0.334294	NA
	angiogenesis	0.347411	NA
	glycerolipid metabolic process	0.356018	NA
	central nervous system development	0.360282	NA
	protein localization to membrane	0.364518	NA
	regulation of cellular protein localization	0.368728	NA
	regulation of phosphorylation	0.372859	NA
	blood vessel morphogenesis	0.381199	NA
	carboxylic acid biosynthetic process	0.432587	NA
	positive regulation of organelle organization	0.432587	NA
	regulation of nitrogen compound metabolic process	0.533219	NA
	mitochondrion organization	0.554576	NA
	primary metabolic process	0.559905	NA
	intracellular protein transport	0.566476	NA
	organic substance metabolic process	0.605283	NA
	oxidation-reduction process	0.605747	NA
	negative regulation of cellular protein metabolic process	0.616383	NA
	positive regulation of nucleic acid-templated transcription	0.691923	NA
	regulation of transcription by RNA polymerase II	0.726072	NA
	defense response	0.763304	NA
	organophosphate metabolic process	0.764951	NA
	regulation of primary metabolic process	0.794294	NA
	peptide metabolic process	0.802761	NA
	cellular protein modification process	0.825245	NA
	protein transport	0.86854	NA
	negative regulation of macromolecule metabolic process	0.87227	NA
	regulation of macromolecule metabolic process	0.905765	NA
	ubiquitin-dependent protein catabolic process	1	NA
	proteasomal protein catabolic process	1	NA
	histone lysine methylation	1	NA
	histone H3 acetylation	1	NA
	N-terminal protein lipidation	1	NA
	protein glycosylation	1	NA
	protein demethylation	1	NA
	peptidyl-threonine phosphorylation	1	NA
	protein autoubiquitination	1	NA
	protein modification by small protein conjugation	1	NA
	peptidyl-tyrosine modification	1	NA
	protein deacetylation	1	NA
	pyruvate biosynthetic process	1	NA
	proline metabolic process	1	NA
	glycine metabolic process	1	NA
	2-oxoglutarate metabolic process	1	NA
	heparan sulfate proteoglycan metabolic process	1	NA
	tricarboxylic acid cycle	1	NA
	phosphatidylcholine metabolic process	1	NA
	GPI anchor biosynthetic process	1	NA
	glycerophospholipid biosynthetic process	1	NA
	phospholipid metabolic process	1	NA
	terpenoid metabolic process	1	NA
	phospholipid catabolic process	1	NA
	glycerophospholipid catabolic process	1	NA
	glycolytic process	1	NA
	regulation of ATP metabolic process	1	NA
	AMP metabolic process	1	NA
	heme biosynthetic process	1	NA
	ATP synthesis coupled proton transport	1	NA
	purine ribonucleotide biosynthetic process	1	NA
	regulation of translation	1	NA
	formation of cytoplasmic translation initiation complex	1	NA
	cytoplasmic translation	1	NA
	translation	1	NA
	receptor metabolic process	1	NA
	acyl-CoA metabolic process	1	NA
	cellular modified amino acid metabolic process	1	NA
	cellular modified amino acid biosynthetic process	1	NA
	ceramide metabolic process	1	NA
	activation of MAPKK activity	1	NA
	negative regulation of protein serine/threonine kinase activity	1	NA
	regulation of cyclin-dependent protein serine/threonine kinase activity	1	NA
	positive regulation of protein ubiquitination	1	NA
	negative regulation of phosphoprotein phosphatase activity	1	NA
	regulation of phosphoprotein phosphatase activity	1	NA
	regulation of transferase activity	1	NA
	regulation of carbohydrate catabolic process	1	NA
	negative regulation of cellular carbohydrate metabolic process	1	NA
	regulation of cellular carbohydrate metabolic process	1	NA
	regulation of glucose metabolic process	1	NA
	positive regulation of autophagy	1	NA
	positive regulation of macroautophagy	1	NA
	negative regulation of cellular catabolic process	1	NA
	negative regulation of phosphate metabolic process	1	NA
	spliceosomal complex assembly	1	NA
	mRNA processing	1	NA
	mRNA splicing, via spliceosome	1	NA
	ncRNA 3'-end processing	1	NA
	tRNA 5'-leader removal	1	NA
	tRNA processing	1	NA
	mRNA modification	1	NA
	histone mRNA metabolic process	1	NA
	rRNA metabolic process	1	NA
	RNA phosphodiester bond hydrolysis, exonucleolytic	1	NA
	nucleobase metabolic process	1	NA
	nucleotide-sugar metabolic process	1	NA
	positive regulation of transcription from RNA polymerase II promoter in response to stress	1	NA
	positive regulation of mRNA metabolic process	1	NA
	positive regulation of RNA splicing	1	NA
	regulation of mRNA catabolic process	1	NA
	regulation of mRNA polyadenylation	1	NA
	regulation of mRNA processing	1	NA
	maintenance of protein location in nucleus	1	NA
	protein localization to cell periphery	1	NA
	protein localization to nucleus	1	NA
	protein localization to endosome	1	NA
	protein export from nucleus	1	NA
	protein transmembrane transport	1	NA
	interleukin-6 secretion	1	NA
	interleukin-8 secretion	1	NA
	positive regulation of protein import into nucleus	1	NA
	regulation of insulin secretion	1	NA
	insulin secretion involved in cellular response to glucose stimulus	1	NA
	pyrimidine nucleotide-sugar transmembrane transport	1	NA
	cholesterol efflux	1	NA
	organic anion transport	1	NA
	long-chain fatty acid transport	1	NA
	regulation of exocytosis	1	NA
	positive regulation of secretion	1	NA
	secretion by tissue	1	NA
	acid secretion	1	NA
	establishment of chromosome localization	1	NA
	mitochondrion localization	1	NA
	endosome to lysosome transport	1	NA
	post-Golgi vesicle-mediated transport	1	NA
	endocytic recycling	1	NA
	cargo loading into COPII-coated vesicle	1	NA
	organelle transport along microtubule	1	NA
	regulation of synaptic transmission, glutamatergic	1	NA
	transmembrane receptor protein tyrosine kinase signaling pathway	1	NA
	G protein-coupled purinergic receptor signaling pathway	1	NA
	purinergic receptor signaling pathway	1	NA
	Rho protein signal transduction	1	NA
	phosphatidylinositol 3-kinase signaling	1	NA
	negative regulation of epidermal growth factor receptor signaling pathway	1	NA
	regulation of transforming growth factor beta receptor signaling pathway	1	NA
	lipopolysaccharide-mediated signaling pathway	1	NA
	positive regulation of cytokine-mediated signaling pathway	1	NA
	negative regulation of cytokine-mediated signaling pathway	1	NA
	regulation of Ras protein signal transduction	1	NA
	negative regulation of Ras protein signal transduction	1	NA
	regulation of TORC1 signaling	1	NA
	negative regulation of TOR signaling	1	NA
	positive regulation of I-kappaB kinase/NF-kappaB signaling	1	NA
	regulation of extrinsic apoptotic signaling pathway via death domain receptors	1	NA
	regulation of endoplasmic reticulum stress-induced intrinsic apoptotic signaling pathway	1	NA
	positive regulation of intrinsic apoptotic signaling pathway	1	NA
	regulation of response to DNA damage stimulus	1	NA
	response to endoplasmic reticulum stress	1	NA
	cellular response to topologically incorrect protein	1	NA
	cellular response to calcium ion	1	NA
	cellular response to metal ion	1	NA
	cellular response to oxygen levels	1	NA
	cellular response to nitrogen compound	1	NA
	regulation of cellular response to insulin stimulus	1	NA
	cellular response to interleukin-4	1	NA
	cellular response to hormone stimulus	1	NA
	cellular response to vascular endothelial growth factor stimulus	1	NA
	cellular response to nerve growth factor stimulus	1	NA
	positive chemotaxis	1	NA
	response to toxic substance	1	NA
	response to acid chemical	1	NA
	cellular response to virus	1	NA
	defense response to Gram-positive bacterium	1	NA
	defense response to bacterium	1	NA
	response to type I interferon	1	NA
	positive regulation of protein oligomerization	1	NA
	positive regulation of microtubule polymerization	1	NA
	regulation of cell junction assembly	1	NA
	regulation of nuclear division	1	NA
	regulation of mitochondrial fission	1	NA
	iron-sulfur cluster assembly	1	NA
	protein-DNA complex assembly	1	NA
	protein trimerization	1	NA
	cytochrome complex assembly	1	NA
	proton-transporting two-sector ATPase complex assembly	1	NA
	chromatin remodeling	1	NA
	chromatin organization	1	NA
	Golgi organization	1	NA
	nucleus organization	1	NA
	ruffle assembly	1	NA
	collagen fibril organization	1	NA
	protein-containing complex disassembly	1	NA
	lamellipodium organization	1	NA
	centriole replication	1	NA
	inner mitochondrial membrane organization	1	NA
	intermediate filament cytoskeleton organization	1	NA
	regulation of mitotic spindle organization	1	NA
	actin filament depolymerization	1	NA
	regulation of actin polymerization or depolymerization	1	NA
	positive regulation of fat cell differentiation	1	NA
	negative regulation of cell differentiation	1	NA
	regulation of fat cell differentiation	1	NA
	regulation of stem cell differentiation	1	NA
	cilium assembly	1	NA
	photoreceptor cell development	1	NA
	muscle fiber development	1	NA
	myoblast fusion	1	NA
	positive regulation of myeloid leukocyte differentiation	1	NA
	positive regulation of B cell differentiation	1	NA
	positive regulation of T cell differentiation	1	NA
	T cell lineage commitment	1	NA
	T cell differentiation	1	NA
	erythrocyte differentiation	1	NA
	myeloid leukocyte differentiation	1	NA
	regulation of T cell proliferation	1	NA
	regulation of activated T cell proliferation	1	NA
	negative regulation of leukocyte activation	1	NA
	positive regulation of lymphocyte activation	1	NA
	neutrophil activation	1	NA
	leukocyte activation involved in immune response	1	NA
	cell adhesion mediated by integrin	1	NA
	leukocyte cell-cell adhesion	1	NA
	homotypic cell-cell adhesion	1	NA
	negative regulation of cell-cell adhesion	1	NA
	regulation of cell-cell adhesion	1	NA
	regulation of leukocyte cell-cell adhesion	1	NA
	toll-like receptor signaling pathway	1	NA
	toll-like receptor 4 signaling pathway	1	NA
	positive regulation of wound healing	1	NA
	regulation of blood coagulation	1	NA
	positive regulation of tumor necrosis factor production	1	NA
	positive regulation of cell migration	1	NA
	negative regulation of leukocyte migration	1	NA
	negative regulation of blood vessel endothelial cell migration	1	NA
	T cell migration	1	NA
	neutrophil chemotaxis	1	NA
	monocyte chemotaxis	1	NA
	regulation of calcium ion transport into cytosol	1	NA
	negative regulation of sequestering of calcium ion	1	NA
	positive regulation of cell cycle G1/S phase transition	1	NA
	cell cycle arrest	1	NA
	chromosome separation	1	NA
	regulation of establishment of cell polarity	1	NA
	regulation of actin filament-based process	1	NA
	negative regulation of endothelial cell proliferation	1	NA
	regulation of fibroblast proliferation	1	NA
	negative regulation of neuron apoptotic process	1	NA
	regulation of organ growth	1	NA
	regulation of multicellular organism growth	1	NA
	negative regulation of developmental growth	1	NA
	positive regulation of developmental growth	1	NA
	cranial skeletal system development	1	NA
	skeletal muscle tissue regeneration	1	NA
	developmental growth involved in morphogenesis	1	NA
	inner cell mass cell proliferation	1	NA
	regulation of bone mineralization	1	NA
	embryonic skeletal system morphogenesis	1	NA
	reproductive structure development	1	NA
	camera-type eye development	1	NA
	bone development	1	NA
	neurotransmitter catabolic process	1	NA
	regulation of protein stability	1	NA
	hormone biosynthetic process	1	NA
	immunoglobulin production	1	NA
	circadian rhythm	1	NA
	rhythmic process	1	NA
	amyloid precursor protein catabolic process	1	NA
	glucose metabolic process	1	NA
	primary alcohol metabolic process	1	NA
	glycerol metabolic process	1	NA
	collagen metabolic process	1	NA
	adaptive thermogenesis	1	NA
	regulation of blood vessel diameter	1	NA
	ATP hydrolysis coupled cation transmembrane transport	1	NA
	cellular response to acetylcholine	1	NA
	positive regulation of small molecule metabolic process	1	NA
	regulation of synaptic vesicle cycle	1	NA
	visual perception	1	NA
	sensory perception of pain	1	NA
	spermatogenesis	1	NA
	female gamete generation	1	NA
	adult locomotory behavior	1	NA
	hair cycle	1	NA
	negative regulation of multicellular organismal process	1	NA
	plasma lipoprotein particle clearance	1	NA

## Sheet: cyan
Supplementary File S11: The complete list of the functional enrichment analysis of the genes in the non-preserved modules.
GO	Term	P-value	Genes
	carboxylic acid biosynthetic process	0.00124584	TPI1;PYCR2;PFKL;PYCR3;GALK1;HACD2;ADI1;PRXL2B
	histone H3 acetylation	0.00884678	ING4;POLE4
	proline metabolic process	0.00884678	PYCR2;PYCR3
	tRNA 5'-leader removal	0.00884678	RPP38;POP7
	glycolytic process	0.0148608	NA
	pyruvate biosynthetic process	0.0168994	NA
	organophosphate metabolic process	0.0418594	NA
	glycerolipid metabolic process	0.0873811	NA
	primary metabolic process	0.0954556	NA
	phospholipid metabolic process	0.123874	NA
	ruffle assembly	0.142408	NA
	regulation of extrinsic apoptotic signaling pathway via death domain receptors	0.164113	NA
	fatty acid metabolic process	0.16679	NA
	lipid catabolic process	0.16679	NA
	purine ribonucleotide biosynthetic process	0.179362	NA
	phosphatidylcholine metabolic process	0.185274	NA
	regulation of insulin secretion	0.185274	NA
	protein trimerization	0.185274	NA
	membrane lipid metabolic process	0.202133	NA
	glucose metabolic process	0.202133	NA
	adult locomotory behavior	0.205907	NA
	protein glycosylation	0.220823	NA
	phospholipid catabolic process	0.226024	NA
	regulation of multicellular organism growth	0.226024	NA
	oxidation-reduction process	0.243163	NA
	protein transmembrane transport	0.245637	NA
	organic substance metabolic process	0.249632	NA
	regulation of transforming growth factor beta receptor signaling pathway	0.26476	NA
	protein modification by small protein conjugation	0.279142	NA
	positive regulation of developmental growth	0.283404	NA
	cell-cell signaling	0.318974	NA
	regulation of glucose metabolic process	0.33658	NA
	adaptive thermogenesis	0.33658	NA
	cilium assembly	0.343365	NA
	negative regulation of multicellular organismal process	0.34812	NA
	multicellular organismal homeostasis	0.352649	NA
	phosphatidylinositol 3-kinase signaling	0.353425	NA
	positive regulation of mitochondrion organization	0.353425	NA
	developmental growth involved in morphogenesis	0.353425	NA
	negative regulation of phosphate metabolic process	0.357001	NA
	regulation of cellular carbohydrate metabolic process	0.369847	NA
	bone development	0.369847	NA
	positive regulation of organelle organization	0.37098	NA
	regulation of lipid metabolic process	0.371083	NA
	positive regulation of protein ubiquitination	0.416683	NA
	regulation of transferase activity	0.44113	NA
	glycerophospholipid biosynthetic process	0.445981	NA
	regulation of fat cell differentiation	0.445981	NA
	negative regulation of cell differentiation	0.459741	NA
	regulation of actin polymerization or depolymerization	0.460079	NA
	translation	0.462648	NA
	lipid modification	0.487223	NA
	myeloid leukocyte differentiation	0.487223	NA
	steroid biosynthetic process	0.500286	NA
	regulation of cellular protein localization	0.533187	NA
	ammonium ion metabolic process	0.537533	NA
	negative regulation of cellular catabolic process	0.560828	NA
	peptide metabolic process	0.573204	NA
	response to acid chemical	0.582964	NA
	mitochondrion organization	0.602561	NA
	rRNA metabolic process	0.6336	NA
	protein localization to nucleus	0.642973	NA
	regulation of actin filament-based process	0.642973	NA
	regulation of response to DNA damage stimulus	0.65211	NA
	protein localization to cell periphery	0.661015	NA
	carboxylic acid catabolic process	0.686404	NA
	negative regulation of cellular protein metabolic process	0.714203	NA
	transmembrane receptor protein tyrosine kinase signaling pathway	0.724611	NA
	establishment of protein localization to organelle	0.738573	NA
	regulation of phosphorylation	0.751581	NA
	response to toxic substance	0.751835	NA
	regulation of protein stability	0.751835	NA
	organic anion transport	0.758215	NA
	cell part morphogenesis	0.758215	NA
	regulation of cell proliferation	0.771919	NA
	protein transport	0.775997	NA
	cellular component disassembly	0.793232	NA
	central nervous system development	0.827798	NA
	positive regulation of nucleic acid-templated transcription	0.831992	NA
	protein localization to membrane	0.832245	NA
	cellular protein modification process	0.832647	NA
	intracellular protein transport	0.836081	NA
	positive regulation of signal transduction	0.846111	NA
	regulation of transcription by RNA polymerase II	0.875928	NA
	ubiquitin-dependent protein catabolic process	0.910714	NA
	positive regulation of cell differentiation	0.910714	NA
	negative regulation of macromolecule metabolic process	0.954862	NA
	regulation of primary metabolic process	0.983218	NA
	regulation of nitrogen compound metabolic process	0.995067	NA
	defense response	0.996571	NA
	regulation of macromolecule metabolic process	0.997297	NA
	proteasomal protein catabolic process	1	NA
	histone lysine methylation	1	NA
	N-terminal protein lipidation	1	NA
	protein demethylation	1	NA
	peptidyl-threonine phosphorylation	1	NA
	peptidyl-serine phosphorylation	1	NA
	protein autoubiquitination	1	NA
	peptidyl-tyrosine modification	1	NA
	protein deacetylation	1	NA
	glycine metabolic process	1	NA
	2-oxoglutarate metabolic process	1	NA
	heparan sulfate proteoglycan metabolic process	1	NA
	tricarboxylic acid cycle	1	NA
	triglyceride biosynthetic process	1	NA
	GPI anchor biosynthetic process	1	NA
	terpenoid metabolic process	1	NA
	glycerophospholipid catabolic process	1	NA
	regulation of ATP metabolic process	1	NA
	AMP metabolic process	1	NA
	heme biosynthetic process	1	NA
	ATP synthesis coupled proton transport	1	NA
	regulation of translation	1	NA
	formation of cytoplasmic translation initiation complex	1	NA
	cytoplasmic translation	1	NA
	receptor metabolic process	1	NA
	acyl-CoA metabolic process	1	NA
	cellular modified amino acid metabolic process	1	NA
	cellular modified amino acid biosynthetic process	1	NA
	ceramide metabolic process	1	NA
	amyloid-beta metabolic process	1	NA
	activation of MAPKK activity	1	NA
	negative regulation of protein serine/threonine kinase activity	1	NA
	regulation of cyclin-dependent protein serine/threonine kinase activity	1	NA
	negative regulation of phosphoprotein phosphatase activity	1	NA
	regulation of phosphoprotein phosphatase activity	1	NA
	regulation of steroid metabolic process	1	NA
	regulation of carbohydrate catabolic process	1	NA
	negative regulation of cellular carbohydrate metabolic process	1	NA
	positive regulation of autophagy	1	NA
	positive regulation of macroautophagy	1	NA
	spliceosomal complex assembly	1	NA
	mRNA processing	1	NA
	mRNA splicing, via spliceosome	1	NA
	ncRNA 3'-end processing	1	NA
	tRNA processing	1	NA
	mRNA modification	1	NA
	histone mRNA metabolic process	1	NA
	RNA phosphodiester bond hydrolysis, exonucleolytic	1	NA
	nucleobase metabolic process	1	NA
	nucleotide-sugar metabolic process	1	NA
	positive regulation of transcription from RNA polymerase II promoter in response to stress	1	NA
	positive regulation of mRNA metabolic process	1	NA
	positive regulation of RNA splicing	1	NA
	regulation of mRNA catabolic process	1	NA
	regulation of mRNA polyadenylation	1	NA
	regulation of mRNA processing	1	NA
	maintenance of protein location in nucleus	1	NA
	protein localization to endosome	1	NA
	protein export from nucleus	1	NA
	interleukin-6 secretion	1	NA
	interleukin-8 secretion	1	NA
	positive regulation of protein import into nucleus	1	NA
	insulin secretion involved in cellular response to glucose stimulus	1	NA
	pyrimidine nucleotide-sugar transmembrane transport	1	NA
	cholesterol efflux	1	NA
	long-chain fatty acid transport	1	NA
	regulation of exocytosis	1	NA
	positive regulation of secretion	1	NA
	phagocytosis, engulfment	1	NA
	phagocytosis	1	NA
	secretion by tissue	1	NA
	acid secretion	1	NA
	establishment of chromosome localization	1	NA
	mitochondrion localization	1	NA
	endosome to lysosome transport	1	NA
	mitochondrial transport	1	NA
	post-Golgi vesicle-mediated transport	1	NA
	endocytic recycling	1	NA
	cargo loading into COPII-coated vesicle	1	NA
	organelle transport along microtubule	1	NA
	regulation of synaptic transmission, glutamatergic	1	NA
	G protein-coupled purinergic receptor signaling pathway	1	NA
	purinergic receptor signaling pathway	1	NA
	Rho protein signal transduction	1	NA
	negative regulation of epidermal growth factor receptor signaling pathway	1	NA
	lipopolysaccharide-mediated signaling pathway	1	NA
	cytokine-mediated signaling pathway	1	NA
	positive regulation of cytokine-mediated signaling pathway	1	NA
	negative regulation of cytokine-mediated signaling pathway	1	NA
	regulation of Ras protein signal transduction	1	NA
	negative regulation of Ras protein signal transduction	1	NA
	regulation of TORC1 signaling	1	NA
	negative regulation of TOR signaling	1	NA
	positive regulation of I-kappaB kinase/NF-kappaB signaling	1	NA
	regulation of endoplasmic reticulum stress-induced intrinsic apoptotic signaling pathway	1	NA
	positive regulation of intrinsic apoptotic signaling pathway	1	NA
	response to endoplasmic reticulum stress	1	NA
	cellular response to topologically incorrect protein	1	NA
	cellular response to calcium ion	1	NA
	cellular response to metal ion	1	NA
	cellular response to oxygen levels	1	NA
	cellular response to nitrogen compound	1	NA
	regulation of cellular response to insulin stimulus	1	NA
	cellular response to interleukin-4	1	NA
	cellular response to hormone stimulus	1	NA
	cellular response to vascular endothelial growth factor stimulus	1	NA
	cellular response to nerve growth factor stimulus	1	NA
	chemotaxis	1	NA
	positive chemotaxis	1	NA
	cellular response to virus	1	NA
	defense response to Gram-positive bacterium	1	NA
	defense response to bacterium	1	NA
	response to type I interferon	1	NA
	acute inflammatory response	1	NA
	positive regulation of protein oligomerization	1	NA
	positive regulation of microtubule polymerization	1	NA
	regulation of cell junction assembly	1	NA
	regulation of nuclear division	1	NA
	regulation of mitochondrial fission	1	NA
	iron-sulfur cluster assembly	1	NA
	protein-DNA complex assembly	1	NA
	cytochrome complex assembly	1	NA
	proton-transporting two-sector ATPase complex assembly	1	NA
	chromatin remodeling	1	NA
	chromatin organization	1	NA
	Golgi organization	1	NA
	nucleus organization	1	NA
	collagen fibril organization	1	NA
	protein-containing complex disassembly	1	NA
	synapse organization	1	NA
	lamellipodium organization	1	NA
	centriole replication	1	NA
	inner mitochondrial membrane organization	1	NA
	intermediate filament cytoskeleton organization	1	NA
	regulation of mitotic spindle organization	1	NA
	actin filament depolymerization	1	NA
	positive regulation of fat cell differentiation	1	NA
	regulation of stem cell differentiation	1	NA
	photoreceptor cell development	1	NA
	cell maturation	1	NA
	muscle fiber development	1	NA
	myoblast fusion	1	NA
	positive regulation of myeloid leukocyte differentiation	1	NA
	positive regulation of B cell differentiation	1	NA
	positive regulation of T cell differentiation	1	NA
	T cell lineage commitment	1	NA
	T cell differentiation	1	NA
	erythrocyte differentiation	1	NA
	regulation of T cell proliferation	1	NA
	regulation of activated T cell proliferation	1	NA
	negative regulation of leukocyte activation	1	NA
	positive regulation of lymphocyte activation	1	NA
	neutrophil activation	1	NA
	leukocyte activation involved in immune response	1	NA
	cell adhesion mediated by integrin	1	NA
	leukocyte cell-cell adhesion	1	NA
	homotypic cell-cell adhesion	1	NA
	negative regulation of cell-cell adhesion	1	NA
	regulation of cell-cell adhesion	1	NA
	regulation of leukocyte cell-cell adhesion	1	NA
	toll-like receptor signaling pathway	1	NA
	toll-like receptor 4 signaling pathway	1	NA
	complement activation, classical pathway	1	NA
	positive regulation of myeloid leukocyte mediated immunity	1	NA
	positive regulation of wound healing	1	NA
	regulation of blood coagulation	1	NA
	positive regulation of tumor necrosis factor production	1	NA
	positive regulation of locomotion	1	NA
	positive regulation of cell migration	1	NA
	negative regulation of leukocyte migration	1	NA
	negative regulation of blood vessel endothelial cell migration	1	NA
	T cell migration	1	NA
	neutrophil chemotaxis	1	NA
	monocyte chemotaxis	1	NA
	regulation of calcium ion transport into cytosol	1	NA
	negative regulation of sequestering of calcium ion	1	NA
	positive regulation of cell cycle G1/S phase transition	1	NA
	cell cycle arrest	1	NA
	chromosome separation	1	NA
	regulation of establishment of cell polarity	1	NA
	negative regulation of endothelial cell proliferation	1	NA
	regulation of fibroblast proliferation	1	NA
	negative regulation of viral genome replication	1	NA
	negative regulation of neuron apoptotic process	1	NA
	regulation of organ growth	1	NA
	negative regulation of developmental growth	1	NA
	cranial skeletal system development	1	NA
	skeletal muscle tissue regeneration	1	NA
	inner cell mass cell proliferation	1	NA
	positive regulation of angiogenesis	1	NA
	angiogenesis	1	NA
	blood vessel morphogenesis	1	NA
	regulation of bone mineralization	1	NA
	embryonic skeletal system morphogenesis	1	NA
	reproductive structure development	1	NA
	camera-type eye development	1	NA
	lung development	1	NA
	heart development	1	NA
	neurotransmitter catabolic process	1	NA
	hormone biosynthetic process	1	NA
	immunoglobulin production	1	NA
	circadian rhythm	1	NA
	rhythmic process	1	NA
	amyloid precursor protein catabolic process	1	NA
	protein maturation	1	NA
	primary alcohol metabolic process	1	NA
	glycerol metabolic process	1	NA
	collagen metabolic process	1	NA
	negative regulation of small molecule metabolic process	1	NA
	regulation of blood vessel diameter	1	NA
	tight junction organization	1	NA
	ATP hydrolysis coupled cation transmembrane transport	1	NA
	cellular response to acetylcholine	1	NA
	positive regulation of small molecule metabolic process	1	NA
	regulation of synaptic vesicle cycle	1	NA
	visual perception	1	NA
	sensory perception of pain	1	NA
	spermatogenesis	1	NA
	female gamete generation	1	NA
	hair cycle	1	NA
	plasma lipoprotein particle clearance	1	NA

## Sheet: darkgreen
Supplementary File S11: The complete list of the functional enrichment analysis of the genes in the non-preserved modules.
GO	Term	P-value	Genes
	lipid modification	0.00151032	PIK3CA;MTMR2;PEX13
	primary metabolic process	0.00242223	AMD1;PAFAH2;PIK3CA;NFE2L2;ATF1;FBXO7;GNPDA2;PHF20L1;METAP1;NOL11;SERAC1;RNF11;TRMT5;SPOP;ZUP1;MICAL2;TAX1BP1;CNOT9;MTMR2;PEX13;ARMT1;RNF168;FMC1;RCL1;CGAS;RANBP2
	protein modification by small protein conjugation	0.00402521	NFE2L2;FBXO7;RNF11;SPOP;RNF168;RANBP2
	actin filament depolymerization	0.00414664	MICAL2;TMOD1
	organic substance metabolic process	0.00539029	AMD1;PAFAH2;PIK3CA;NFE2L2;ATF1;FBXO7;GNPDA2;PHF20L1;METAP1;NOL11;SERAC1;RNF11;TRMT5;SPOP;ZUP1;MICAL2;TAX1BP1;CNOT9;MTMR2;PEX13;ARMT1;RNF168;FMC1;RCL1;CGAS;RANBP2
	regulation of response to DNA damage stimulus	0.0056537	ARMT1;RNF168;CGAS
	ubiquitin-dependent protein catabolic process	0.00907016	NFE2L2;RNF11;SPOP;RNF168
	immunoglobulin production	0.00991459	RNF168;CGAS
	lipid catabolic process	0.0134264	NA
	phospholipid metabolic process	0.0301831	NA
	proton-transporting two-sector ATPase complex assembly	0.0445504	NA
	regulation of primary metabolic process	0.059663	NA
	positive regulation of nucleic acid-templated transcription	0.0716266	NA
	regulation of lipid metabolic process	0.0769766	NA
	adult locomotory behavior	0.0788066	NA
	establishment of protein localization to organelle	0.0796171	NA
	regulation of transcription by RNA polymerase II	0.0935151	NA
	protein transmembrane transport	0.0954876	NA
	glycerolipid metabolic process	0.122298	NA
	protein autoubiquitination	0.12798	NA
	regulation of macromolecule metabolic process	0.131111	NA
	proteasomal protein catabolic process	0.153292	NA
	camera-type eye development	0.174617	NA
	regulation of actin polymerization or depolymerization	0.197025	NA
	regulation of nitrogen compound metabolic process	0.200545	NA
	ammonium ion metabolic process	0.240093	NA
	peptidyl-serine phosphorylation	0.267558	NA
	tRNA processing	0.287526	NA
	rRNA metabolic process	0.300545	NA
	mitochondrion organization	0.304105	NA
	leukocyte activation involved in immune response	0.306969	NA
	regulation of actin filament-based process	0.306969	NA
	organophosphate metabolic process	0.308875	NA
	phagocytosis	0.313335	NA
	intracellular protein transport	0.317711	NA
	mitochondrial transport	0.332098	NA
	heart development	0.332098	NA
	carboxylic acid catabolic process	0.338241	NA
	cellular component disassembly	0.348002	NA
	transmembrane receptor protein tyrosine kinase signaling pathway	0.368151	NA
	cytokine-mediated signaling pathway	0.379746	NA
	fatty acid metabolic process	0.402324	NA
	cellular response to hormone stimulus	0.445126	NA
	angiogenesis	0.450264	NA
	central nervous system development	0.465404	NA
	blood vessel morphogenesis	0.489747	NA
	cellular protein modification process	0.493571	NA
	positive regulation of signal transduction	0.495302	NA
	cellular response to nitrogen compound	0.503836	NA
	protein transport	0.513972	NA
	negative regulation of macromolecule metabolic process	0.523363	NA
	chromatin organization	0.642851	NA
	cell-cell signaling	0.649539	NA
	negative regulation of multicellular organismal process	0.665735	NA
	regulation of cell proliferation	0.771732	NA
	oxidation-reduction process	0.783335	NA
	regulation of phosphorylation	0.846438	NA
	defense response	0.867358	NA
	histone lysine methylation	1	NA
	histone H3 acetylation	1	NA
	N-terminal protein lipidation	1	NA
	protein glycosylation	1	NA
	protein demethylation	1	NA
	peptidyl-threonine phosphorylation	1	NA
	peptidyl-tyrosine modification	1	NA
	protein deacetylation	1	NA
	pyruvate biosynthetic process	1	NA
	carboxylic acid biosynthetic process	1	NA
	proline metabolic process	1	NA
	glycine metabolic process	1	NA
	2-oxoglutarate metabolic process	1	NA
	heparan sulfate proteoglycan metabolic process	1	NA
	tricarboxylic acid cycle	1	NA
	steroid biosynthetic process	1	NA
	triglyceride biosynthetic process	1	NA
	phosphatidylcholine metabolic process	1	NA
	GPI anchor biosynthetic process	1	NA
	glycerophospholipid biosynthetic process	1	NA
	terpenoid metabolic process	1	NA
	membrane lipid metabolic process	1	NA
	phospholipid catabolic process	1	NA
	glycerophospholipid catabolic process	1	NA
	glycolytic process	1	NA
	regulation of ATP metabolic process	1	NA
	AMP metabolic process	1	NA
	heme biosynthetic process	1	NA
	ATP synthesis coupled proton transport	1	NA
	purine ribonucleotide biosynthetic process	1	NA
	regulation of translation	1	NA
	formation of cytoplasmic translation initiation complex	1	NA
	cytoplasmic translation	1	NA
	translation	1	NA
	receptor metabolic process	1	NA
	acyl-CoA metabolic process	1	NA
	cellular modified amino acid metabolic process	1	NA
	cellular modified amino acid biosynthetic process	1	NA
	ceramide metabolic process	1	NA
	amyloid-beta metabolic process	1	NA
	peptide metabolic process	1	NA
	activation of MAPKK activity	1	NA
	negative regulation of protein serine/threonine kinase activity	1	NA
	regulation of cyclin-dependent protein serine/threonine kinase activity	1	NA
	positive regulation of protein ubiquitination	1	NA
	negative regulation of cellular protein metabolic process	1	NA
	negative regulation of phosphoprotein phosphatase activity	1	NA
	regulation of phosphoprotein phosphatase activity	1	NA
	regulation of steroid metabolic process	1	NA
	regulation of transferase activity	1	NA
	regulation of carbohydrate catabolic process	1	NA
	negative regulation of cellular carbohydrate metabolic process	1	NA
	regulation of cellular carbohydrate metabolic process	1	NA
	regulation of glucose metabolic process	1	NA
	positive regulation of autophagy	1	NA
	positive regulation of macroautophagy	1	NA
	negative regulation of cellular catabolic process	1	NA
	negative regulation of phosphate metabolic process	1	NA
	spliceosomal complex assembly	1	NA
	mRNA processing	1	NA
	mRNA splicing, via spliceosome	1	NA
	ncRNA 3'-end processing	1	NA
	tRNA 5'-leader removal	1	NA
	mRNA modification	1	NA
	histone mRNA metabolic process	1	NA
	RNA phosphodiester bond hydrolysis, exonucleolytic	1	NA
	nucleobase metabolic process	1	NA
	nucleotide-sugar metabolic process	1	NA
	positive regulation of transcription from RNA polymerase II promoter in response to stress	1	NA
	positive regulation of mRNA metabolic process	1	NA
	positive regulation of RNA splicing	1	NA
	regulation of mRNA catabolic process	1	NA
	regulation of mRNA polyadenylation	1	NA
	regulation of mRNA processing	1	NA
	protein localization to membrane	1	NA
	maintenance of protein location in nucleus	1	NA
	regulation of cellular protein localization	1	NA
	protein localization to cell periphery	1	NA
	protein localization to nucleus	1	NA
	protein localization to endosome	1	NA
	protein export from nucleus	1	NA
	interleukin-6 secretion	1	NA
	interleukin-8 secretion	1	NA
	positive regulation of protein import into nucleus	1	NA
	regulation of insulin secretion	1	NA
	insulin secretion involved in cellular response to glucose stimulus	1	NA
	pyrimidine nucleotide-sugar transmembrane transport	1	NA
	cholesterol efflux	1	NA
	organic anion transport	1	NA
	long-chain fatty acid transport	1	NA
	regulation of exocytosis	1	NA
	positive regulation of secretion	1	NA
	phagocytosis, engulfment	1	NA
	secretion by tissue	1	NA
	acid secretion	1	NA
	establishment of chromosome localization	1	NA
	mitochondrion localization	1	NA
	endosome to lysosome transport	1	NA
	post-Golgi vesicle-mediated transport	1	NA
	endocytic recycling	1	NA
	cargo loading into COPII-coated vesicle	1	NA
	organelle transport along microtubule	1	NA
	regulation of synaptic transmission, glutamatergic	1	NA
	G protein-coupled purinergic receptor signaling pathway	1	NA
	purinergic receptor signaling pathway	1	NA
	Rho protein signal transduction	1	NA
	phosphatidylinositol 3-kinase signaling	1	NA
	negative regulation of epidermal growth factor receptor signaling pathway	1	NA
	regulation of transforming growth factor beta receptor signaling pathway	1	NA
	lipopolysaccharide-mediated signaling pathway	1	NA
	positive regulation of cytokine-mediated signaling pathway	1	NA
	negative regulation of cytokine-mediated signaling pathway	1	NA
	regulation of Ras protein signal transduction	1	NA
	negative regulation of Ras protein signal transduction	1	NA
	regulation of TORC1 signaling	1	NA
	negative regulation of TOR signaling	1	NA
	positive regulation of I-kappaB kinase/NF-kappaB signaling	1	NA
	regulation of extrinsic apoptotic signaling pathway via death domain receptors	1	NA
	regulation of endoplasmic reticulum stress-induced intrinsic apoptotic signaling pathway	1	NA
	positive regulation of intrinsic apoptotic signaling pathway	1	NA
	response to endoplasmic reticulum stress	1	NA
	cellular response to topologically incorrect protein	1	NA
	cellular response to calcium ion	1	NA
	cellular response to metal ion	1	NA
	cellular response to oxygen levels	1	NA
	regulation of cellular response to insulin stimulus	1	NA
	cellular response to interleukin-4	1	NA
	cellular response to vascular endothelial growth factor stimulus	1	NA
	cellular response to nerve growth factor stimulus	1	NA
	chemotaxis	1	NA
	positive chemotaxis	1	NA
	response to toxic substance	1	NA
	response to acid chemical	1	NA
	cellular response to virus	1	NA
	defense response to Gram-positive bacterium	1	NA
	defense response to bacterium	1	NA
	response to type I interferon	1	NA
	acute inflammatory response	1	NA
	positive regulation of protein oligomerization	1	NA
	positive regulation of microtubule polymerization	1	NA
	regulation of cell junction assembly	1	NA
	regulation of nuclear division	1	NA
	regulation of mitochondrial fission	1	NA
	positive regulation of mitochondrion organization	1	NA
	positive regulation of organelle organization	1	NA
	iron-sulfur cluster assembly	1	NA
	protein-DNA complex assembly	1	NA
	protein trimerization	1	NA
	cytochrome complex assembly	1	NA
	chromatin remodeling	1	NA
	Golgi organization	1	NA
	nucleus organization	1	NA
	ruffle assembly	1	NA
	collagen fibril organization	1	NA
	protein-containing complex disassembly	1	NA
	synapse organization	1	NA
	lamellipodium organization	1	NA
	centriole replication	1	NA
	inner mitochondrial membrane organization	1	NA
	intermediate filament cytoskeleton organization	1	NA
	regulation of mitotic spindle organization	1	NA
	positive regulation of cell differentiation	1	NA
	positive regulation of fat cell differentiation	1	NA
	negative regulation of cell differentiation	1	NA
	regulation of fat cell differentiation	1	NA
	regulation of stem cell differentiation	1	NA
	cell part morphogenesis	1	NA
	cilium assembly	1	NA
	photoreceptor cell development	1	NA
	cell maturation	1	NA
	muscle fiber development	1	NA
	myoblast fusion	1	NA
	positive regulation of myeloid leukocyte differentiation	1	NA
	positive regulation of B cell differentiation	1	NA
	positive regulation of T cell differentiation	1	NA
	T cell lineage commitment	1	NA
	T cell differentiation	1	NA
	erythrocyte differentiation	1	NA
	myeloid leukocyte differentiation	1	NA
	regulation of T cell proliferation	1	NA
	regulation of activated T cell proliferation	1	NA
	negative regulation of leukocyte activation	1	NA
	positive regulation of lymphocyte activation	1	NA
	neutrophil activation	1	NA
	cell adhesion mediated by integrin	1	NA
	leukocyte cell-cell adhesion	1	NA
	homotypic cell-cell adhesion	1	NA
	negative regulation of cell-cell adhesion	1	NA
	regulation of cell-cell adhesion	1	NA
	regulation of leukocyte cell-cell adhesion	1	NA
	toll-like receptor signaling pathway	1	NA
	toll-like receptor 4 signaling pathway	1	NA
	complement activation, classical pathway	1	NA
	positive regulation of myeloid leukocyte mediated immunity	1	NA
	positive regulation of wound healing	1	NA
	regulation of blood coagulation	1	NA
	positive regulation of tumor necrosis factor production	1	NA
	positive regulation of locomotion	1	NA
	positive regulation of cell migration	1	NA
	negative regulation of leukocyte migration	1	NA
	negative regulation of blood vessel endothelial cell migration	1	NA
	T cell migration	1	NA
	neutrophil chemotaxis	1	NA
	monocyte chemotaxis	1	NA
	regulation of calcium ion transport into cytosol	1	NA
	negative regulation of sequestering of calcium ion	1	NA
	positive regulation of cell cycle G1/S phase transition	1	NA
	cell cycle arrest	1	NA
	chromosome separation	1	NA
	regulation of establishment of cell polarity	1	NA
	negative regulation of endothelial cell proliferation	1	NA
	regulation of fibroblast proliferation	1	NA
	negative regulation of viral genome replication	1	NA
	negative regulation of neuron apoptotic process	1	NA
	regulation of organ growth	1	NA
	regulation of multicellular organism growth	1	NA
	negative regulation of developmental growth	1	NA
	positive regulation of developmental growth	1	NA
	cranial skeletal system development	1	NA
	skeletal muscle tissue regeneration	1	NA
	developmental growth involved in morphogenesis	1	NA
	inner cell mass cell proliferation	1	NA
	positive regulation of angiogenesis	1	NA
	regulation of bone mineralization	1	NA
	embryonic skeletal system morphogenesis	1	NA
	reproductive structure development	1	NA
	lung development	1	NA
	bone development	1	NA
	neurotransmitter catabolic process	1	NA
	regulation of protein stability	1	NA
	hormone biosynthetic process	1	NA
	circadian rhythm	1	NA
	rhythmic process	1	NA
	amyloid precursor protein catabolic process	1	NA
	protein maturation	1	NA
	glucose metabolic process	1	NA
	primary alcohol metabolic process	1	NA
	glycerol metabolic process	1	NA
	collagen metabolic process	1	NA
	adaptive thermogenesis	1	NA
	negative regulation of small molecule metabolic process	1	NA
	regulation of blood vessel diameter	1	NA
	tight junction organization	1	NA
	ATP hydrolysis coupled cation transmembrane transport	1	NA
	cellular response to acetylcholine	1	NA
	positive regulation of small molecule metabolic process	1	NA
	regulation of synaptic vesicle cycle	1	NA
	visual perception	1	NA
	sensory perception of pain	1	NA
	spermatogenesis	1	NA
	female gamete generation	1	NA
	hair cycle	1	NA
	multicellular organismal homeostasis	1	NA
	plasma lipoprotein particle clearance	1	NA

## Sheet: darkgrey
Supplementary File S11: The complete list of the functional enrichment analysis of the genes in the non-preserved modules.
GO	Term	P-value	Genes
	cellular response to acetylcholine	0.000570848	GNA11;GRK2
	protein autoubiquitination	0.00571579	SH3RF1;RNF220
	lung development	0.00571579	RDH10;CHI3L1
	visual perception	0.00571579	RDH10;OPA3
	peptidyl-threonine phosphorylation	0.00650142	GRK2;CHI3L1
	positive regulation of mitochondrion organization	0.00733344	ZNF205;HSPA1L
	developmental growth involved in morphogenesis	0.00733344	RDH10;DNM2
	positive regulation of signal transduction	0.0111705	NA
	interleukin-8 secretion	0.0382852	NA
	cranial skeletal system development	0.0382852	NA
	embryonic skeletal system morphogenesis	0.0382852	NA
	mitochondrial transport	0.0449138	NA
	heart development	0.0449138	NA
	positive regulation of microtubule polymerization	0.0457717	NA
	regulation of mitotic spindle organization	0.0751634	NA
	terpenoid metabolic process	0.0895319	NA
	regulation of cellular protein localization	0.101565	NA
	primary alcohol metabolic process	0.110684	NA
	histone lysine methylation	0.144896	NA
	camera-type eye development	0.151585	NA
	regulation of T cell proliferation	0.158224	NA
	positive regulation of angiogenesis	0.158224	NA
	regulation of nuclear division	0.184285	NA
	circadian rhythm	0.184285	NA
	protein transport	0.194179	NA
	receptor metabolic process	0.197025	NA
	negative regulation of macromolecule metabolic process	0.200716	NA
	peptidyl-serine phosphorylation	0.234108	NA
	T cell differentiation	0.2461	NA
	rhythmic process	0.2461	NA
	intracellular protein transport	0.25631	NA
	reproductive structure development	0.257913	NA
	phagocytosis	0.275299	NA
	negative regulation of cellular protein metabolic process	0.309079	NA
	establishment of protein localization to organelle	0.335769	NA
	response to toxic substance	0.346231	NA
	organic anion transport	0.351402	NA
	cell part morphogenesis	0.351402	NA
	positive regulation of organelle organization	0.394485	NA
	angiogenesis	0.401007	NA
	blood vessel morphogenesis	0.438052	NA
	regulation of phosphorylation	0.464291	NA
	carboxylic acid biosynthetic process	0.493612	NA
	regulation of macromolecule metabolic process	0.56823	NA
	chromatin organization	0.586017	NA
	cell-cell signaling	0.592666	NA
	negative regulation of multicellular organismal process	0.608844	NA
	regulation of transferase activity	0.656579	NA
	regulation of nitrogen compound metabolic process	0.707359	NA
	regulation of cell proliferation	0.717861	NA
	regulation of primary metabolic process	0.738081	NA
	regulation of transcription by RNA polymerase II	0.788793	NA
	defense response	0.822776	NA
	oxidation-reduction process	0.919784	NA
	cellular protein modification process	0.934766	NA
	organic substance metabolic process	0.989283	NA
	primary metabolic process	0.993279	NA
	ubiquitin-dependent protein catabolic process	1	NA
	proteasomal protein catabolic process	1	NA
	histone H3 acetylation	1	NA
	N-terminal protein lipidation	1	NA
	protein glycosylation	1	NA
	protein demethylation	1	NA
	protein modification by small protein conjugation	1	NA
	peptidyl-tyrosine modification	1	NA
	protein deacetylation	1	NA
	pyruvate biosynthetic process	1	NA
	proline metabolic process	1	NA
	glycine metabolic process	1	NA
	carboxylic acid catabolic process	1	NA
	2-oxoglutarate metabolic process	1	NA
	heparan sulfate proteoglycan metabolic process	1	NA
	tricarboxylic acid cycle	1	NA
	steroid biosynthetic process	1	NA
	triglyceride biosynthetic process	1	NA
	phosphatidylcholine metabolic process	1	NA
	GPI anchor biosynthetic process	1	NA
	glycerophospholipid biosynthetic process	1	NA
	fatty acid metabolic process	1	NA
	phospholipid metabolic process	1	NA
	glycerolipid metabolic process	1	NA
	lipid modification	1	NA
	membrane lipid metabolic process	1	NA
	lipid catabolic process	1	NA
	phospholipid catabolic process	1	NA
	glycerophospholipid catabolic process	1	NA
	glycolytic process	1	NA
	regulation of ATP metabolic process	1	NA
	AMP metabolic process	1	NA
	heme biosynthetic process	1	NA
	ATP synthesis coupled proton transport	1	NA
	purine ribonucleotide biosynthetic process	1	NA
	regulation of translation	1	NA
	formation of cytoplasmic translation initiation complex	1	NA
	cytoplasmic translation	1	NA
	translation	1	NA
	acyl-CoA metabolic process	1	NA
	organophosphate metabolic process	1	NA
	cellular modified amino acid metabolic process	1	NA
	cellular modified amino acid biosynthetic process	1	NA
	ceramide metabolic process	1	NA
	amyloid-beta metabolic process	1	NA
	peptide metabolic process	1	NA
	activation of MAPKK activity	1	NA
	negative regulation of protein serine/threonine kinase activity	1	NA
	regulation of cyclin-dependent protein serine/threonine kinase activity	1	NA
	positive regulation of protein ubiquitination	1	NA
	negative regulation of phosphoprotein phosphatase activity	1	NA
	regulation of phosphoprotein phosphatase activity	1	NA
	regulation of lipid metabolic process	1	NA
	regulation of steroid metabolic process	1	NA
	regulation of carbohydrate catabolic process	1	NA
	negative regulation of cellular carbohydrate metabolic process	1	NA
	regulation of cellular carbohydrate metabolic process	1	NA
	regulation of glucose metabolic process	1	NA
	positive regulation of autophagy	1	NA
	positive regulation of macroautophagy	1	NA
	negative regulation of cellular catabolic process	1	NA
	negative regulation of phosphate metabolic process	1	NA
	spliceosomal complex assembly	1	NA
	mRNA processing	1	NA
	mRNA splicing, via spliceosome	1	NA
	ncRNA 3'-end processing	1	NA
	tRNA 5'-leader removal	1	NA
	tRNA processing	1	NA
	mRNA modification	1	NA
	histone mRNA metabolic process	1	NA
	rRNA metabolic process	1	NA
	RNA phosphodiester bond hydrolysis, exonucleolytic	1	NA
	nucleobase metabolic process	1	NA
	nucleotide-sugar metabolic process	1	NA
	positive regulation of nucleic acid-templated transcription	1	NA
	positive regulation of transcription from RNA polymerase II promoter in response to stress	1	NA
	positive regulation of mRNA metabolic process	1	NA
	positive regulation of RNA splicing	1	NA
	regulation of mRNA catabolic process	1	NA
	regulation of mRNA polyadenylation	1	NA
	regulation of mRNA processing	1	NA
	protein localization to membrane	1	NA
	maintenance of protein location in nucleus	1	NA
	protein localization to cell periphery	1	NA
	protein localization to nucleus	1	NA
	protein localization to endosome	1	NA
	protein export from nucleus	1	NA
	protein transmembrane transport	1	NA
	interleukin-6 secretion	1	NA
	positive regulation of protein import into nucleus	1	NA
	regulation of insulin secretion	1	NA
	insulin secretion involved in cellular response to glucose stimulus	1	NA
	pyrimidine nucleotide-sugar transmembrane transport	1	NA
	cholesterol efflux	1	NA
	long-chain fatty acid transport	1	NA
	regulation of exocytosis	1	NA
	positive regulation of secretion	1	NA
	phagocytosis, engulfment	1	NA
	secretion by tissue	1	NA
	acid secretion	1	NA
	establishment of chromosome localization	1	NA
	mitochondrion localization	1	NA
	endosome to lysosome transport	1	NA
	post-Golgi vesicle-mediated transport	1	NA
	endocytic recycling	1	NA
	cargo loading into COPII-coated vesicle	1	NA
	organelle transport along microtubule	1	NA
	regulation of synaptic transmission, glutamatergic	1	NA
	transmembrane receptor protein tyrosine kinase signaling pathway	1	NA
	G protein-coupled purinergic receptor signaling pathway	1	NA
	purinergic receptor signaling pathway	1	NA
	Rho protein signal transduction	1	NA
	phosphatidylinositol 3-kinase signaling	1	NA
	negative regulation of epidermal growth factor receptor signaling pathway	1	NA
	regulation of transforming growth factor beta receptor signaling pathway	1	NA
	lipopolysaccharide-mediated signaling pathway	1	NA
	cytokine-mediated signaling pathway	1	NA
	positive regulation of cytokine-mediated signaling pathway	1	NA
	negative regulation of cytokine-mediated signaling pathway	1	NA
	regulation of Ras protein signal transduction	1	NA
	negative regulation of Ras protein signal transduction	1	NA
	regulation of TORC1 signaling	1	NA
	negative regulation of TOR signaling	1	NA
	positive regulation of I-kappaB kinase/NF-kappaB signaling	1	NA
	regulation of extrinsic apoptotic signaling pathway via death domain receptors	1	NA
	regulation of endoplasmic reticulum stress-induced intrinsic apoptotic signaling pathway	1	NA
	positive regulation of intrinsic apoptotic signaling pathway	1	NA
	regulation of response to DNA damage stimulus	1	NA
	response to endoplasmic reticulum stress	1	NA
	cellular response to topologically incorrect protein	1	NA
	cellular response to calcium ion	1	NA
	cellular response to metal ion	1	NA
	cellular response to oxygen levels	1	NA
	cellular response to nitrogen compound	1	NA
	regulation of cellular response to insulin stimulus	1	NA
	cellular response to interleukin-4	1	NA
	cellular response to hormone stimulus	1	NA
	cellular response to vascular endothelial growth factor stimulus	1	NA
	cellular response to nerve growth factor stimulus	1	NA
	chemotaxis	1	NA
	positive chemotaxis	1	NA
	response to acid chemical	1	NA
	cellular response to virus	1	NA
	defense response to Gram-positive bacterium	1	NA
	defense response to bacterium	1	NA
	response to type I interferon	1	NA
	acute inflammatory response	1	NA
	positive regulation of protein oligomerization	1	NA
	regulation of cell junction assembly	1	NA
	regulation of mitochondrial fission	1	NA
	iron-sulfur cluster assembly	1	NA
	protein-DNA complex assembly	1	NA
	protein trimerization	1	NA
	cytochrome complex assembly	1	NA
	proton-transporting two-sector ATPase complex assembly	1	NA
	chromatin remodeling	1	NA
	Golgi organization	1	NA
	mitochondrion organization	1	NA
	nucleus organization	1	NA
	ruffle assembly	1	NA
	collagen fibril organization	1	NA
	protein-containing complex disassembly	1	NA
	cellular component disassembly	1	NA
	synapse organization	1	NA
	lamellipodium organization	1	NA
	centriole replication	1	NA
	inner mitochondrial membrane organization	1	NA
	intermediate filament cytoskeleton organization	1	NA
	actin filament depolymerization	1	NA
	regulation of actin polymerization or depolymerization	1	NA
	positive regulation of cell differentiation	1	NA
	positive regulation of fat cell differentiation	1	NA
	negative regulation of cell differentiation	1	NA
	regulation of fat cell differentiation	1	NA
	regulation of stem cell differentiation	1	NA
	cilium assembly	1	NA
	photoreceptor cell development	1	NA
	cell maturation	1	NA
	muscle fiber development	1	NA
	myoblast fusion	1	NA
	positive regulation of myeloid leukocyte differentiation	1	NA
	positive regulation of B cell differentiation	1	NA
	positive regulation of T cell differentiation	1	NA
	T cell lineage commitment	1	NA
	erythrocyte differentiation	1	NA
	myeloid leukocyte differentiation	1	NA
	regulation of activated T cell proliferation	1	NA
	negative regulation of leukocyte activation	1	NA
	positive regulation of lymphocyte activation	1	NA
	neutrophil activation	1	NA
	leukocyte activation involved in immune response	1	NA
	cell adhesion mediated by integrin	1	NA
	leukocyte cell-cell adhesion	1	NA
	homotypic cell-cell adhesion	1	NA
	negative regulation of cell-cell adhesion	1	NA
	regulation of cell-cell adhesion	1	NA
	regulation of leukocyte cell-cell adhesion	1	NA
	toll-like receptor signaling pathway	1	NA
	toll-like receptor 4 signaling pathway	1	NA
	complement activation, classical pathway	1	NA
	positive regulation of myeloid leukocyte mediated immunity	1	NA
	positive regulation of wound healing	1	NA
	regulation of blood coagulation	1	NA
	positive regulation of tumor necrosis factor production	1	NA
	positive regulation of locomotion	1	NA
	positive regulation of cell migration	1	NA
	negative regulation of leukocyte migration	1	NA
	negative regulation of blood vessel endothelial cell migration	1	NA
	T cell migration	1	NA
	neutrophil chemotaxis	1	NA
	monocyte chemotaxis	1	NA
	regulation of calcium ion transport into cytosol	1	NA
	negative regulation of sequestering of calcium ion	1	NA
	positive regulation of cell cycle G1/S phase transition	1	NA
	cell cycle arrest	1	NA
	chromosome separation	1	NA
	regulation of establishment of cell polarity	1	NA
	regulation of actin filament-based process	1	NA
	negative regulation of endothelial cell proliferation	1	NA
	regulation of fibroblast proliferation	1	NA
	negative regulation of viral genome replication	1	NA
	negative regulation of neuron apoptotic process	1	NA
	regulation of organ growth	1	NA
	regulation of multicellular organism growth	1	NA
	negative regulation of developmental growth	1	NA
	positive regulation of developmental growth	1	NA
	skeletal muscle tissue regeneration	1	NA
	inner cell mass cell proliferation	1	NA
	regulation of bone mineralization	1	NA
	central nervous system development	1	NA
	bone development	1	NA
	neurotransmitter catabolic process	1	NA
	regulation of protein stability	1	NA
	hormone biosynthetic process	1	NA
	immunoglobulin production	1	NA
	amyloid precursor protein catabolic process	1	NA
	protein maturation	1	NA
	ammonium ion metabolic process	1	NA
	glucose metabolic process	1	NA
	glycerol metabolic process	1	NA
	collagen metabolic process	1	NA
	adaptive thermogenesis	1	NA
	negative regulation of small molecule metabolic process	1	NA
	regulation of blood vessel diameter	1	NA
	tight junction organization	1	NA
	ATP hydrolysis coupled cation transmembrane transport	1	NA
	positive regulation of small molecule metabolic process	1	NA
	regulation of synaptic vesicle cycle	1	NA
	sensory perception of pain	1	NA
	spermatogenesis	1	NA
	female gamete generation	1	NA
	adult locomotory behavior	1	NA
	hair cycle	1	NA
	multicellular organismal homeostasis	1	NA
	plasma lipoprotein particle clearance	1	NA

## Sheet: darkmagenta
Supplementary File S11: The complete list of the functional enrichment analysis of the genes in the non-preserved modules.
GO	Term	P-value	Genes
	circadian rhythm	0.000549618	CREB1;EGR1;SUV39H1
	regulation of lipid metabolic process	0.00396962	CREB1;EGR1;LACTB
	negative regulation of protein serine/threonine kinase activity	0.00397919	CHORDC1;DUSP10
	chromatin remodeling	0.00638055	RNF8;CHD1L
	histone lysine methylation	0.00706205	SUV39H1;EZH1
	regulation of fat cell differentiation	0.00929493	CREB1;DUSP10
	rRNA metabolic process	0.02559	NA
	hormone biosynthetic process	0.0445078	NA
	negative regulation of developmental growth	0.0507102	NA
	post-Golgi vesicle-mediated transport	0.0568745	NA
	protein transmembrane transport	0.069089	NA
	positive regulation of fat cell differentiation	0.0751398	NA
	regulation of steroid metabolic process	0.0811532	NA
	cytochrome complex assembly	0.0811532	NA
	positive regulation of T cell differentiation	0.0871294	NA
	nucleus organization	0.0930687	NA
	protein modification by small protein conjugation	0.100416	NA
	positive regulation of nucleic acid-templated transcription	0.10174	NA
	immunoglobulin production	0.104837	NA
	ubiquitin-dependent protein catabolic process	0.120146	NA
	positive regulation of cell differentiation	0.120146	NA
	regulation of transcription by RNA polymerase II	0.125334	NA
	steroid biosynthetic process	0.161537	NA
	ATP hydrolysis coupled cation transmembrane transport	0.167015	NA
	mitochondrion organization	0.185783	NA
	response to acid chemical	0.199178	NA
	T cell differentiation	0.209634	NA
	regulation of leukocyte cell-cell adhesion	0.214813	NA
	regulation of nitrogen compound metabolic process	0.227723	NA
	positive regulation of lymphocyte activation	0.230159	NA
	leukocyte activation involved in immune response	0.230159	NA
	negative regulation of macromolecule metabolic process	0.231396	NA
	phagocytosis	0.23521	NA
	regulation of response to DNA damage stimulus	0.23521	NA
	mitochondrial transport	0.250176	NA
	leukocyte cell-cell adhesion	0.255103	NA
	regulation of cell-cell adhesion	0.259999	NA
	regulation of macromolecule metabolic process	0.261873	NA
	spermatogenesis	0.264864	NA
	cilium assembly	0.269699	NA
	regulation of cell proliferation	0.272928	NA
	multicellular organismal homeostasis	0.274503	NA
	transmembrane receptor protein tyrosine kinase signaling pathway	0.279278	NA
	establishment of protein localization to organelle	0.288738	NA
	response to toxic substance	0.298079	NA
	regulation of protein stability	0.298079	NA
	protein transport	0.301176	NA
	chromatin organization	0.325534	NA
	primary metabolic process	0.32617	NA
	central nervous system development	0.360282	NA
	cellular response to nitrogen compound	0.393436	NA
	proteasomal protein catabolic process	0.397464	NA
	cellular protein modification process	0.407647	NA
	organic substance metabolic process	0.411531	NA
	regulation of primary metabolic process	0.461369	NA
	negative regulation of multicellular organismal process	0.542367	NA
	intracellular protein transport	0.566476	NA
	defense response	0.763304	NA
	translation	0.764951	NA
	peptide metabolic process	0.802761	NA
	oxidation-reduction process	0.877676	NA
	histone H3 acetylation	1	NA
	N-terminal protein lipidation	1	NA
	protein glycosylation	1	NA
	protein demethylation	1	NA
	peptidyl-threonine phosphorylation	1	NA
	peptidyl-serine phosphorylation	1	NA
	protein autoubiquitination	1	NA
	peptidyl-tyrosine modification	1	NA
	protein deacetylation	1	NA
	pyruvate biosynthetic process	1	NA
	carboxylic acid biosynthetic process	1	NA
	proline metabolic process	1	NA
	glycine metabolic process	1	NA
	carboxylic acid catabolic process	1	NA
	2-oxoglutarate metabolic process	1	NA
	heparan sulfate proteoglycan metabolic process	1	NA
	tricarboxylic acid cycle	1	NA
	triglyceride biosynthetic process	1	NA
	phosphatidylcholine metabolic process	1	NA
	GPI anchor biosynthetic process	1	NA
	glycerophospholipid biosynthetic process	1	NA
	fatty acid metabolic process	1	NA
	phospholipid metabolic process	1	NA
	terpenoid metabolic process	1	NA
	glycerolipid metabolic process	1	NA
	lipid modification	1	NA
	membrane lipid metabolic process	1	NA
	lipid catabolic process	1	NA
	phospholipid catabolic process	1	NA
	glycerophospholipid catabolic process	1	NA
	glycolytic process	1	NA
	regulation of ATP metabolic process	1	NA
	AMP metabolic process	1	NA
	heme biosynthetic process	1	NA
	ATP synthesis coupled proton transport	1	NA
	purine ribonucleotide biosynthetic process	1	NA
	regulation of translation	1	NA
	formation of cytoplasmic translation initiation complex	1	NA
	cytoplasmic translation	1	NA
	receptor metabolic process	1	NA
	acyl-CoA metabolic process	1	NA
	organophosphate metabolic process	1	NA
	cellular modified amino acid metabolic process	1	NA
	cellular modified amino acid biosynthetic process	1	NA
	ceramide metabolic process	1	NA
	amyloid-beta metabolic process	1	NA
	activation of MAPKK activity	1	NA
	regulation of cyclin-dependent protein serine/threonine kinase activity	1	NA
	positive regulation of protein ubiquitination	1	NA
	negative regulation of cellular protein metabolic process	1	NA
	negative regulation of phosphoprotein phosphatase activity	1	NA
	regulation of phosphoprotein phosphatase activity	1	NA
	regulation of transferase activity	1	NA
	regulation of carbohydrate catabolic process	1	NA
	negative regulation of cellular carbohydrate metabolic process	1	NA
	regulation of cellular carbohydrate metabolic process	1	NA
	regulation of glucose metabolic process	1	NA
	positive regulation of autophagy	1	NA
	positive regulation of macroautophagy	1	NA
	negative regulation of cellular catabolic process	1	NA
	regulation of phosphorylation	1	NA
	negative regulation of phosphate metabolic process	1	NA
	spliceosomal complex assembly	1	NA
	mRNA processing	1	NA
	mRNA splicing, via spliceosome	1	NA
	ncRNA 3'-end processing	1	NA
	tRNA 5'-leader removal	1	NA
	tRNA processing	1	NA
	mRNA modification	1	NA
	histone mRNA metabolic process	1	NA
	RNA phosphodiester bond hydrolysis, exonucleolytic	1	NA
	nucleobase metabolic process	1	NA
	nucleotide-sugar metabolic process	1	NA
	positive regulation of transcription from RNA polymerase II promoter in response to stress	1	NA
	positive regulation of mRNA metabolic process	1	NA
	positive regulation of RNA splicing	1	NA
	regulation of mRNA catabolic process	1	NA
	regulation of mRNA polyadenylation	1	NA
	regulation of mRNA processing	1	NA
	protein localization to membrane	1	NA
	maintenance of protein location in nucleus	1	NA
	regulation of cellular protein localization	1	NA
	protein localization to cell periphery	1	NA
	protein localization to nucleus	1	NA
	protein localization to endosome	1	NA
	protein export from nucleus	1	NA
	interleukin-6 secretion	1	NA
	interleukin-8 secretion	1	NA
	positive regulation of protein import into nucleus	1	NA
	regulation of insulin secretion	1	NA
	insulin secretion involved in cellular response to glucose stimulus	1	NA
	pyrimidine nucleotide-sugar transmembrane transport	1	NA
	cholesterol efflux	1	NA
	organic anion transport	1	NA
	long-chain fatty acid transport	1	NA
	regulation of exocytosis	1	NA
	positive regulation of secretion	1	NA
	phagocytosis, engulfment	1	NA
	secretion by tissue	1	NA
	acid secretion	1	NA
	establishment of chromosome localization	1	NA
	mitochondrion localization	1	NA
	endosome to lysosome transport	1	NA
	endocytic recycling	1	NA
	cargo loading into COPII-coated vesicle	1	NA
	organelle transport along microtubule	1	NA
	regulation of synaptic transmission, glutamatergic	1	NA
	cell-cell signaling	1	NA
	G protein-coupled purinergic receptor signaling pathway	1	NA
	purinergic receptor signaling pathway	1	NA
	Rho protein signal transduction	1	NA
	phosphatidylinositol 3-kinase signaling	1	NA
	negative regulation of epidermal growth factor receptor signaling pathway	1	NA
	regulation of transforming growth factor beta receptor signaling pathway	1	NA
	lipopolysaccharide-mediated signaling pathway	1	NA
	cytokine-mediated signaling pathway	1	NA
	positive regulation of cytokine-mediated signaling pathway	1	NA
	negative regulation of cytokine-mediated signaling pathway	1	NA
	regulation of Ras protein signal transduction	1	NA
	negative regulation of Ras protein signal transduction	1	NA
	regulation of TORC1 signaling	1	NA
	negative regulation of TOR signaling	1	NA
	positive regulation of I-kappaB kinase/NF-kappaB signaling	1	NA
	positive regulation of signal transduction	1	NA
	regulation of extrinsic apoptotic signaling pathway via death domain receptors	1	NA
	regulation of endoplasmic reticulum stress-induced intrinsic apoptotic signaling pathway	1	NA
	positive regulation of intrinsic apoptotic signaling pathway	1	NA
	response to endoplasmic reticulum stress	1	NA
	cellular response to topologically incorrect protein	1	NA
	cellular response to calcium ion	1	NA
	cellular response to metal ion	1	NA
	cellular response to oxygen levels	1	NA
	regulation of cellular response to insulin stimulus	1	NA
	cellular response to interleukin-4	1	NA
	cellular response to hormone stimulus	1	NA
	cellular response to vascular endothelial growth factor stimulus	1	NA
	cellular response to nerve growth factor stimulus	1	NA
	chemotaxis	1	NA
	positive chemotaxis	1	NA
	cellular response to virus	1	NA
	defense response to Gram-positive bacterium	1	NA
	defense response to bacterium	1	NA
	response to type I interferon	1	NA
	acute inflammatory response	1	NA
	positive regulation of protein oligomerization	1	NA
	positive regulation of microtubule polymerization	1	NA
	regulation of cell junction assembly	1	NA
	regulation of nuclear division	1	NA
	regulation of mitochondrial fission	1	NA
	positive regulation of mitochondrion organization	1	NA
	positive regulation of organelle organization	1	NA
	iron-sulfur cluster assembly	1	NA
	protein-DNA complex assembly	1	NA
	protein trimerization	1	NA
	proton-transporting two-sector ATPase complex assembly	1	NA
	Golgi organization	1	NA
	ruffle assembly	1	NA
	collagen fibril organization	1	NA
	protein-containing complex disassembly	1	NA
	cellular component disassembly	1	NA
	synapse organization	1	NA
	lamellipodium organization	1	NA
	centriole replication	1	NA
	inner mitochondrial membrane organization	1	NA
	intermediate filament cytoskeleton organization	1	NA
	regulation of mitotic spindle organization	1	NA
	actin filament depolymerization	1	NA
	regulation of actin polymerization or depolymerization	1	NA
	negative regulation of cell differentiation	1	NA
	regulation of stem cell differentiation	1	NA
	cell part morphogenesis	1	NA
	photoreceptor cell development	1	NA
	cell maturation	1	NA
	muscle fiber development	1	NA
	myoblast fusion	1	NA
	positive regulation of myeloid leukocyte differentiation	1	NA
	positive regulation of B cell differentiation	1	NA
	T cell lineage commitment	1	NA
	erythrocyte differentiation	1	NA
	myeloid leukocyte differentiation	1	NA
	regulation of T cell proliferation	1	NA
	regulation of activated T cell proliferation	1	NA
	negative regulation of leukocyte activation	1	NA
	neutrophil activation	1	NA
	cell adhesion mediated by integrin	1	NA
	homotypic cell-cell adhesion	1	NA
	negative regulation of cell-cell adhesion	1	NA
	toll-like receptor signaling pathway	1	NA
	toll-like receptor 4 signaling pathway	1	NA
	complement activation, classical pathway	1	NA
	positive regulation of myeloid leukocyte mediated immunity	1	NA
	positive regulation of wound healing	1	NA
	regulation of blood coagulation	1	NA
	positive regulation of tumor necrosis factor production	1	NA
	positive regulation of locomotion	1	NA
	positive regulation of cell migration	1	NA
	negative regulation of leukocyte migration	1	NA
	negative regulation of blood vessel endothelial cell migration	1	NA
	T cell migration	1	NA
	neutrophil chemotaxis	1	NA
	monocyte chemotaxis	1	NA
	regulation of calcium ion transport into cytosol	1	NA
	negative regulation of sequestering of calcium ion	1	NA
	positive regulation of cell cycle G1/S phase transition	1	NA
	cell cycle arrest	1	NA
	chromosome separation	1	NA
	regulation of establishment of cell polarity	1	NA
	regulation of actin filament-based process	1	NA
	negative regulation of endothelial cell proliferation	1	NA
	regulation of fibroblast proliferation	1	NA
	negative regulation of viral genome replication	1	NA
	negative regulation of neuron apoptotic process	1	NA
	regulation of organ growth	1	NA
	regulation of multicellular organism growth	1	NA
	positive regulation of developmental growth	1	NA
	cranial skeletal system development	1	NA
	skeletal muscle tissue regeneration	1	NA
	developmental growth involved in morphogenesis	1	NA
	inner cell mass cell proliferation	1	NA
	positive regulation of angiogenesis	1	NA
	angiogenesis	1	NA
	blood vessel morphogenesis	1	NA
	regulation of bone mineralization	1	NA
	embryonic skeletal system morphogenesis	1	NA
	reproductive structure development	1	NA
	camera-type eye development	1	NA
	lung development	1	NA
	heart development	1	NA
	bone development	1	NA
	neurotransmitter catabolic process	1	NA
	rhythmic process	1	NA
	amyloid precursor protein catabolic process	1	NA
	protein maturation	1	NA
	ammonium ion metabolic process	1	NA
	glucose metabolic process	1	NA
	primary alcohol metabolic process	1	NA
	glycerol metabolic process	1	NA
	collagen metabolic process	1	NA
	adaptive thermogenesis	1	NA
	negative regulation of small molecule metabolic process	1	NA
	regulation of blood vessel diameter	1	NA
	tight junction organization	1	NA
	cellular response to acetylcholine	1	NA
	positive regulation of small molecule metabolic process	1	NA
	regulation of synaptic vesicle cycle	1	NA
	visual perception	1	NA
	sensory perception of pain	1	NA
	female gamete generation	1	NA
	adult locomotory behavior	1	NA
	hair cycle	1	NA
	plasma lipoprotein particle clearance	1	NA

## Sheet: darkolivegreen
Supplementary File S11: The complete list of the functional enrichment analysis of the genes in the non-preserved modules.
GO	Term	P-value	Genes
	positive regulation of fat cell differentiation	0.00395263	CREBL2;NAPEPLD
	negative regulation of neuron apoptotic process	0.00539604	PPT1;RASA1
	defense response to bacterium	0.00619541	RNASE6;NLRC4
	histone mRNA metabolic process	0.0476403	NA
	negative regulation of Ras protein signal transduction	0.0476403	NA
	centriole replication	0.0476403	NA
	hormone biosynthetic process	0.0553655	NA
	heparan sulfate proteoglycan metabolic process	0.0630305	NA
	defense response to Gram-positive bacterium	0.0706358	NA
	lipid catabolic process	0.0742837	NA
	phospholipid catabolic process	0.0781818	NA
	central nervous system development	0.103661	NA
	acyl-CoA metabolic process	0.107782	NA
	tricarboxylic acid cycle	0.122237	NA
	carboxylic acid biosynthetic process	0.152494	NA
	regulation of Ras protein signal transduction	0.177843	NA
	regulation of actin polymerization or depolymerization	0.177843	NA
	steroid biosynthetic process	0.197811	NA
	negative regulation of cellular catabolic process	0.230059	NA
	glucose metabolic process	0.236358	NA
	peptidyl-serine phosphorylation	0.242607	NA
	protein glycosylation	0.248807	NA
	regulation of actin filament-based process	0.279083	NA
	cilium assembly	0.325103	NA
	multicellular organismal homeostasis	0.330653	NA
	regulation of lipid metabolic process	0.341622	NA
	regulation of protein stability	0.357753	NA
	fatty acid metabolic process	0.368295	NA
	purine ribonucleotide biosynthetic process	0.378671	NA
	protein modification by small protein conjugation	0.418621	NA
	glycerolipid metabolic process	0.423373	NA
	primary metabolic process	0.431047	NA
	cellular protein modification process	0.434962	NA
	protein transport	0.437079	NA
	defense response	0.444673	NA
	blood vessel morphogenesis	0.451441	NA
	oxidation-reduction process	0.459367	NA
	phospholipid metabolic process	0.464978	NA
	positive regulation of organelle organization	0.507825	NA
	organophosphate metabolic process	0.528291	NA
	organic substance metabolic process	0.553143	NA
	peptide metabolic process	0.589991	NA
	mRNA processing	0.617499	NA
	positive regulation of nucleic acid-templated transcription	0.770761	NA
	regulation of phosphorylation	0.81214	NA
	translation	0.836588	NA
	negative regulation of macromolecule metabolic process	0.923808	NA
	regulation of nitrogen compound metabolic process	0.99018	NA
	regulation of primary metabolic process	0.992188	NA
	regulation of macromolecule metabolic process	0.992677	NA
	ubiquitin-dependent protein catabolic process	1	NA
	proteasomal protein catabolic process	1	NA
	histone lysine methylation	1	NA
	histone H3 acetylation	1	NA
	N-terminal protein lipidation	1	NA
	protein demethylation	1	NA
	peptidyl-threonine phosphorylation	1	NA
	protein autoubiquitination	1	NA
	peptidyl-tyrosine modification	1	NA
	protein deacetylation	1	NA
	pyruvate biosynthetic process	1	NA
	proline metabolic process	1	NA
	glycine metabolic process	1	NA
	carboxylic acid catabolic process	1	NA
	2-oxoglutarate metabolic process	1	NA
	triglyceride biosynthetic process	1	NA
	phosphatidylcholine metabolic process	1	NA
	GPI anchor biosynthetic process	1	NA
	glycerophospholipid biosynthetic process	1	NA
	terpenoid metabolic process	1	NA
	lipid modification	1	NA
	membrane lipid metabolic process	1	NA
	glycerophospholipid catabolic process	1	NA
	glycolytic process	1	NA
	regulation of ATP metabolic process	1	NA
	AMP metabolic process	1	NA
	heme biosynthetic process	1	NA
	ATP synthesis coupled proton transport	1	NA
	regulation of translation	1	NA
	formation of cytoplasmic translation initiation complex	1	NA
	cytoplasmic translation	1	NA
	receptor metabolic process	1	NA
	cellular modified amino acid metabolic process	1	NA
	cellular modified amino acid biosynthetic process	1	NA
	ceramide metabolic process	1	NA
	amyloid-beta metabolic process	1	NA
	activation of MAPKK activity	1	NA
	negative regulation of protein serine/threonine kinase activity	1	NA
	regulation of cyclin-dependent protein serine/threonine kinase activity	1	NA
	positive regulation of protein ubiquitination	1	NA
	negative regulation of cellular protein metabolic process	1	NA
	negative regulation of phosphoprotein phosphatase activity	1	NA
	regulation of phosphoprotein phosphatase activity	1	NA
	regulation of steroid metabolic process	1	NA
	regulation of transferase activity	1	NA
	regulation of carbohydrate catabolic process	1	NA
	negative regulation of cellular carbohydrate metabolic process	1	NA
	regulation of cellular carbohydrate metabolic process	1	NA
	regulation of glucose metabolic process	1	NA
	positive regulation of autophagy	1	NA
	positive regulation of macroautophagy	1	NA
	negative regulation of phosphate metabolic process	1	NA
	spliceosomal complex assembly	1	NA
	mRNA splicing, via spliceosome	1	NA
	ncRNA 3'-end processing	1	NA
	tRNA 5'-leader removal	1	NA
	tRNA processing	1	NA
	mRNA modification	1	NA
	rRNA metabolic process	1	NA
	RNA phosphodiester bond hydrolysis, exonucleolytic	1	NA
	nucleobase metabolic process	1	NA
	nucleotide-sugar metabolic process	1	NA
	regulation of transcription by RNA polymerase II	1	NA
	positive regulation of transcription from RNA polymerase II promoter in response to stress	1	NA
	positive regulation of mRNA metabolic process	1	NA
	positive regulation of RNA splicing	1	NA
	regulation of mRNA catabolic process	1	NA
	regulation of mRNA polyadenylation	1	NA
	regulation of mRNA processing	1	NA
	protein localization to membrane	1	NA
	maintenance of protein location in nucleus	1	NA
	regulation of cellular protein localization	1	NA
	establishment of protein localization to organelle	1	NA
	protein localization to cell periphery	1	NA
	protein localization to nucleus	1	NA
	protein localization to endosome	1	NA
	protein export from nucleus	1	NA
	intracellular protein transport	1	NA
	protein transmembrane transport	1	NA
	interleukin-6 secretion	1	NA
	interleukin-8 secretion	1	NA
	positive regulation of protein import into nucleus	1	NA
	regulation of insulin secretion	1	NA
	insulin secretion involved in cellular response to glucose stimulus	1	NA
	pyrimidine nucleotide-sugar transmembrane transport	1	NA
	cholesterol efflux	1	NA
	organic anion transport	1	NA
	long-chain fatty acid transport	1	NA
	regulation of exocytosis	1	NA
	positive regulation of secretion	1	NA
	phagocytosis, engulfment	1	NA
	phagocytosis	1	NA
	secretion by tissue	1	NA
	acid secretion	1	NA
	establishment of chromosome localization	1	NA
	mitochondrion localization	1	NA
	endosome to lysosome transport	1	NA
	mitochondrial transport	1	NA
	post-Golgi vesicle-mediated transport	1	NA
	endocytic recycling	1	NA
	cargo loading into COPII-coated vesicle	1	NA
	organelle transport along microtubule	1	NA
	regulation of synaptic transmission, glutamatergic	1	NA
	cell-cell signaling	1	NA
	transmembrane receptor protein tyrosine kinase signaling pathway	1	NA
	G protein-coupled purinergic receptor signaling pathway	1	NA
	purinergic receptor signaling pathway	1	NA
	Rho protein signal transduction	1	NA
	phosphatidylinositol 3-kinase signaling	1	NA
	negative regulation of epidermal growth factor receptor signaling pathway	1	NA
	regulation of transforming growth factor beta receptor signaling pathway	1	NA
	lipopolysaccharide-mediated signaling pathway	1	NA
	cytokine-mediated signaling pathway	1	NA
	positive regulation of cytokine-mediated signaling pathway	1	NA
	negative regulation of cytokine-mediated signaling pathway	1	NA
	regulation of TORC1 signaling	1	NA
	negative regulation of TOR signaling	1	NA
	positive regulation of I-kappaB kinase/NF-kappaB signaling	1	NA
	positive regulation of signal transduction	1	NA
	regulation of extrinsic apoptotic signaling pathway via death domain receptors	1	NA
	regulation of endoplasmic reticulum stress-induced intrinsic apoptotic signaling pathway	1	NA
	positive regulation of intrinsic apoptotic signaling pathway	1	NA
	regulation of response to DNA damage stimulus	1	NA
	response to endoplasmic reticulum stress	1	NA
	cellular response to topologically incorrect protein	1	NA
	cellular response to calcium ion	1	NA
	cellular response to metal ion	1	NA
	cellular response to oxygen levels	1	NA
	cellular response to nitrogen compound	1	NA
	regulation of cellular response to insulin stimulus	1	NA
	cellular response to interleukin-4	1	NA
	cellular response to hormone stimulus	1	NA
	cellular response to vascular endothelial growth factor stimulus	1	NA
	cellular response to nerve growth factor stimulus	1	NA
	chemotaxis	1	NA
	positive chemotaxis	1	NA
	response to toxic substance	1	NA
	response to acid chemical	1	NA
	cellular response to virus	1	NA
	response to type I interferon	1	NA
	acute inflammatory response	1	NA
	positive regulation of protein oligomerization	1	NA
	positive regulation of microtubule polymerization	1	NA
	regulation of cell junction assembly	1	NA
	regulation of nuclear division	1	NA
	regulation of mitochondrial fission	1	NA
	positive regulation of mitochondrion organization	1	NA
	iron-sulfur cluster assembly	1	NA
	protein-DNA complex assembly	1	NA
	protein trimerization	1	NA
	cytochrome complex assembly	1	NA
	proton-transporting two-sector ATPase complex assembly	1	NA
	chromatin remodeling	1	NA
	chromatin organization	1	NA
	Golgi organization	1	NA
	mitochondrion organization	1	NA
	nucleus organization	1	NA
	ruffle assembly	1	NA
	collagen fibril organization	1	NA
	protein-containing complex disassembly	1	NA
	cellular component disassembly	1	NA
	synapse organization	1	NA
	lamellipodium organization	1	NA
	inner mitochondrial membrane organization	1	NA
	intermediate filament cytoskeleton organization	1	NA
	regulation of mitotic spindle organization	1	NA
	actin filament depolymerization	1	NA
	positive regulation of cell differentiation	1	NA
	negative regulation of cell differentiation	1	NA
	regulation of fat cell differentiation	1	NA
	regulation of stem cell differentiation	1	NA
	cell part morphogenesis	1	NA
	photoreceptor cell development	1	NA
	cell maturation	1	NA
	muscle fiber development	1	NA
	myoblast fusion	1	NA
	positive regulation of myeloid leukocyte differentiation	1	NA
	positive regulation of B cell differentiation	1	NA
	positive regulation of T cell differentiation	1	NA
	T cell lineage commitment	1	NA
	T cell differentiation	1	NA
	erythrocyte differentiation	1	NA
	myeloid leukocyte differentiation	1	NA
	regulation of T cell proliferation	1	NA
	regulation of activated T cell proliferation	1	NA
	negative regulation of leukocyte activation	1	NA
	positive regulation of lymphocyte activation	1	NA
	neutrophil activation	1	NA
	leukocyte activation involved in immune response	1	NA
	cell adhesion mediated by integrin	1	NA
	leukocyte cell-cell adhesion	1	NA
	homotypic cell-cell adhesion	1	NA
	negative regulation of cell-cell adhesion	1	NA
	regulation of cell-cell adhesion	1	NA
	regulation of leukocyte cell-cell adhesion	1	NA
	toll-like receptor signaling pathway	1	NA
	toll-like receptor 4 signaling pathway	1	NA
	complement activation, classical pathway	1	NA
	positive regulation of myeloid leukocyte mediated immunity	1	NA
	positive regulation of wound healing	1	NA
	regulation of blood coagulation	1	NA
	positive regulation of tumor necrosis factor production	1	NA
	positive regulation of locomotion	1	NA
	positive regulation of cell migration	1	NA
	negative regulation of leukocyte migration	1	NA
	negative regulation of blood vessel endothelial cell migration	1	NA
	T cell migration	1	NA
	neutrophil chemotaxis	1	NA
	monocyte chemotaxis	1	NA
	regulation of calcium ion transport into cytosol	1	NA
	negative regulation of sequestering of calcium ion	1	NA
	positive regulation of cell cycle G1/S phase transition	1	NA
	cell cycle arrest	1	NA
	chromosome separation	1	NA
	regulation of establishment of cell polarity	1	NA
	negative regulation of endothelial cell proliferation	1	NA
	regulation of fibroblast proliferation	1	NA
	regulation of cell proliferation	1	NA
	negative regulation of viral genome replication	1	NA
	regulation of organ growth	1	NA
	regulation of multicellular organism growth	1	NA
	negative regulation of developmental growth	1	NA
	positive regulation of developmental growth	1	NA
	cranial skeletal system development	1	NA
	skeletal muscle tissue regeneration	1	NA
	developmental growth involved in morphogenesis	1	NA
	inner cell mass cell proliferation	1	NA
	positive regulation of angiogenesis	1	NA
	angiogenesis	1	NA
	regulation of bone mineralization	1	NA
	embryonic skeletal system morphogenesis	1	NA
	reproductive structure development	1	NA
	camera-type eye development	1	NA
	lung development	1	NA
	heart development	1	NA
	bone development	1	NA
	neurotransmitter catabolic process	1	NA
	immunoglobulin production	1	NA
	circadian rhythm	1	NA
	rhythmic process	1	NA
	amyloid precursor protein catabolic process	1	NA
	protein maturation	1	NA
	ammonium ion metabolic process	1	NA
	primary alcohol metabolic process	1	NA
	glycerol metabolic process	1	NA
	collagen metabolic process	1	NA
	adaptive thermogenesis	1	NA
	negative regulation of small molecule metabolic process	1	NA
	regulation of blood vessel diameter	1	NA
	tight junction organization	1	NA
	ATP hydrolysis coupled cation transmembrane transport	1	NA
	cellular response to acetylcholine	1	NA
	positive regulation of small molecule metabolic process	1	NA
	regulation of synaptic vesicle cycle	1	NA
	visual perception	1	NA
	sensory perception of pain	1	NA
	spermatogenesis	1	NA
	female gamete generation	1	NA
	adult locomotory behavior	1	NA
	hair cycle	1	NA
	negative regulation of multicellular organismal process	1	NA
	plasma lipoprotein particle clearance	1	NA

## Sheet: darkorange2
Supplementary File S11: The complete list of the functional enrichment analysis of the genes in the non-preserved modules.
GO	Term	P-value	Genes
	regulation of glucose metabolic process	0.00499176	RUBCNL;LCMT1
	chromosome separation	0.00631257	CENPS;LCMT1
	cellular component disassembly	0.00757259	CIB1;RUBCNL;VRK1
	protein-DNA complex assembly	0.00777521	CENPS;CENPO
	protein-containing complex disassembly	0.0280608	NA
	cellular response to nerve growth factor stimulus	0.0335647	NA
	cell adhesion mediated by integrin	0.0466878	NA
	angiogenesis	0.0708895	NA
	terpenoid metabolic process	0.0787572	NA
	blood vessel morphogenesis	0.0867245	NA
	Golgi organization	0.0975029	NA
	negative regulation of phosphate metabolic process	0.110066	NA
	carboxylic acid biosynthetic process	0.114481	NA
	positive regulation of angiogenesis	0.13984	NA
	oxidation-reduction process	0.148992	NA
	regulation of nuclear division	0.163177	NA
	steroid biosynthetic process	0.168916	NA
	regulation of transferase activity	0.230678	NA
	negative regulation of cellular protein metabolic process	0.256274	NA
	carboxylic acid catabolic process	0.266029	NA
	spermatogenesis	0.276126	NA
	regulation of lipid metabolic process	0.295924	NA
	cytokine-mediated signaling pathway	0.300793	NA
	positive regulation of cell migration	0.310434	NA
	purine ribonucleotide biosynthetic process	0.329337	NA
	negative regulation of cell differentiation	0.34319	NA
	positive regulation of locomotion	0.347747	NA
	protein localization to membrane	0.37881	NA
	regulation of cellular protein localization	0.383131	NA
	regulation of phosphorylation	0.396375	NA
	organophosphate metabolic process	0.435515	NA
	positive regulation of cell differentiation	0.474964	NA
	negative regulation of multicellular organismal process	0.559969	NA
	intracellular protein transport	0.58428	NA
	organic substance metabolic process	0.593182	NA
	protein transport	0.614017	NA
	negative regulation of macromolecule metabolic process	0.621638	NA
	regulation of cell proliferation	0.669328	NA
	positive regulation of signal transduction	0.719924	NA
	primary metabolic process	0.81367	NA
	peptide metabolic process	0.818191	NA
	cellular protein modification process	0.850431	NA
	regulation of macromolecule metabolic process	0.922929	NA
	regulation of primary metabolic process	0.963512	NA
	regulation of nitrogen compound metabolic process	0.974897	NA
	ubiquitin-dependent protein catabolic process	1	NA
	proteasomal protein catabolic process	1	NA
	histone lysine methylation	1	NA
	histone H3 acetylation	1	NA
	N-terminal protein lipidation	1	NA
	protein glycosylation	1	NA
	protein demethylation	1	NA
	peptidyl-threonine phosphorylation	1	NA
	peptidyl-serine phosphorylation	1	NA
	protein autoubiquitination	1	NA
	protein modification by small protein conjugation	1	NA
	peptidyl-tyrosine modification	1	NA
	protein deacetylation	1	NA
	pyruvate biosynthetic process	1	NA
	proline metabolic process	1	NA
	glycine metabolic process	1	NA
	2-oxoglutarate metabolic process	1	NA
	heparan sulfate proteoglycan metabolic process	1	NA
	tricarboxylic acid cycle	1	NA
	triglyceride biosynthetic process	1	NA
	phosphatidylcholine metabolic process	1	NA
	GPI anchor biosynthetic process	1	NA
	glycerophospholipid biosynthetic process	1	NA
	fatty acid metabolic process	1	NA
	phospholipid metabolic process	1	NA
	glycerolipid metabolic process	1	NA
	lipid modification	1	NA
	membrane lipid metabolic process	1	NA
	lipid catabolic process	1	NA
	phospholipid catabolic process	1	NA
	glycerophospholipid catabolic process	1	NA
	glycolytic process	1	NA
	regulation of ATP metabolic process	1	NA
	AMP metabolic process	1	NA
	heme biosynthetic process	1	NA
	ATP synthesis coupled proton transport	1	NA
	regulation of translation	1	NA
	formation of cytoplasmic translation initiation complex	1	NA
	cytoplasmic translation	1	NA
	translation	1	NA
	receptor metabolic process	1	NA
	acyl-CoA metabolic process	1	NA
	cellular modified amino acid metabolic process	1	NA
	cellular modified amino acid biosynthetic process	1	NA
	ceramide metabolic process	1	NA
	amyloid-beta metabolic process	1	NA
	activation of MAPKK activity	1	NA
	negative regulation of protein serine/threonine kinase activity	1	NA
	regulation of cyclin-dependent protein serine/threonine kinase activity	1	NA
	positive regulation of protein ubiquitination	1	NA
	negative regulation of phosphoprotein phosphatase activity	1	NA
	regulation of phosphoprotein phosphatase activity	1	NA
	regulation of steroid metabolic process	1	NA
	regulation of carbohydrate catabolic process	1	NA
	negative regulation of cellular carbohydrate metabolic process	1	NA
	regulation of cellular carbohydrate metabolic process	1	NA
	positive regulation of autophagy	1	NA
	positive regulation of macroautophagy	1	NA
	negative regulation of cellular catabolic process	1	NA
	spliceosomal complex assembly	1	NA
	mRNA processing	1	NA
	mRNA splicing, via spliceosome	1	NA
	ncRNA 3'-end processing	1	NA
	tRNA 5'-leader removal	1	NA
	tRNA processing	1	NA
	mRNA modification	1	NA
	histone mRNA metabolic process	1	NA
	rRNA metabolic process	1	NA
	RNA phosphodiester bond hydrolysis, exonucleolytic	1	NA
	nucleobase metabolic process	1	NA
	nucleotide-sugar metabolic process	1	NA
	regulation of transcription by RNA polymerase II	1	NA
	positive regulation of nucleic acid-templated transcription	1	NA
	positive regulation of transcription from RNA polymerase II promoter in response to stress	1	NA
	positive regulation of mRNA metabolic process	1	NA
	positive regulation of RNA splicing	1	NA
	regulation of mRNA catabolic process	1	NA
	regulation of mRNA polyadenylation	1	NA
	regulation of mRNA processing	1	NA
	maintenance of protein location in nucleus	1	NA
	establishment of protein localization to organelle	1	NA
	protein localization to cell periphery	1	NA
	protein localization to nucleus	1	NA
	protein localization to endosome	1	NA
	protein export from nucleus	1	NA
	protein transmembrane transport	1	NA
	interleukin-6 secretion	1	NA
	interleukin-8 secretion	1	NA
	positive regulation of protein import into nucleus	1	NA
	regulation of insulin secretion	1	NA
	insulin secretion involved in cellular response to glucose stimulus	1	NA
	pyrimidine nucleotide-sugar transmembrane transport	1	NA
	cholesterol efflux	1	NA
	organic anion transport	1	NA
	long-chain fatty acid transport	1	NA
	regulation of exocytosis	1	NA
	positive regulation of secretion	1	NA
	phagocytosis, engulfment	1	NA
	phagocytosis	1	NA
	secretion by tissue	1	NA
	acid secretion	1	NA
	establishment of chromosome localization	1	NA
	mitochondrion localization	1	NA
	endosome to lysosome transport	1	NA
	mitochondrial transport	1	NA
	post-Golgi vesicle-mediated transport	1	NA
	endocytic recycling	1	NA
	cargo loading into COPII-coated vesicle	1	NA
	organelle transport along microtubule	1	NA
	regulation of synaptic transmission, glutamatergic	1	NA
	cell-cell signaling	1	NA
	transmembrane receptor protein tyrosine kinase signaling pathway	1	NA
	G protein-coupled purinergic receptor signaling pathway	1	NA
	purinergic receptor signaling pathway	1	NA
	Rho protein signal transduction	1	NA
	phosphatidylinositol 3-kinase signaling	1	NA
	negative regulation of epidermal growth factor receptor signaling pathway	1	NA
	regulation of transforming growth factor beta receptor signaling pathway	1	NA
	lipopolysaccharide-mediated signaling pathway	1	NA
	positive regulation of cytokine-mediated signaling pathway	1	NA
	negative regulation of cytokine-mediated signaling pathway	1	NA
	regulation of Ras protein signal transduction	1	NA
	negative regulation of Ras protein signal transduction	1	NA
	regulation of TORC1 signaling	1	NA
	negative regulation of TOR signaling	1	NA
	positive regulation of I-kappaB kinase/NF-kappaB signaling	1	NA
	regulation of extrinsic apoptotic signaling pathway via death domain receptors	1	NA
	regulation of endoplasmic reticulum stress-induced intrinsic apoptotic signaling pathway	1	NA
	positive regulation of intrinsic apoptotic signaling pathway	1	NA
	regulation of response to DNA damage stimulus	1	NA
	response to endoplasmic reticulum stress	1	NA
	cellular response to topologically incorrect protein	1	NA
	cellular response to calcium ion	1	NA
	cellular response to metal ion	1	NA
	cellular response to oxygen levels	1	NA
	cellular response to nitrogen compound	1	NA
	regulation of cellular response to insulin stimulus	1	NA
	cellular response to interleukin-4	1	NA
	cellular response to hormone stimulus	1	NA
	cellular response to vascular endothelial growth factor stimulus	1	NA
	chemotaxis	1	NA
	positive chemotaxis	1	NA
	response to toxic substance	1	NA
	response to acid chemical	1	NA
	cellular response to virus	1	NA
	defense response to Gram-positive bacterium	1	NA
	defense response to bacterium	1	NA
	response to type I interferon	1	NA
	defense response	1	NA
	acute inflammatory response	1	NA
	positive regulation of protein oligomerization	1	NA
	positive regulation of microtubule polymerization	1	NA
	regulation of cell junction assembly	1	NA
	regulation of mitochondrial fission	1	NA
	positive regulation of mitochondrion organization	1	NA
	positive regulation of organelle organization	1	NA
	iron-sulfur cluster assembly	1	NA
	protein trimerization	1	NA
	cytochrome complex assembly	1	NA
	proton-transporting two-sector ATPase complex assembly	1	NA
	chromatin remodeling	1	NA
	chromatin organization	1	NA
	mitochondrion organization	1	NA
	nucleus organization	1	NA
	ruffle assembly	1	NA
	collagen fibril organization	1	NA
	synapse organization	1	NA
	lamellipodium organization	1	NA
	centriole replication	1	NA
	inner mitochondrial membrane organization	1	NA
	intermediate filament cytoskeleton organization	1	NA
	regulation of mitotic spindle organization	1	NA
	actin filament depolymerization	1	NA
	regulation of actin polymerization or depolymerization	1	NA
	positive regulation of fat cell differentiation	1	NA
	regulation of fat cell differentiation	1	NA
	regulation of stem cell differentiation	1	NA
	cell part morphogenesis	1	NA
	cilium assembly	1	NA
	photoreceptor cell development	1	NA
	cell maturation	1	NA
	muscle fiber development	1	NA
	myoblast fusion	1	NA
	positive regulation of myeloid leukocyte differentiation	1	NA
	positive regulation of B cell differentiation	1	NA
	positive regulation of T cell differentiation	1	NA
	T cell lineage commitment	1	NA
	T cell differentiation	1	NA
	erythrocyte differentiation	1	NA
	myeloid leukocyte differentiation	1	NA
	regulation of T cell proliferation	1	NA
	regulation of activated T cell proliferation	1	NA
	negative regulation of leukocyte activation	1	NA
	positive regulation of lymphocyte activation	1	NA
	neutrophil activation	1	NA
	leukocyte activation involved in immune response	1	NA
	leukocyte cell-cell adhesion	1	NA
	homotypic cell-cell adhesion	1	NA
	negative regulation of cell-cell adhesion	1	NA
	regulation of cell-cell adhesion	1	NA
	regulation of leukocyte cell-cell adhesion	1	NA
	toll-like receptor signaling pathway	1	NA
	toll-like receptor 4 signaling pathway	1	NA
	complement activation, classical pathway	1	NA
	positive regulation of myeloid leukocyte mediated immunity	1	NA
	positive regulation of wound healing	1	NA
	regulation of blood coagulation	1	NA
	positive regulation of tumor necrosis factor production	1	NA
	negative regulation of leukocyte migration	1	NA
	negative regulation of blood vessel endothelial cell migration	1	NA
	T cell migration	1	NA
	neutrophil chemotaxis	1	NA
	monocyte chemotaxis	1	NA
	regulation of calcium ion transport into cytosol	1	NA
	negative regulation of sequestering of calcium ion	1	NA
	positive regulation of cell cycle G1/S phase transition	1	NA
	cell cycle arrest	1	NA
	regulation of establishment of cell polarity	1	NA
	regulation of actin filament-based process	1	NA
	negative regulation of endothelial cell proliferation	1	NA
	regulation of fibroblast proliferation	1	NA
	negative regulation of viral genome replication	1	NA
	negative regulation of neuron apoptotic process	1	NA
	regulation of organ growth	1	NA
	regulation of multicellular organism growth	1	NA
	negative regulation of developmental growth	1	NA
	positive regulation of developmental growth	1	NA
	cranial skeletal system development	1	NA
	skeletal muscle tissue regeneration	1	NA
	developmental growth involved in morphogenesis	1	NA
	inner cell mass cell proliferation	1	NA
	regulation of bone mineralization	1	NA
	embryonic skeletal system morphogenesis	1	NA
	reproductive structure development	1	NA
	camera-type eye development	1	NA
	central nervous system development	1	NA
	lung development	1	NA
	heart development	1	NA
	bone development	1	NA
	neurotransmitter catabolic process	1	NA
	regulation of protein stability	1	NA
	hormone biosynthetic process	1	NA
	immunoglobulin production	1	NA
	circadian rhythm	1	NA
	rhythmic process	1	NA
	amyloid precursor protein catabolic process	1	NA
	protein maturation	1	NA
	ammonium ion metabolic process	1	NA
	glucose metabolic process	1	NA
	primary alcohol metabolic process	1	NA
	glycerol metabolic process	1	NA
	collagen metabolic process	1	NA
	adaptive thermogenesis	1	NA
	negative regulation of small molecule metabolic process	1	NA
	regulation of blood vessel diameter	1	NA
	tight junction organization	1	NA
	ATP hydrolysis coupled cation transmembrane transport	1	NA
	cellular response to acetylcholine	1	NA
	positive regulation of small molecule metabolic process	1	NA
	regulation of synaptic vesicle cycle	1	NA
	visual perception	1	NA
	sensory perception of pain	1	NA
	female gamete generation	1	NA
	adult locomotory behavior	1	NA
	hair cycle	1	NA
	multicellular organismal homeostasis	1	NA
	plasma lipoprotein particle clearance	1	NA

[truncated: 37 more sheets: darkred, darkturquoise, green, greenyellow, grey60, ivory, lightcyan, lightcyan1, lightgreen, lightsteelblue1, lightyellow, magenta, mediumpurple3, navajowhite2, orange, orangered4, paleturquoise, palevioletred3, pink, plum1 …]
