# Supplementary material for: Integrated Analysis of lncRNAs, mRNAs, and TFs to Identify Regulatory Networks Underlying MAP Infection in Cattle
Source: Front Genet. 2021 Jul 5;12:668448. doi: 10.3389/fgene.2021.668448 (PMC8287970; doi:10.3389/fgene.2021.668448)
Supplement: Supplementary File 1 — Soft threshold selection process used to obtain the sale free topology index. [file Data_Sheet_1.zip › Data Sheet 1/Supplementary_Materials/Supplementary_File_S12.xlsx]

## Sheet: TFs
Supplementary File S12 : The complete list of transcription factors per module.
bisque4	black	blue	brown	cyan	darkgreen	darkgrey	darkmagenta	darkolivegreen	darkorange	darkorange2	darkred	darkslateblue	darkturquoise	floralwhite	green	greenyellow	grey60	lightcyan	lightcyan1	lightgreen	lightsteelblue1	lightyellow	magenta	mediumpurple3	midnightblue	navajowhite2	orange	orangered4	paleturquoise	pink	plum1	purple	red	royalblue	saddlebrown	salmon	sienna3	skyblue	skyblue3	steelblue	tan	thistle1	thistle2	turquoise	violet	white	yellow	yellowgreen
10	4	49	10	8	17	17	7	4	24	1	26	1	3	1	21	31	12	25	5	14	4	21	6	15	14	1	9	7	7	12	1	12	14	7	6	50	9	6	8	1	12	4	2	77	2	5	31	1
ZBTB10	RFXANK	MYB	NR2C1	MEF2B	THAP6	ZNF576	DMTF1	ZNF286A	ZBTB39	CENPS	IRF5	ZNF706	PLSCR2	ZMAT3	ZNF34	HSF2	ZNF449	ZNF623	IRF3	ZNF688	ZNF584	CREBRF	YEATS4	NR2C2	E2F7	ZNF503	ZHX1	IRF8	MTA3	HMGB1	PHB	BATF2	ZFP90	TULP3	IKZF3	RCOR3	ZSCAN20	ZNF639	CLOCK	GTF3A	ELF2	ATF7	STAT1	ZNF227	RBPJ	ZBTB3	SPIC	TP73
REL	THAP12	PBX2	ZNF277	RFX5	RBAK	ZNF689	KLF7	SETDB2	ZNF182		MBD1		MSC		ZNF687	ZNF263	ZNF207	ZNF7	BHLHE41	ZNF628	TCF12	ZNF10	SPIB	CREBZF	CENPA		ZNF583	NR4A2	ZNF76	ZNF677		XBP1	ZKSCAN7	APOL3	TSC22D1	ZNF131	ZSCAN26	WDHD1	HOMEZ		ZNF704	MLLT10	HBP1	ZNF133	ETV5	LEF1	ARNTL
JARID2	ZNF555	IRF9	TFEC	JDP2	ATF1	PIAS3	CREB1	ZNF350	ESR1		TSC22D2		CREM		ZBTB22	ZNF248	TFAM	NFATC1	RXRA	ERF	ZNF454	HIVEP1	ZNF394	IKZF1	GRHL1		HMG20A	ZBTB20	EGR3	ZSCAN25		THAP3	MAFF	ZNF613	PARP12	ZNF697	FOXO1	ZNF570	STAT3		PAXBP1	PURA		DDIT3		TCF7	ZNF140
KLF11	ZNF410	ZNF774	ZNF705A	CBFB	NFE2L2	ZNF668	ZNF512	CREBL2	ZBTB37		FOXN3				ARID5A	MXD1	ZSCAN2	MAFK	ZNF219	ZNF274	ZNF184	TOX	NFE2L3	ZNF283	MLX		ZNF473	FOS	THAP11	THAP8		IRF1	KLF4	ZNFX1	FOXO4	MNT	RARG	TADA2A	ZNF644		LRRFIP2	STAT6		USF1		TCF4	ZNF134
SMAD7		PHTF1	ID3	ZNF484	ADNP	ZFP28	FOXP1		MXI1		PRDM15				ZNF691	ZNF180	ZNF326	NFKB1	MXD4	HES2		HIF1A	ZNF582	CUX1	E2F8		HMBOX1	MLXIPL	DBP	KLF15		TFDP1	MIER2	ZNF654	GATA3	ZFAT	ZBTB12	ZC2HC1A	RLF		ZNF354A			DNAJC1		MEIS3	description:zinc
ZNF516		FLI1	TFB1M	ZNF432	ZNF566	ZBTB4	EGR1		SMAD4		SRF				SLC2A4RG	GTF2IRD1	GTF2I	ZNF622		THAP4		KLF12	ZNF181	KMT2C	ZNF367		CARF	ID2	SNAPC4	ZNF784		ZBTB48	SMAD6	ENSBTAG00000037375	CREB3L1	TRPS1	RORA	ZNF397	ZBTB43		ARNT			ZNF777			ZNF565
ETV3		TFCP2	ZNF79	ZNF282	ZNF132	GZF1	ZEB2		MIER1		ZNF202				SREBF2	ZNF436	ATF4	MTA2		NR1H2		PRDM1		ZNF318	HMGB3		GABPA	BBX	MZF1	NKRF		GMEB2	ZNF558	STAT2		ARID4B	ZNF395		RCOR1		PAX8			RUNX2			HMGXB4
IKZF5		ZNF575	ZNF322	ZNF212	ZNF667	FIZ1			ZNF235		ELK3				NFX1	ZNF239	ZSCAN16	ASCL2		KLF16		ZFP1		ZBTB14	E2F1		ZNF146			HINFP		HSF4	MBD4			NR1D1	ZBTB44		NRF1		NSD2			PRDM10			ZNF304
NR1D2		EPAS1	ZNF354B		ZNF382	ZNF653			PIAS1		ARID1A				NFRKB	NR4A3	AHCTF1	ZBTB46		ZNF672		ZEB1		MTF1	PBX4		MIS18BP1			NFYA		JUNB	JUN			BCL6	ZNF217				POU3F1			MYC			SUB1
BACH1		ZNF18	SMAD2		MIER3	ZHX3			GPBP1L1		TCF3				FOSL1	SP4	CDC5L	PATZ1		RBCK1		IKZF2		FOSL2	FOXM1					ZNF296		NR2F6	NFKB2			ZNF12					MEIS1			TGIF1			ZNF792
		SMARCAL1			TAX1BP1	RXRB			ELF1		ZNF513				RFX2	ZNF81	ARID4A	ZNF783		BATF		ZNF197		ZNF862	E2F2					NR1H3		ZNF316	ZNF511			FOXJ2					EGR2			HHEX			BLZF1
		XPA			REST	ZNF710			ATF2		ZMIZ1				C11orf95	PLEK	ZFP69	ZNF408		ZNF787		THRB		MYEF2	CENPT					CCDC124		ZNF444	CSRNP2			ZBTB34					HMGB2			DNAJC2			PPARA
		BNC2			ETS1	ZNF205			FOXJ3		ZMIZ2				ETV2	ZNF711		ZNF771		ZGPAT		HIVEP2		KMT2D	TCF19								ZNF419			POU2F1								NPAS2			ZNF614
		SATB1			ZNF800	ZBTB7B			ZKSCAN1		FOXK2				PLAGL2	L3MBTL3		RELB		MAF1		USF3		CREB3L2	MYBL2								MAFG			ZBTB18								SETDB1			ZNF567
		NFYB			ZNF189	ESRRA			SMARCA5		TERF2				ADNP2	NR3C1		ZNF574				ARID2		FOXO3												YY1								GABPB2			ZNF789
		SMAD3			E2F3	ZXDC			SP3		ZNF16				VDR	GCFC2		IRF7				NFAT5														ZNF526								TCF7L2			ZNF420
		BHLHE40			TMF1	ARID3A			NCOA1		LYL1				ZBTB47	ATF6		TEF				ZNF407														FOXK1								ATF3			ZNF740
		ZNF398							ZNF25		PKNOX1				ZBTB42	NFATC3		HIC2				KLF3														UBP1								CAMTA2			SNAI1
		ZNF414							ZNF35		NFE2L1				ZNF276	ZNF292		AEBP2				SP1														KLF9								VEZF1			ZZZ3
		SSRP1							MITF		PIAS4				CAPN15	LCORL		ZBTB17				TET2														MLXIP								MAX			PRDM4
		SP2							AFF4		ZNF48				ETS2	ZNF200		MAF				RFX7														AFF1								GON4L			MYNN
		LITAF							MGA		ZHX2					ZKSCAN8		SREBF1																		HLX								TP53			TERF1
		PPARG							PBRM1		STAT5A					ZFP62		TSC22D3																		HIVEP3								MECP2			CEBPZ
		GMEB1							FOXN2		RARA					ZNF445		E4F1																		ZBTB21								ZFHX2			ZNF24
		ETV1									ZNF592					ZBTB1		HMGXB3																		CTCF								TCF25			ZNF41
		ZFHX3									SFPQ					ZNF518A																				ZNF341								ZNF786			ZFX
		FOSB														GPBP1																				NCOR2								NFYC			ZNF317
		ZFP36														MEF2A																				SOX15								KLF5			E2F6
		ZNF32														ELK4																				ELMSAN1								ZFP36L2			ZNF175
		MXD3														MYSM1																				MAFB								IRF2			CSDE1
		ETV6														ZBTB33																				ZBTB40								ZNF618
		MEF2C																																		ZSCAN29								GATAD1
		BAZ2B																																		TSHZ1								MTA1
		ZNF75D																																		ZFP36L1								ZNF358
		ZNF527																																		BAZ2A								SMARCE1
		PPARD																																		ZNF629								FOXP4
		NFXL1																																		ZBTB41								PLAGL1
		BCLAF1																																		POU6F1								ZNF580
		AHR																																		ZNF512B								SMAD1
		ELK1																																		ZBTB38								RELA
		PBX3																																		TULP4								LYAR
		NFIC																																		MEF2D								ZNF692
		ZNF385A																																		STAT5B								ZFP64
		ZNF280B																																		ZNF652								KLF10
		ZNF438																																		GATAD2B								UBTF
		TOX4																																		ARID1B								ZNF362
		ZBTB24																																		ZNF236								ZNF142
		TRERF1																																		PRDM2								ATF5
		ATF6B																																		ZNF609								CC2D1A
																																				RREB1								YBX1
																																												LRRFIP1
																																												AKNA
																																												BRD2
																																												HSF1
																																												ARID3B
																																												ZNF335
																																												E2F4
																																												RERE
																																												E2F5
																																												ZNF384
																																												RUNX1
																																												HMGA1
																																												YBX3
																																												GATAD2A
																																												ZBTB49
																																												NCOR1
																																												WIZ
																																												ZNF746
																																												THYN1
																																												SMARCC2
																																												TFEB
																																												CIC
																																												USF2
																																												CIZ1
																																												ZBTB7A
																																												SPI1
																																												REPIN1
