# Supplementary material for: Integrated Analysis of lncRNAs, mRNAs, and TFs to Identify Regulatory Networks Underlying MAP Infection in Cattle
Source: Front Genet. 2021 Jul 5;12:668448. doi: 10.3389/fgene.2021.668448 (PMC8287970; doi:10.3389/fgene.2021.668448)
Supplement: Supplementary File 1 — Soft threshold selection process used to obtain the sale free topology index. [file Data_Sheet_1.zip › Data Sheet 1/Supplementary_Materials/Supplementary_File_S13.xlsx]

## Sheet: lncRNAs
Supplementary File S13 : The complete list of lncRNAs per module.
black	blue	brown	cyan	darkgreen	darkgrey	darkmagenta	darkorange	darkred	green	greenyellow	grey60	ivory	lightcyan	lightgreen	lightyellow	magenta	mediumpurple3	midnightblue	orange	orangered4	paleturquoise	palevioletred3	pink	red	royalblue	salmon	salmon4	sienna3	skyblue	skyblue3	tan	thistle1	turquoise	violet	yellow
2	8	6	7	1	7	5	2	1	4	4	2	3	1	3	5	3	2	1	3	1	2	1	2	2	2	6	1	1	1	1	6	1	6	1	5
ENSBTAG00000052882	ENSBTAG00000049905	ENSBTAG00000054697	ENSBTAG00000050269	ENSBTAG00000052103	ENSBTAG00000049838	ENSBTAG00000052912	ENSBTAG00000052059	CDC42SE1	ENSBTAG00000053952	ENSBTAG00000048783	ENSBTAG00000052048	ENSBTAG00000051070	CEBPG	ENSBTAG00000051158	ENSBTAG00000050650	ENSBTAG00000050853	ENSBTAG00000051760	ENSBTAG00000052393	ENSBTAG00000052673	ENSBTAG00000051385	ENSBTAG00000048552	ENSBTAG00000053319	ENSBTAG00000052105	ENSBTAG00000050108	ENSBTAG00000053414	ENSBTAG00000054978	ENSBTAG00000053163	ENSBTAG00000048460	ENSBTAG00000049623	ENSBTAG00000048952	ENSBTAG00000054084	ENSBTAG00000055141	ENSBTAG00000053289	ENSBTAG00000053478	ENSBTAG00000049287
ENSBTAG00000055057	ENSBTAG00000051094	ENSBTAG00000051151	ENSBTAG00000051765		ENSBTAG00000054498	ENSBTAG00000049552	ENSBTAG00000050993		EEF1AKMT1	ENSBTAG00000054434	ENSBTAG00000054422	ENSBTAG00000052151		ENSBTAG00000048571	ENSBTAG00000052914	ENSBTAG00000052760	ENSBTAG00000049934		ENSBTAG00000053180		ENSBTAG00000052100		ENSBTAG00000048918	ENSBTAG00000054306	ENSBTAG00000050877	ENSBTAG00000050973					ENSBTAG00000050953		ENSBTAG00000050654		ENSBTAG00000052922
	ENSBTAG00000052741	ENSBTAG00000053453	ENSBTAG00000050273		ENSBTAG00000049718	ENSBTAG00000051191			ENSBTAG00000051146	ENSBTAG00000049945		ENSBTAG00000051832		ENSBTAG00000054363	ENSBTAG00000049747	ENSBTAG00000054053			ENSBTAG00000050748							ENSBTAG00000049661					ENSBTAG00000052866		ENSBTAG00000051048		ENSBTAG00000052775
	ENSBTAG00000048959	ENSBTAG00000048710	ENSBTAG00000048844		ENSBTAG00000051225	ENSBTAG00000051562			ENSBTAG00000053153	ENSBTAG00000048908					ENSBTAG00000051239											ENSBTAG00000049992					ENSBTAG00000053856		ENSBTAG00000054540		ENSBTAG00000050891
	ENSBTAG00000054727	ENSBTAG00000051518	ENSBTAG00000048945		ENSBTAG00000049676	ENSBTAG00000051720									ENSBTAG00000052575											ENSBTAG00000052980					ENSBTAG00000054738		ENSBTAG00000052619		ENSBTAG00000050319
	ENSBTAG00000053641	ENSBTAG00000052040	ENSBTAG00000048781		ENSBTAG00000048329																					ENSBTAG00000050527					ENSBTAG00000012668		ENSBTAG00000054796
	ENSBTAG00000054116		ENSBTAG00000048741		ENSBTAG00000049459
	ENSBTAG00000051506
