# Supplementary material for: Integrated Analysis of lncRNAs, mRNAs, and TFs to Identify Regulatory Networks Underlying MAP Infection in Cattle
Source: Front Genet. 2021 Jul 5;12:668448. doi: 10.3389/fgene.2021.668448 (PMC8287970; doi:10.3389/fgene.2021.668448)
Supplement: Supplementary File 1 — Soft threshold selection process used to obtain the sale free topology index. [file Data_Sheet_1.zip › Data Sheet 1/Supplementary_Materials/supplementary_File_S14.xlsx]

## Sheet: black
Supplementary File S14 : The complete list of lncRNAs cis targets per module.
lncRNA	cis_upstream_Id	cis_upstream_name	cis_downstream_Id	cis_downstream_name
ENSBTAG00000052882	ENSBTAG00000000613	ELAVL1	ENSBTAG00000005581	CCL25
ENSBTAG00000055057	ENSBTAG00000050205	ensembl	ENSBTAG00000020379	AREL1

## Sheet: blue
Supplementary File S14 : The complete list of lncRNAs cis targets per module.
lncRNA	cis_upstream_Id	cis_upstream_name	cis_downstream_Id	cis_downstream_name
ENSBTAG00000049905	ENSBTAG00000003644	HSPBP1	ENSBTAG00000021157	PPP6R1
ENSBTAG00000051094	ENSBTAG00000053939	ensembl	ENSBTAG00000001530	FGF8
ENSBTAG00000052741	ENSBTAG00000045989	CDC42EP5	ENSBTAG00000050536	ensembl
ENSBTAG00000048959	ENSBTAG00000038625	ensembl	ENSBTAG00000014857	ensembl
ENSBTAG00000054727	ENSBTAG00000004452	IPO9	ENSBTAG00000021919	NAV1
ENSBTAG00000053641	ENSBTAG00000038260	AKR1E2	ENSBTAG00000015188	KLF6
ENSBTAG00000054116	ENSBTAG00000017682	TET2	ENSBTAG00000001751	CXXC4
ENSBTAG00000051506	ENSBTAG00000006733	PPP1R3A	ENSBTAG00000032844	GPR85

## Sheet: brown
Supplementary File S14 : The complete list of lncRNAs cis targets per module.
lncRNA	cis_upstream_Id	cis_upstream_name	cis_downstream_Id	cis_downstream_name
ENSBTAG00000054697	ENSBTAG00000012514	PODN	ENSBTAG00000003746	SCP2
ENSBTAG00000051151	ENSBTAG00000020166	ZNFX1	ENSBTAG00000027320	KCNB1
ENSBTAG00000053453	ENSBTAG00000018859	C18H19orf47	ENSBTAG00000019150	PLD3
ENSBTAG00000048710	ENSBTAG00000026375	RMI2	ENSBTAG00000013305	ensembl
ENSBTAG00000051518	ENSBTAG00000011935	RASSF6	ENSBTAG00000019716	CXCL8
ENSBTAG00000052040	ENSBTAG00000022314	EMD	ENSBTAG00000007454	RPL10

## Sheet: cyan
Supplementary File S14 : The complete list of lncRNAs cis targets per module.
lncRNA	cis_upstream_Id	cis_upstream_name	cis_downstream_Id	cis_downstream_name
ENSBTAG00000050269	ENSBTAG00000015438	RRBP1	ENSBTAG00000004474	BANF2
ENSBTAG00000051765	ENSBTAG00000000644	S100A5	ENSBTAG00000008238	S100A7
ENSBTAG00000050273	ENSBTAG00000019606	IFT52	ENSBTAG00000007783	MYBL2
ENSBTAG00000048844	ENSBTAG00000006567	VIPR1	ENSBTAG00000006570	SEC22C
ENSBTAG00000048945	ENSBTAG00000053937	ensembl	ENSBTAG00000004650	ZNF516
ENSBTAG00000048781	ENSBTAG00000021928	DIPK1B	ENSBTAG00000030281	ensembl
ENSBTAG00000048741	ENSBTAG00000046760	BRD1	ENSBTAG00000049889	ZBED4

## Sheet: darkgreen
Supplementary File S14 : The complete list of lncRNAs cis targets per module.
lncRNA	cis_upstream_Id	cis_upstream_name	cis_downstream_Id	cis_downstream_name
ENSBTAG00000052103	ENSBTAG00000008571	CUX2	ENSBTAG00000009101	SH2B3

## Sheet: darkgrey
Supplementary File S14 : The complete list of lncRNAs cis targets per module.
lncRNA	cis_upstream_Id	cis_upstream_name	cis_downstream_Id	cis_downstream_name
ENSBTAG00000049838	ENSBTAG00000004246	H6PD	ENSBTAG00000012605	GPR157
ENSBTAG00000054498	ENSBTAG00000051466	ULK4	ENSBTAG00000016076	TRAK1
ENSBTAG00000049718	ENSBTAG00000052600	ensembl	ENSBTAG00000030317	PPP1R26
ENSBTAG00000051225	ENSBTAG00000048862	TBX1	ENSBTAG00000021052	GNB1L
ENSBTAG00000049676	ENSBTAG00000004154	SKIL	ENSBTAG00000001403	PRKCI
ENSBTAG00000048329	ENSBTAG00000034225	ensembl	ENSBTAG00000010180	URB2
ENSBTAG00000049459	ENSBTAG00000021364	TNK2	ENSBTAG00000032719	TFRC

## Sheet: darkmagenta
Supplementary File S14 : The complete list of lncRNAs cis targets per module.
lncRNA	cis_upstream_Id	cis_upstream_name	cis_downstream_Id	cis_downstream_name
ENSBTAG00000052912	ENSBTAG00000004246	H6PD	ENSBTAG00000012605	GPR157
ENSBTAG00000049552	ENSBTAG00000043987	KDM4C	ENSBTAG00000025903	GLDC
ENSBTAG00000051191	ENSBTAG00000002039	FRMD8	ENSBTAG00000006740	SCYL1
ENSBTAG00000051562	ENSBTAG00000038488	TMSB4X	ENSBTAG00000022161	TLR7
ENSBTAG00000051720	ENSBTAG00000007456	TAZ	ENSBTAG00000012117	ATP6AP1

## Sheet: darkred
Supplementary File S14 : The complete list of lncRNAs cis targets per module.
lncRNA	cis_upstream_Id	cis_upstream_name	cis_downstream_Id	cis_downstream_name
ENSBTAG00000015363	ENSBTAG00000015369	MLLT11	ENSBTAG00000015349	C3H1orf56

## Sheet: green
Supplementary File S14 : The complete list of lncRNAs cis targets per module.
lncRNA	cis_upstream_Id	cis_upstream_name	cis_downstream_Id	cis_downstream_name
ENSBTAG00000053952	ENSBTAG00000044022	KIAA1671	ENSBTAG00000001255	CRYBB3
ENSBTAG00000008296	ENSBTAG00000052435	ensembl	ENSBTAG00000025402	IL17D
ENSBTAG00000051146	ENSBTAG00000054776	TXNDC17	ENSBTAG00000015593	KIAA0753
ENSBTAG00000053153	ENSBTAG00000002030	SPP2	ENSBTAG00000013869	SH3BP4

## Sheet: greenyellow
Supplementary File S14 : The complete list of lncRNAs cis targets per module.
lncRNA	cis_upstream_Id	cis_upstream_name	cis_downstream_Id	cis_downstream_name
ENSBTAG00000048783	ENSBTAG00000036087	ARMC2	ENSBTAG00000011234	FOXO3
ENSBTAG00000054434	ENSBTAG00000027444	SVIL	ENSBTAG00000001204	JCAD
ENSBTAG00000049945	ENSBTAG00000019890	ATP6V1G3	ENSBTAG00000023144	PTPRC
ENSBTAG00000048908	ENSBTAG00000010037	TMEM241	ENSBTAG00000008705	CABLES1

[truncated: 23 more sheets: grey60, ivory, lightcyan, lightgreen, lightyellow, magenta, mediumpurple3, orange, orangered4, paleturquoise, palevioletred3, pink, red, royalblue, salmon, sienna3, skyblue, skyblue3, tan, turquoise …]
