# Supplementary material for: Integrated Analysis of lncRNAs, mRNAs, and TFs to Identify Regulatory Networks Underlying MAP Infection in Cattle
Source: Front Genet. 2021 Jul 5;12:668448. doi: 10.3389/fgene.2021.668448 (PMC8287970; doi:10.3389/fgene.2021.668448)
Supplement: Supplementary File 1 — Soft threshold selection process used to obtain the sale free topology index. [file Data_Sheet_1.zip › Data Sheet 1/Supplementary_Materials/Supplementary_File_S15.xlsx]

## Sheet: brown
Supplementary File S15 : The complete list of the both cis and trans targets of lncRNAs in some modules.
lncRNA	cis_downstream_Id	cis_downstream_name
ENSBTAG00000054697	ENSBTAG00000003746	SCP2

## Sheet: darkgrey
Supplementary File S15 : The complete list of the both cis and trans targets of lncRNAs in some modules.
lncRNA	cis_downstream_Id	cis_downstream_name
ENSBTAG00000049718	ENSBTAG00000030317	PPP1R26

## Sheet: green
Supplementary File S15 : The complete list of the both cis and trans targets of lncRNAs in some modules.
lncRNA	cis_upstream_Id	cis_upstream_name	cis_downstream_Id	cis_downstream_name
ENSBTAG00000053952	ENSBTAG00000044022	KIAA1671
ENSBTAG00000051146			ENSBTAG00000015593	KIAA0753
ENSBTAG00000053153			ENSBTAG00000013869	SH3BP4

## Sheet: lightyellow
Supplementary File S15 : The complete list of the both cis and trans targets of lncRNAs in some modules.
lncRNA	cis_downstream_Id	cis_downstream_name
ENSBTAG00000052575	ENSBTAG00000047293	NRIP1

## Sheet: red
Supplementary File S15 : The complete list of the both cis and trans targets of lncRNAs in some modules.
lncRNA	cis_downstream_Id	cis_downstream_name
ENSBTAG00000050108	ENSBTAG00000046623	ensembl

## Sheet: royalblue
Supplementary File S15 : The complete list of the both cis and trans targets of lncRNAs in some modules.
lncRNA	cis_downstream_Id	cis_downstream_name
ENSBTAG00000050877	ENSBTAG00000020261	CDH26

## Sheet: salmon
Supplementary File S15 : The complete list of the both cis and trans targets of lncRNAs in some modules.
lncRNA	cis_upstream_Id	cis_upstream_name
ENSBTAG00000049661	ENSBTAG00000000422	TSHZ1

## Sheet: turquoise
Supplementary File S15 : The complete list of the both cis and trans targets of lncRNAs in some modules.
lncRNA	cis_upstream_Id	cis_upstream_name	cis_downstream_Id	cis_downstream_name
ENSBTAG00000051048	ENSBTAG00000010130	ZNF335
ENSBTAG00000054540			ENSBTAG00000013524	CMIP
