# Supplementary material for: Integrated Analysis of lncRNAs, mRNAs, and TFs to Identify Regulatory Networks Underlying MAP Infection in Cattle
Source: Front Genet. 2021 Jul 5;12:668448. doi: 10.3389/fgene.2021.668448 (PMC8287970; doi:10.3389/fgene.2021.668448)
Supplement: Supplementary File 1 — Soft threshold selection process used to obtain the sale free topology index. [file Data_Sheet_1.zip › Data Sheet 1/Supplementary_Materials/Supplementary_File_S17.xlsx]

## Sheet: Hub-hub_Genes
Supplementary File S17: The complete list of the hub-hub genes in non-preserved modules.
black	brown4	darkgrey	darkolivegreen	darkred	darkturquoise	green	grey60	lightcyan	lightgreen	lightyellow	orangered4	paleturquoise	plum1	purple	royalblue	saddlebrown	salmon	sienna3	skyblue3	tan	white	yellow	yellowgreen
29	6	15	11	16	17	30	15	23	18	15	8	13	8	25	17	10	21	10	10	15	16	30	10
PPP2CB	ENOSF1	ENSBTAG00000049459	DTX3L	CDC42SE1	BoLA-DQA	DGKQ	ENSBTAG00000054422	CEBPG	ENSBTAG00000048571	UBR4	ENSBTAG00000051385	MZF1	RPS18	MRPL41	ENSBTAG00000050877	CD3E	ENSBTAG00000050527	SLC2A3	SIRT1	ENSBTAG00000012668	PSTPIP1	CTNNB1	CD109
PSMB5	FBXW8	ENSBTAG00000048329	HERC1	BCL2L1	LA-DQB	NAPRT	RAD54B	SOCS1	ENSBTAG00000054363	FRYL	DGKA	MGRN1	STOML2	POLR2L	SLC39A11	LCK	ENSBTAG00000052980	VEGFA	ROCK1	ENSBTAG00000054738	MVK	ENSBTAG00000050319	GNAI1
RBX1	CUL7	ENSBTAG00000049676	UBR2	ABL1	BOLA-DMB	KEAP1	CWC15	IKBKB	TRMT61A	USP9X	PLCD1	XPC	RPL27	COPE	BST1	CD8A	KDM2A	PDK1	ROCK2	SORL1	LY9	FBXW11	QSOX1
NDUFAB1	ARSB	NOTCH1	FBXL20	STAT5A	BOLA-DMA	CERK	ATRX	SQSTM1	EXOSC4	AKAP11	PER1	CROCC	COX8A	DOHH	ADAM8	ITK	CREBBP	ANGPTL4	ARHGAP5	ENSBTAG00000053856	MPEG1	TRIM36	P4HB
CCT2	RETN	GNA11	PARP9	SFPQ	BOLA-DRB3	ENSBTAG00000053153	SMC6	ARL8A	RPL13	TBL1XR1	TCAF1	CABIN1	SF3B5	SEC13	FBXL5	CD5	KAT6A	TRIM14	KPNA4	CDH1	EXT1	CAND1	VNN2
EMG1	ACSF3	TMEM259	FBXL4	EWSR1	PSMB9	HIP1R	SRP14	TRIM11	MRPS2	ANAPC1	ZC3H12D	SNAPC4	PHB	AP2S1	BCL2L11	PRF1	SETD1B	CORO2A	SMCR8	HIRIP3	LDLR	UBE3A	TMX3
EIF3I		UBE2O	IFIT5	SF1	CD4	ZNRF1	TDRD3	IRAK1	MRPS34	ARID2	VSIR	SCRIB	NME2	LOC787548	LAPTM4A	LOC530077	SPEN	FCAR	RRAGC	VIM	SDC2	KLHL5	SUCNR1
COPS5		HSPA1A	XPO1	MEPCE	ENSBTAG00000038397	PPM1F	ARID4A	IRF7	RNPEPL1	PJA2	PDE3B	TSC2	LSM4	NLE1	THBS1	CD3D	PRDM2	CBX7	NRF1	ENPP5	PF4	UTP15	RGS1
PSMD2		DTX2	PPP2R5A	RAB35	B2M	CERS1	MAGOH	MAP2K3	NDUFB7	STK38L		NTHL1		MRPL23	SLC2A1	TCRB	KMT2B	ZNF395	LARP4	FN1	PARVG	DDX3X	ITPKB
MRPL27		RHBDF2	NUP205	SPART	CTSC	PLCG1	PRPF3	PSMD3	FDXR	SRCAP		SSH3		UQCRC1	TLR4	ENSBTAG00000001198	TCF20	EGLN3	SENP5	ITGAL	DAB2	UTP6	AXL
RPLP0		ARAP1	AK8	LYL1	C1QC	MEX3C	SYNCRIP	FBXL18	SNRNP70	IQGAP1		IFT140		ENSBTAG00000046223	LPGAT1		KIAA0513			TUBG2	IGFBP4	NLRP3
BUB3		BAHD1		SZRD1	YARS	APLP2	LARP7	AXIN1	GADD45GIP1	UBASH3B		PACS2		EDF1	ORMDL3		ZNF236			RAB11A	F13A1	RAB9A
SRSF3		SAMD4B		RBM38	C1QA	SPHK1	CCDC58	B4GALT1	RBCK1	TET2		TELO2		TBL3	JAM3		KANSL1			CDH3	S1PR1	HACE1
NDUFA2		FAM193A		PLPBP	C1QB	PADI2	THOC1	RNF6	FERMT3	VPS13D				LOC516108	PLOD1		TRRAP			CLU	ISG15	RAB14
MRPL16		ARID3A		TOB2	TAP1	SMPD1	USO1	RNF19B	SART1	ITPR2				COPG1	TNFSF10		BRD3			FRMD4A	B4GALT3	RNF19A
POLR2D				HELZ	ENSBTAG00000012208	CRKL		INSIG1	MFHAS1					NELFB	ENSBTAG00000027962		EP300				MAVS	MDM2
TMEM126A					TAP2	NPC1		CHKA	WRNIP1					CPSF1	SDS		LARP4B					PIK3C3
RAN						ADAMTS14		RIPK1	RABEP2					TMEM11			ZNF609					DCUN1D3
NDUFA13						CHST12		MRGBP						PWP2			TAF4					UBL3
CCT8						MAPK8IP1		GCLC						TRAPPC5			WWC2					ITGAV
UQCR10						TSPAN32		FLCN						RTEL1			BAZ2A					CXCR4
PSMB7						SRXN1		TRIM28						ERCC2								CHUK
MDH1						RUNX3		FZR1						PDCD2L								RALB
ROMO1						PAK4								FAM195A								CSNK2A2
HIST1H2AC						TMEM104								UNKL								FAM91A1
CD59						DENND3																PIK3R4
POMP						ANKRD9																TBK1
C1QBP						ITPK1																JAK2
SRSF7						EHD4																ENSBTAG00000038111
						TMEM127																PSMD5
