# Supplementary material for: Integrated Analysis of lncRNAs, mRNAs, and TFs to Identify Regulatory Networks Underlying MAP Infection in Cattle
Source: Front Genet. 2021 Jul 5;12:668448. doi: 10.3389/fgene.2021.668448 (PMC8287970; doi:10.3389/fgene.2021.668448)
Supplement: Supplementary File 1 — Soft threshold selection process used to obtain the sale free topology index. [file Data_Sheet_1.zip › Data Sheet 1/Supplementary_Materials/Supplementary_File_S2.xlsx]

## Sheet: Reads
Supplementary File S2: Descriptive statistics of sequence quality and mapping rate of the RNA-Seq data
Samples	Raw data	Clean data	Unique mapped reads	Reads mapped > 1 times	Total mapped reads	%Mapped reads
Sample1_0_N	30942297	28183319	20390846	1261033	21651879	0.76
SAmple2_0_N	7096290	6649199	4934217	278801	5213018	0.78
Sample3_0_N	30848339	30300050	23504395	1132547	24636942	0.81
Sample4_0_N	9865351	9004428	5854785	287899	6142684	0.68
Sample5_0_N	10158918	9810984	7034061	528815	7562876	0.77
Sample6_0_N	18230696	18092791	15450981	1008083	16459064	0.9
Sample7_0_N	19487563	19348486	16653037	1171580	17824617	0.92
Sample8_2_N	18760353	16715699	11450967	642823	12093790	0.72
Sample9_2_N	26246790	21054099	12433521	712538	13146059	0.62
Sample10_2_N	20359188	19341407	14713259	893553	15606812	0.8
Sample11_2_N	32036288	30809469	25600075	1514268	27114343	0.88
Sample12_2_N	14533865	14228355	12049875	818264	12868139	0.9
Sample13_2_N	39779867	36385953	26512451	1574625	28087076	0.77
Sample14_2_N	16524155	16197948	13832965	767368	14600333	0.9
Sample15_6_N	9018458	8805879	7443861	445509	7889370	0.89
Sample16_6_N	29144696	27657588	20033817	994632	21028449	0.76
Sample17_6_N	7437092	6604509	4412266	251971	4664237	0.7
Sample18_6_N	25634677	21992494	13844982	822775	14667757	0.66
Sample19_6_N	7733916	7027361	4824342	259976	5084318	0.72
Sample20_6_N	24994068	24357492	19531336	1213222	20744558	0.85
Sample21_6_N	14490086	9488254	4197207	258973	4456180	0.46
Sample22_2_D	5214406	3746239	1909729	124263	2033992	0.54
Sample23_2_D	8627121	6193470	3192263	168665	3360928	0.54
Sample24_2_D	17147144	11918585	5825633	330527	6156160	0.51
Sample25_2_D	20879205	20791286	18287609	1144906	19432515	0.93
Sample26_2_D	9070466	8693798	7055614	479273	7534887	0.86
Sample27_2_D	14694824	12732761	8394149	655936	9050085	0.71
Sample28_2_D	45169261	43943034	36477752	2330649	38808401	0.88
Sample29_6_D	12492116	10724191	7254751	378574	8011899	0.71
Sample30_6_D	10802986	10486673	8725489	527724	9253213	0.88
Sample31_6_D	63481211	52696282	32871594	2018534	34890128	0.66
Sample32_6_D	11862003	10942495	7639934	383605	8023539	0.73
Sample33_6_D	18637687	18526328	16067666	1049469	17117135	0.92
Sample34_6_D	25476153	25175305	21911389	1220592	23131981	0.91
Sample35_6_D	16826073	16332024	12707885	838298	13546183	0.82
