# Supplementary material for: Integrated Analysis of lncRNAs, mRNAs, and TFs to Identify Regulatory Networks Underlying MAP Infection in Cattle
Source: Front Genet. 2021 Jul 5;12:668448. doi: 10.3389/fgene.2021.668448 (PMC8287970; doi:10.3389/fgene.2021.668448)
Supplement: Supplementary File 1 — Soft threshold selection process used to obtain the sale free topology index. [file Data_Sheet_1.zip › Data Sheet 1/Supplementary_Materials/Supplementary_File_S3.xlsx]

## Sheet: Normal
Supplementary File S3: The gene expression matrix of all samples in normal and MAP-infected groups.
Gene ID	Gene name	Sample_1	Sample_2	Sample_3	Sample_4	Sample_5	Sample_6	Sample_7	Sample_8	Sample_9	Sample_10	Sample_11	Sample_12	Sample_13	Sample_14	Sample_15	Sample_16	Sample_17	Sample_18	Sample_19	Sample_20	Sample_21
ENSBTAG00000000005	GRK3	-0.14886	-0.138585	1.04025	-2.039	-1.9023	-0.732081	0.0069196	-0.259657	0.518077	1.75636	-0.268631	-0.274848	-1.77056	0.989326	0.244836	1.14047	0.919453	0.667927	-1.31169	0.610553	-0.0335908
ENSBTAG00000000009	FOXF1	-0.0813315	0.800623	0.441819	0.319408	0.215252	-0.302534	1.12238	1.06261	1.06543	0.428934	0.362413	-0.0175206	-2.62577	1.82473	1.10713	0.717446	-0.0195172	-0.623865	-1.13173	0.767518	1.14552
ENSBTAG00000000010	UBL7	0.157414	-0.4491	0.00511866	-0.506148	1.55366	0.352866	0.830568	1.22167	-0.045367	0.32969	0.464878	1.50149	0.218698	0.986079	0.501981	-0.492085	-0.555771	-1.50028	1.5441	0.284661	-0.852679
ENSBTAG00000000012	TTC33	0.501767	-0.755373	-0.00456478	-4.90238	-0.315068	0.194872	0.550265	-0.953794	0.235	0.116662	0.0296911	0.129115	-0.64651	-1.1316	0.885581	-0.609983	-0.49281	0.431629	0.112499	0.446298	-0.157723
ENSBTAG00000000013	PRKAA1	0.678484	-0.288617	0.761693	-2.51999	0.788779	0.938197	0.690247	-0.64202	-0.0309462	0.641656	-0.102859	-0.729702	1.37047	-2.55746	-0.733858	-1.28968	0.52431	-0.0585681	-0.321145	0.511839	0.314497
ENSBTAG00000000014	TXN2	0.138644	0.178967	-0.443366	2.60399	1.54107	0.514685	0.0738665	0.626749	0.0972988	-1.16029	0.0556627	1.07927	0.0269383	0.202016	-0.926881	0.294558	0.942827	-1.47796	1.43776	-0.989589	-1.03681
ENSBTAG00000000015	FOXRED2	1.27499	0.844856	0.0557607	2.11621	-0.74069	1.12782	-0.00903094	0.598613	0.122213	-0.0549306	0.937462	-0.0442708	2.04242	0.527557	0.396651	0.110321	0.254544	-0.397637	-1.80087	0.0652796	-0.00857593
ENSBTAG00000000019	SERINC1	1.08089	0.463655	-1.48506	-2.55928	-0.780631	0.153782	0.694588	-0.0633347	1.33462	0.81821	1.33778	-0.262728	-0.0619244	-0.203597	0.231221	-1.17968	-0.669193	0.589226	-1.42871	0.807339	-1.19869
ENSBTAG00000000020	TRPV3	-1.14866	0.903393	-0.394551	-1.05364	0.158232	0.157268	-0.837152	0.902318	1.00124	-1.10815	-0.302333	0.423872	0.709324	-1.5048	0.473698	0.741545	0.492638	0.492454	2.37233	-1.22981	-0.719559
ENSBTAG00000000021	WASHC3	1.703	0.388939	0.719381	0.516304	1.45488	0.573392	0.700194	1.06065	0.132765	-0.214955	-0.157408	1.06338	0.120976	-0.87515	-0.256934	0.832401	-1.58749	0.472147	-2.53117	0.142701	-0.242319
ENSBTAG00000000022	NUP37	0.659461	0.623633	-0.536864	-1.32849	0.7349	0.321575	0.479446	0.402301	0.696754	0.425968	0.526205	0.793164	0.182116	-1.6865	0.260168	-3.15152	-0.77644	0.404363	-2.05517	-0.0513802	-0.497209
ENSBTAG00000000023	RNF2	-0.0235559	-0.507889	0.743802	0.630437	-2.37974	0.0510715	-0.267527	-2.08174	-0.540593	0.0440778	-0.428305	-1.17724	-0.383965	-1.90295	-0.605964	1.50078	0.964006	0.896231	-0.0600538	0.516243	-0.658226
ENSBTAG00000000024	DYM	1.50961	0.0192082	1.29838	0.374213	0.251982	-1.31903	0.437977	1.2692	0.777087	0.651551	0.83376	0.244762	0.0713179	-0.567186	-1.44864	1.85127	0.362031	-0.994285	-2.01957	-0.0720774	-2.03699
ENSBTAG00000000025	RAB6A	1.19595	-0.171647	1.88194	0.388253	1.40065	-0.617235	-0.145693	0.500023	0.075984	-0.412318	-0.477261	-0.925114	-0.805499	-1.37924	-0.48634	2.13445	0.103229	0.614141	1.57351	-0.140863	-0.398061
ENSBTAG00000000026	VPS33B	0.390478	-0.160384	0.711581	1.5258	2.31567	1.13333	0.960621	0.679868	-0.892217	-0.539534	0.988105	-0.23954	-1.48183	-0.25355	-1.04862	-1.19273	0.213135	-0.246449	2.30486	-0.941287	0.0968108
ENSBTAG00000000032	ABI3	0.535137	0.0557693	-1.41625	-1.1753	-0.0237991	0.903919	0.649648	0.745965	0.255799	-0.781217	-0.757102	0.482899	1.12123	1.44435	1.01175	1.11148	-0.934202	-1.43275	-0.544465	-0.770005	1.21717
ENSBTAG00000000033	PHOSPHO1	0.443961	-0.371109	-0.620324	-0.268739	-1.47211	-0.761399	-0.671362	-0.550599	-0.568409	-0.274644	0.144529	-0.388246	0.992347	0.135099	1.16996	2.44196	-0.024472	0.499	0.749814	-0.504001	1.95624
ENSBTAG00000000037	CWC27	0.27895	0.239047	0.479085	0.612479	0.913277	-0.413164	-0.427597	-1.51442	0.64613	-0.366767	-1.3947	0.172382	-0.476147	-0.983242	0.0216877	1.448	-3.11758	-0.0292088	1.26644	-0.0258292	-0.833611
ENSBTAG00000000039	SIRT7	0.106788	0.388721	-0.194057	0.540317	1.60758	0.24633	1.1636	-0.116251	-0.451128	0.219458	1.35168	1.00939	-1.06151	1.00396	0.440377	-0.240277	0.507213	0.0451237	-2.22634	-0.34683	1.30297
ENSBTAG00000000040	MAFG	-1.04159	-1.44418	-2.03868	-0.942867	-1.321	0.482386	-0.775148	-1.86247	0.370497	0.131404	0.916391	0.443477	-0.0384477	1.70814	0.691415	-1.03046	0.965048	0.726211	-1.64349	-0.343828	1.60337
ENSBTAG00000000042	PYCR1	-0.915871	1.1447	0.414734	0.674859	2.33787	0.315707	0.486284	-0.33999	-0.738713	-0.881221	-0.61669	1.421	-0.284199	0.666805	0.163794	-1.4871	1.89549	-0.679074	-1.06472	-0.463712	0.469786
ENSBTAG00000000046	SURF2	0.344942	0.113673	0.459106	0.564484	0.604167	0.359819	0.0842524	-0.247078	-0.61008	-0.513349	-0.196271	0.060438	0.270993	0.129988	-0.424538	-0.431844	0.413485	-0.279977	0.635953	0.121928	1.19763
ENSBTAG00000000049	CCDC77	0.473708	0.397747	0.126779	0.681641	2.03762	0.471455	0.768915	0.306392	0.31967	0.148072	-0.505781	-0.240784	-0.287876	-0.377807	0.287601	1.94096	-0.464011	0.112393	-0.257947	0.590345	0.867328
ENSBTAG00000000050	PSMG3	0.0203008	0.0707508	-2.67495	-1.7852	-0.201969	0.697392	0.139722	0.755458	0.705837	-0.142824	0.506909	0.709173	0.5241	0.467154	0.332584	-2.40257	1.52165	0.191005	-3.16536	0.356875	0.170859
ENSBTAG00000000053	FILIP1	-0.125103	0.0718157	2.30588	0.239725	-0.116094	-0.302135	0.219087	0.639653	-0.678705	0.550383	-0.675918	-1.40071	-1.25093	-1.16523	0.387203	-0.710826	0.811218	0.206487	1.41379	0.0969705	0.269945
ENSBTAG00000000054	SNAPC4	-0.659473	0.0997126	0.115827	1.42271	0.072842	-0.228068	-0.222397	0.193118	-0.836966	0.0785789	0.863213	-0.386845	-0.748094	0.872324	0.0598301	0.711766	1.47623	-0.981629	-1.35474	0.199313	0.960709
ENSBTAG00000000056	STRADA	0.94334	-1.93966	0.703109	-0.618764	-0.320841	1.26784	0.210354	-0.378639	0.477266	-0.0799934	0.639077	1.39322	0.496691	-1.60175	-1.37588	0.788352	-2.0292	0.464953	1.04404	-1.4743	-0.0703266
ENSBTAG00000000064	FEN1	-0.583078	0.278445	-1.40032	0.488321	1.67747	-0.904736	-0.364454	0.966983	0.917829	-0.684104	0.124173	1.37591	-0.975195	-0.609939	-0.416865	0.332161	-0.271408	0.660205	2.16181	-1.11429	-0.621414
ENSBTAG00000000065	CRLS1	-1.10368	-0.290834	0.581955	-2.36353	1.31296	-0.49852	-0.469182	-0.472247	-0.328519	0.0466881	-0.859702	0.761173	0.246756	0.509053	-0.0577738	1.14659	-0.408	0.779245	2.16613	-0.0225467	0.448571
ENSBTAG00000000067	SDF2L1	-1.00344	-0.337553	-2.31941	-0.184969	-1.26081	0.458933	0.180113	-0.226273	-0.194249	-0.829822	0.538047	0.441332	0.849019	0.321347	-0.181781	-2.32517	1.4613	-0.0447359	-2.3676	0.0803091	1.40338
ENSBTAG00000000072	TFB2M	0.0729674	0.568841	-0.683498	-0.790262	-0.0383432	0.211186	0.496318	0.388087	0.392602	0.392632	0.258113	0.497472	0.254218	0.525421	0.55459	-3.0595	-0.809401	0.764016	-1.02563	-0.0379437	0.304147
ENSBTAG00000000073	LRPAP1	-1.12104	-0.13063	-2.6445	0.515188	-0.666256	-0.110776	-0.124064	-0.504193	-0.872582	-0.913449	0.058839	-0.448091	-0.139562	-0.269058	0.368267	-1.23458	1.4366	0.187281	0.601838	0.152575	2.28114
ENSBTAG00000000077	ADSL	0.0554575	0.408095	-2.18303	-1.41261	0.598089	0.0121205	0.0365478	0.930371	0.867651	-0.359216	0.999191	1.63333	0.826947	-2.09311	-0.356783	-2.0145	0.151098	0.639186	-1.74586	-0.178099	0.302686
ENSBTAG00000000078	GLIPR2	0.835164	1.32273	-0.919951	-1.74208	1.18226	0.717392	0.851005	0.859854	0.226485	1.6336	0.354636	1.75574	-1.17238	-0.71109	-0.516922	-1.6519	0.323413	0.208417	-1.09709	-0.775521	-0.7605
ENSBTAG00000000079	CCSAP	-0.528888	-0.29458	0.502993	0.716706	0.291292	-0.207373	-0.485671	-0.00779422	0.52595	0.827618	0.536009	0.824243	-0.244356	-0.356469	-0.17608	-0.25098	1.36569	-0.135652	1.26193	0.152602	0.653959
ENSBTAG00000000080	GRWD1	-1.71454	0.22732	-1.48431	0.0654605	0.201978	0.564455	-0.54746	-0.307805	-1.35368	-1.07676	-1.09279	0.793859	0.996323	0.187021	-0.942849	-0.664923	0.619191	-0.0680508	0.802197	0.19799	1.6502
ENSBTAG00000000081	CERT1	-0.415612	-0.313251	-1.01341	-1.29968	-2.20259	-0.728432	-0.436203	-0.97457	0.51243	0.520392	-0.633195	-0.57239	-1.08872	1.37465	1.30668	-0.928138	0.350714	2.4387	-0.95974	0.373536	0.607381
ENSBTAG00000000084	MRPS30	0.0590372	1.07081	-2.55296	-0.0885676	0.781901	0.292685	0.437151	1.63781	0.807821	-0.0273953	0.975877	1.03176	0.19285	-0.797806	0.22839	-0.361972	-1.07047	0.425534	-2.88382	-0.468682	-0.329128
ENSBTAG00000000087	HSD17B12	1.1392	0.667628	0.816802	-1.08109	-0.744013	-0.237855	0.534592	0.710915	0.811419	0.643148	-0.0359134	0.380513	-0.0721999	0.272346	-0.105847	-0.044139	-2.14799	0.0136391	-0.143972	0.264788	-1.55606
ENSBTAG00000000088	ALCAM	-0.0890708	-0.409898	-0.423847	-0.917495	-1.16726	-0.756381	0.0327536	-0.183613	-0.244808	-0.0282017	-0.527822	-0.963611	-0.4695	-0.0596271	0.205125	-0.393077	-0.235187	-0.00940501	-1.75014	0.0826337	-0.36237
ENSBTAG00000000090	SEC31B	0.980657	0.613462	1.5993	-0.649592	0.298687	-0.377634	0.330415	0.961735	-0.376502	0.969868	0.547668	0.875817	-0.918167	0.637259	0.625389	1.17194	0.507421	-1.55663	-2.13959	-0.544806	-0.565102
ENSBTAG00000000091	NDUFB8	-0.420748	0.184521	-2.88768	-1.50465	-0.236593	0.484963	0.330738	-0.0414956	0.101538	-0.345002	0.00371432	0.939266	0.203168	0.946399	0.173398	-3.44118	0.711089	0.778854	-1.08643	0.208141	0.627637
ENSBTAG00000000092	HIF1AN	0.133988	-1.5653	-1.40338	0.20979	0.732342	0.377588	-0.712138	-0.215693	0.173376	-0.265681	-0.340491	0.286981	0.811924	-2.05124	0.082696	-0.256789	-2.30052	0.515592	2.74464	0.291091	0.323293
ENSBTAG00000000094	ATPAF1	0.0320499	0.66868	-0.258598	-1.66313	-0.890041	-0.617918	-0.193379	1.8617	0.725031	0.198937	1.2697	0.939466	0.552008	-0.17078	0.343544	-0.566245	-0.540005	0.539778	-2.63794	0.389821	-0.916098
ENSBTAG00000000095	CD274	-1.83168	-0.793352	-0.512982	-1.91051	-0.867423	-0.759411	-1.33835	-1.15546	-0.461415	0.327237	-0.272989	-0.0430976	0.875387	-1.20261	0.091993	-0.16403	-0.199107	-0.254727	1.57686	0.76552	-1.50928
ENSBTAG00000000097	EFCAB14	1.65502	0.0163715	1.43611	-1.15866	-1.73373	-0.201273	0.514116	0.163706	0.267982	0.958692	-0.529913	-1.63315	0.28786	-0.203357	0.912187	1.12677	0.121905	-0.0677208	-1.15559	1.31361	-1.04795
ENSBTAG00000000098	SETDB1	0.331027	-0.70753	1.73766	0.0808805	-0.297548	0.151602	0.553762	0.551372	-1.14942	-0.764862	-0.0598856	-0.873745	-1.11494	0.255224	-0.954843	0.327226	0.853445	0.276001	1.72922	-0.829525	-0.337645
ENSBTAG00000000103	MRPL23	-0.237119	0.215288	-2.85392	-0.114686	-0.794595	0.409806	0.224379	0.87542	-0.920613	-0.484212	1.54787	0.659764	0.538302	0.630539	0.53921	-1.07582	1.35515	0.42794	0.138202	-0.240889	0.808605
ENSBTAG00000000105	RIT1	0.214153	-0.169306	-1.3611	-2.65758	-1.09157	0.579652	0.376485	-0.21465	0.49405	0.886491	0.245563	0.332347	1.01107	0.114172	0.829428	-0.706702	-0.599338	0.524377	-1.72268	0.97476	-1.09032
ENSBTAG00000000108	KHDC4	-0.311826	-0.305678	-0.647289	-1.37735	0.32671	-0.0216004	-0.0725493	-0.768276	-1.08	-0.527641	-0.513195	-0.701508	0.00383467	-0.0971998	0.231661	1.25799	-0.476761	1.0131	1.30955	0.423631	0.717405
ENSBTAG00000000111	UGP2	1.01079	0.95888	1.94725	-1.73716	1.14812	-0.788356	0.456014	0.821972	0.117069	0.471199	-1.1398	0.943606	-1.36697	-1.15773	-0.194958	1.55071	-0.636498	0.0760901	1.80317	-0.470398	-0.856322
ENSBTAG00000000113	ARHGEF2	-1.13257	-0.973955	-1.01554	-1.41567	-1.12208	0.105165	-1.63061	-1.42512	0.116059	0.0341685	0.56749	-0.347063	0.887734	0.189395	-0.246347	-0.381321	0.82037	-0.358742	-0.96571	0.726968	-0.300874
ENSBTAG00000000115	VPS54	0.676737	0.332468	0.548188	-1.56568	-1.24856	-0.261317	0.294892	0.496715	0.132446	0.43177	-0.0184493	-0.309252	0.0880787	-0.808608	0.907893	-0.36334	0.771547	-0.350804	-4.43432	0.787404	-0.126925
ENSBTAG00000000125	SPATA5	0.295934	-0.804706	0.456368	-1.20515	0.105584	0.366006	0.453275	0.113902	0.51636	0.895939	0.337063	0.44092	0.32124	-2.19465	0.442198	1.12751	-0.394924	0.359031	0.1685	-0.0903696	0.151244
ENSBTAG00000000130	TNFSF13	-0.405985	-0.0888943	2.05335	0.841158	2.20227	-0.0423434	0.118084	-0.33843	0.218333	-0.169026	0.0985931	1.14822	-1.01877	0.342635	-0.00049166	0.879924	0.321854	0.281335	2.37684	-0.797337	-0.764403
ENSBTAG00000000133	CD68	-0.101018	-0.167842	2.55872	2.20709	1.97255	-0.0602522	-0.156852	-0.1921	-0.383188	-0.562815	-0.562728	-0.357388	-0.538754	-0.438183	-0.665675	1.98483	-0.437013	-0.828149	2.33252	-0.466248	-0.726527
ENSBTAG00000000134	MPDU1	1.11423	-0.457895	-1.34494	-1.24021	-1.20133	0.977393	1.07178	0.547731	0.0976311	-0.229948	0.198358	0.972698	1.24703	1.07612	0.747116	-0.947786	-2.09042	-0.28792	-0.703685	1.14554	-1.82609
ENSBTAG00000000137	FRYL	1.26342	0.886866	1.83145	1.28035	-0.582726	-0.274276	-0.0659448	0.484029	0.22973	0.555599	-1.32131	-1.52378	-0.317082	-0.542103	-0.230608	1.0039	-1.09425	-0.47704	-1.12386	-0.684088	-0.592148
ENSBTAG00000000139	KMT5A	-1.41722	-0.90782	0.75183	0.522139	0.579131	-0.13187	-1.54536	-0.614766	-0.791994	-1.40862	-0.132287	-1.20369	1.19988	0.0934958	0.32404	0.923674	0.15904	1.08398	0.796192	-1.16406	0.356417
ENSBTAG00000000140	EPHX1	-0.403539	-0.954879	-0.0499026	1.39212	-0.0265915	1.77234	0.253264	-0.639095	-0.648299	0.319722	-0.0257398	-0.933339	1.12198	1.04238	0.571938	0.386637	-0.673824	0.561749	-0.474632	0.172792	0.421018
ENSBTAG00000000141	NFU1	1.39759	0.0387013	-1.32923	-2.04861	1.46565	0.260089	1.39154	0.565516	-0.0448637	0.0635799	-0.199362	1.33982	0.273783	0.256272	0.737504	-0.680083	-1.76887	-0.257703	-0.47256	1.24201	-0.280691
ENSBTAG00000000146	FARP1	-0.290146	-1.22899	1.3749	-0.950009	0.874865	-0.454353	-0.123709	-1.50013	-1.59276	1.41825	-0.363273	0.935918	-0.301884	0.214545	-0.00521728	0.234159	1.20026	-0.343714	0.880336	0.0190085	0.415682
ENSBTAG00000000147	RIC8B	1.35835	2.37266	-0.601749	-0.33389	1.24247	0.323189	0.956485	2.20921	0.299554	-0.172013	-0.0229396	-0.14555	-0.7299	0.399861	-0.763211	1.08422	-0.0396797	0.861783	-0.407117	-0.926674	0.094618
ENSBTAG00000000149	USP40	0.984921	-0.173097	-0.335426	-0.945486	-1.12167	0.858392	0.315459	0.359212	-0.751815	-0.692887	0.142142	-0.685214	1.39749	-0.731452	0.105395	0.955883	0.690221	0.602522	-1.8901	0.258401	-0.10863
ENSBTAG00000000152	RANBP2	-1.88727	-1.02854	0.941984	-1.03322	-2.68083	-0.0237715	-0.381955	-1.01288	0.20534	0.97551	0.112725	-0.814321	1.17854	-0.277934	0.22221	1.93872	-0.434164	0.551747	0.668858	0.309579	-0.619488
ENSBTAG00000000153	LRFN3	-0.487943	0.951467	-0.0957701	2.81581	1.44825	-0.563574	0.156871	0.698809	-0.887838	-0.326219	0.497122	0.285342	-0.521044	-0.0590937	-0.729886	-0.755886	0.25383	-0.761276	0.855916	-1.0538	1.3319
ENSBTAG00000000160	CBS	-1.25537	0.289374	0.596791	-0.704754	1.41466	-0.576004	-0.117474	0.25702	0.912873	0.49955	-0.458688	1.21471	-2.01614	0.429414	0.261998	-0.106658	0.85026	0.341924	1.68476	0.130035	0.726462
ENSBTAG00000000161	TMEM40	1.72063	0.552031	1.00314	0.206868	0.253425	-1.17548	-1.84967	-1.30247	-0.544637	1.58225	0.800803	-0.14959	0.0710452	-1.18965	-1.11838	0.6842	1.33084	0.288925	1.2302	-1.40434	-0.648778
ENSBTAG00000000162	ANAPC16	1.1825	0.105353	-2.99161	-1.44571	-0.109938	0.376409	0.72992	0.700131	0.313442	0.292309	0.249495	0.939592	0.178936	-0.375612	0.499063	-1.25304	-3.03946	0.57722	-0.45882	0.385018	-0.68526
ENSBTAG00000000163	DDIT4	0.185287	-0.652881	-0.886706	-1.18148	-2.28254	-0.139901	0.143527	-0.784146	-1.12141	-0.32204	-0.495515	-1.11637	-0.8308	0.901574	0.802739	-1.22022	0.609067	0.0473095	-2.12244	1.39171	0.991146
ENSBTAG00000000170	GSTT4	-1.08017	-0.0512925	-0.524017	-0.338532	-2.25515	0.406867	-0.204645	-2.32937	0.139895	0.0195346	0.618703	0.501153	0.00510171	0.01731	0.265381	-2.97196	-0.634207	0.216165	-1.79625	0.145051	0.184407
ENSBTAG00000000175	N4BP2	1.55091	0.445086	1.48775	-1.14142	-1.20414	-0.159208	-0.0507975	0.306581	0.422242	1.58453	-0.459103	-1.38189	0.358812	-1.08456	1.18015	1.44365	-1.79005	0.0999261	-0.988516	1.26454	-0.540413
ENSBTAG00000000176	SP3	1.11912	-1.99282	2.09024	-0.375247	-0.636693	-0.464164	0.0868445	-1.06932	0.387082	1.43536	0.244077	-1.21614	-0.20709	1.31198	1.238	0.995673	0.0295586	-0.187334	1.33002	0.808465	0.455612
ENSBTAG00000000179	RPUSD1	-1.69072	0.147591	1.27238	2.24729	0.979317	-0.102355	0.530142	-0.394024	-0.377408	-0.490662	-0.0238624	0.160329	0.28564	0.0494387	-1.30494	0.190479	0.380944	-0.0906791	-0.117218	-1.08478	1.52612
ENSBTAG00000000181	SUSD3	0.767086	-1.6434	0.416543	2.00404	-0.564813	1.55654	0.111475	0.00734867	-0.317876	-0.252677	0.89522	-0.102365	2.00542	-0.208615	-0.00892357	-0.417651	-0.727297	0.316929	-1.10437	-0.00230392	-0.00227644
ENSBTAG00000000182	SPINT2	0.415808	0.661595	-2.91515	0.793914	-1.14027	0.861363	-0.259492	0.0627013	0.336827	-0.420465	0.515884	0.351482	0.923158	-2.5813	0.414218	0.249412	-0.797996	0.611191	-1.70966	-0.441812	0.234663
ENSBTAG00000000184	EIF2AK3	1.08224	0.10406	2.13251	1.52793	0.159399	-1.06979	0.253524	0.868229	0.934744	1.37033	-0.3801	-0.729442	-2.16184	0.314012	0.749659	0.364873	-0.817403	0.393409	-0.892722	-0.325097	-0.0267638
ENSBTAG00000000186	FLAD1	-1.11916	-0.904973	-1.19348	0.796187	1.28437	0.496149	0.176255	-0.385342	-0.861249	-1.28968	-0.00535963	0.461393	-0.505201	1.20675	-0.199419	-1.00588	-0.0392869	-0.126035	2.52493	-1.77743	1.15503
ENSBTAG00000000191	SLC25A20	0.562669	-0.201962	-1.45721	-0.626741	-2.45406	0.585868	-0.0124573	0.346921	0.00563259	0.209163	0.409056	0.124185	0.89754	0.0328714	-0.0156006	-1.84425	-0.212056	0.846239	-3.90626	0.204468	0.57609
ENSBTAG00000000195	ENSBTAG00000000195	0.68232	0.780831	0.39268	0.186334	1.82979	0.357058	0.298071	-0.408061	0.773068	0.904172	0.733685	0.474426	0.329288	-0.244125	-0.768471	0.101925	-0.451511	-0.434867	-1.73221	0.338288	-1.18053
ENSBTAG00000000197	TRMT10A	-0.861514	-0.119723	0.656428	-0.241517	2.02306	0.0471064	-0.461472	0.795583	0.40984	0.324301	-1.7627	-0.33199	0.0707429	1.39656	-1.07232	1.08404	0.189805	0.0489555	0.903391	1.38062	-0.146205
ENSBTAG00000000199	PDP1	0.340738	0.692984	1.31163	0.976158	1.12456	0.710792	-1.2062	0.791167	0.955233	1.05236	1.18742	0.12795	-0.232096	-0.565918	-1.09705	2.47568	0.564213	-0.0384091	0.811395	-0.415928	-1.84549
ENSBTAG00000000201	LTN1	1.12867	1.16521	-0.119555	-2.10585	-1.56402	0.222574	0.229823	0.978761	0.543266	0.879031	-0.478193	-0.671016	0.139923	-0.0163712	0.515064	0.352669	-2.5524	0.785052	-0.460589	0.333256	-1.04557
ENSBTAG00000000202	SLC25A19	-0.959752	-0.752561	-1.63656	-0.741731	-0.44425	-1.20504	-0.770759	-0.523569	-1.33666	-0.636133	-0.168706	-0.455367	-0.437069	-0.159405	-0.896203	-1.55054	0.0224875	-0.112137	-0.430036	0.501746	-0.589585
ENSBTAG00000000203	ATP6V1G1	-1.31456	-0.749934	-0.996376	-1.18569	1.58274	-0.492704	-0.851695	-0.327392	-0.582108	-1.09372	-1.94573	0.454789	-0.0489666	-1.42724	-0.475519	1.00979	0.221242	-0.257592	2.11845	-0.166002	-0.928061
ENSBTAG00000000204	TMEM268	-0.983114	-1.42435	-2.22137	-1.22606	-2.04333	-0.101193	0.0446389	-1.64667	-0.982582	-0.896613	0.463259	-0.458426	0.913899	0.244893	-0.337054	-1.42544	0.156591	0.478643	-0.25253	0.667341	-0.0611474
ENSBTAG00000000205	MMD	1.65149	0.391872	-1.14256	-2.26556	0.104204	0.710546	0.553834	0.449731	0.612854	0.345585	0.680801	-0.633742	1.14892	-0.0547309	0.22764	0.278658	-0.837441	-0.604417	-0.49573	0.687972	0.137767
ENSBTAG00000000207	PUDP	0.907617	-0.347947	-2.36192	-1.19134	0.134067	0.18498	0.783707	0.288356	0.683579	-0.420295	-0.176712	0.216428	0.567681	0.171991	1.55896	-0.444856	1.48398	0.193823	-2.19821	0.461028	0.815272
ENSBTAG00000000210	ARHGAP31	-0.368686	-0.967023	0.326011	0.724194	-1.6801	-0.514914	-0.649005	-0.911575	-1.11274	0.0277791	0.454191	-1.46667	1.70916	0.0464807	0.205599	-0.654564	-0.420317	-0.544902	-2.4228	0.526783	-0.36264
ENSBTAG00000000212	NADK	-2.04697	0.663529	-0.771451	-0.456359	-0.0383116	-0.665136	-0.218221	0.313863	0.416082	-0.189811	-0.514666	1.67595	-1.54231	0.0122339	-0.71502	-0.41388	1.07532	0.423915	0.969499	-0.762508	0.594534
ENSBTAG00000000213	TMEM39A	-0.231581	0.886167	0.0411563	-1.98112	0.812364	0.708276	0.461412	0.635498	1.93874	0.786723	0.225532	-0.387333	0.410442	-0.00339269	-0.163569	0.405498	-0.400831	-0.628771	0.945936	0.621436	-1.2516
ENSBTAG00000000218	MAP2K5	1.07796	0.0471117	-0.826752	-1.78785	1.42554	0.287143	0.806228	0.545291	0.59858	0.295699	0.521792	1.05053	-0.0121458	0.426288	0.812225	-0.378257	1.40601	-0.931034	-0.897694	0.66847	-0.883501
ENSBTAG00000000221	RBM34	-0.20153	0.0396901	-0.0439268	-1.67834	0.995853	0.718501	0.242692	-0.370857	-0.331043	0.640882	-0.444128	-0.923781	0.650139	0.477187	1.08475	0.266494	1.30452	0.952529	-1.40694	-0.134219	-0.395017
ENSBTAG00000000222	ARID4B	-0.40448	-0.814833	0.42497	-0.796811	-1.04212	-0.440432	-0.291403	-0.333667	0.347752	1.08782	-1.01722	-1.74165	-1.80022	-1.09803	1.16368	1.70429	-1.40441	-0.252514	-0.0339134	-0.121671	1.13954
ENSBTAG00000000223	PPM1B	0.509243	0.263114	-0.406132	-3.5824	-0.156173	0.453863	0.486299	-0.0864676	0.417137	0.184857	-0.00927434	-0.276105	-1.02968	-2.07989	-0.110183	-0.413303	-0.515279	0.525288	-0.0986108	-0.102988	-0.0900384
ENSBTAG00000000225	POLB	-0.660042	-0.428871	-0.743136	-0.733047	-1.15835	0.288417	-0.0629239	-0.985819	0.252669	-0.410212	0.0440475	0.722237	0.911274	-1.39622	-0.407768	-2.59519	-0.636507	-0.412256	0.199007	0.818948	-0.18891
ENSBTAG00000000231	BMPR1A	1.07955	-0.631442	0.943662	-0.174936	-2.67723	-0.118352	0.0594116	0.119419	0.571839	0.980048	1.0473	0.379348	-0.187539	-0.250249	-0.618344	1.24408	0.183173	0.242813	-1.01039	0.0486816	-2.72524
ENSBTAG00000000236	YWHAZ	-0.00662511	-0.341403	-0.208168	-0.041675	1.52671	-1.30814	-2.37708	-0.118061	1.24702	-0.148896	-0.394347	-0.415437	0.187834	-2.00398	0.511848	1.3187	1.2243	0.738534	0.620229	-0.580387	-0.113326
ENSBTAG00000000240	AKAP7	0.616186	0.805055	0.97066	-0.246699	1.56194	-0.400874	0.363071	0.000348795	-0.490337	-0.117721	0.0376263	0.211678	-0.417288	-0.260392	0.0795321	1.16025	-0.829888	0.0638647	1.82806	0.177444	0.00700209
ENSBTAG00000000241	STAU1	0.162847	-0.904627	1.05064	0.49619	-1.27023	0.167888	0.215966	-0.965591	-0.27884	0.191083	-0.954372	-1.62795	-0.177426	0.745559	0.366453	0.214448	0.358372	0.24596	-2.0328	0.778326	1.44387
ENSBTAG00000000242	ENSBTAG00000000242	-1.23181	0.488952	-2.31485	-1.16509	-1.19505	-0.433517	-0.309979	0.219173	0.83725	-0.0404312	-0.0802458	0.126797	-0.428811	1.7718	-0.121648	0.909304	1.70693	0.0656314	-1.73495	0.181871	1.45829
ENSBTAG00000000245	NHSL1	-0.595229	0.665297	1.91885	0.319807	1.01306	-1.97749	-1.80512	-0.245357	-0.38715	0.152974	0.239848	0.235763	-0.167858	-0.373163	-1.91983	0.553552	-0.775967	-0.690968	2.12369	-1.45416	0.494049
ENSBTAG00000000250	HDHD3	0.474379	-0.321214	-1.69637	0.529024	-0.753308	1.07633	0.0476573	-0.532409	-0.940554	-0.737331	0.747688	-0.198359	1.55796	0.77492	0.173808	0.614985	-0.67958	0.838448	-0.896261	-0.065855	0.372831
ENSBTAG00000000251	ALAD	0.13374	0.641118	-0.484467	1.08383	1.74342	0.415708	1.19926	-0.198968	1.20816	-0.484247	1.08125	0.990712	-0.154209	1.10288	-2.01915	-0.951273	-0.378315	0.05972	-1.28699	-2.11123	0.462928
ENSBTAG00000000252	POLE3	-0.925926	0.425943	1.50702	1.9391	2.33922	-0.266852	0.289592	-0.235864	0.205444	-0.889071	-1.26789	0.977889	0.0397747	0.736811	-0.401974	0.885044	-1.68304	-0.928905	1.32775	-0.0993608	-0.85708
ENSBTAG00000000253	PTPRF	0.443357	-1.42997	-1.03593	-1.48116	-0.750464	0.272306	0.725633	-0.518594	0.39909	0.201337	-0.439092	-0.579171	1.27687	-2.30242	0.7137	-1.22657	-0.381834	-1.40823	0.640059	0.443037	0.730326
ENSBTAG00000000266	NAB1	-0.00862212	-0.328933	-3.06303	-1.83199	-1.04372	0.866543	-0.482478	-0.598243	0.437876	0.145379	0.620524	-0.520974	0.363483	-0.203966	0.103755	-0.257973	0.164999	0.207938	-0.337915	1.52347	-0.591125
ENSBTAG00000000267	SMG6	-1.35603	-0.666755	1.38817	1.47724	-0.209231	1.03106	-0.271788	0.276787	-2.19308	0.16226	-0.7477	-1.67731	0.15398	0.715239	1.49016	0.299548	1.9517	-0.768348	0.605659	-0.734188	0.0159498
ENSBTAG00000000269	ENSBTAG00000000269	0.522881	0.504288	0.693651	0.359854	0.142575	0.479722	0.296459	0.626735	0.188243	0.0766081	0.0155606	0.428073	-0.207651	-4.15066	-0.924564	0.485947	-0.370731	0.742479	1.64861	-0.41003	-0.773778
ENSBTAG00000000274	YKT6	-0.420995	-0.0747855	0.96491	1.81586	0.3792	-0.068178	-0.802681	-0.163119	-0.780679	-0.610051	-0.679657	0.486267	1.15202	0.877112	-0.508544	1.11677	-0.53392	-0.515849	2.22169	-0.453662	-1.92168
ENSBTAG00000000275	PARP11	0.775224	0.166759	-0.124035	-0.17667	-0.54463	-0.795715	0.520089	-0.586609	-1.24247	-0.761048	-0.221137	-1.90448	-0.712195	-1.0502	0.093671	0.83823	-1.457	0.5055	-0.861888	0.411778	-0.270509
ENSBTAG00000000277	IL18	1.08566	0.0405637	-0.135285	-0.476223	0.0613843	0.608133	0.572352	-0.162412	-0.0431433	-0.123221	0.686715	0.0948047	1.0236	-2.85961	0.126387	-1.49128	-1.41827	0.40695	-2.83871	0.699314	-0.182415
ENSBTAG00000000279	RAB26	-0.273377	-0.969637	0.667358	1.42774	0.731057	0.337426	-0.0739975	0.440183	-0.055306	0.359907	1.20104	1.00812	-0.898659	0.961705	-0.55444	-2.98961	0.133913	0.38356	0.0413002	-0.528645	0.998301
ENSBTAG00000000281	MND1	0.266449	0.842133	-1.15962	0.3881	1.31588	0.449228	-0.459317	0.47064	0.730969	-0.124164	-0.230126	1.4124	-0.644642	-1.23087	0.240726	-2.48753	-1.14137	0.687622	1.06009	-1.1134	-0.14151
ENSBTAG00000000283	CSF1	-1.39577	-0.688636	0.198343	0.194747	0.379993	1.41273	-1.17668	-0.508712	-0.34812	-0.0511404	1.40504	0.861521	2.05811	-0.582298	-0.644512	-0.651185	0.471682	-0.231294	0.338617	0.0698693	-1.36251
ENSBTAG00000000285	GUF1	0.896005	1.20657	-1.92348	-0.149598	0.404049	0.338624	0.380532	0.896257	0.192859	-0.0129308	1.04269	0.0405195	0.294668	0.514247	0.374349	1.03242	-0.9261	0.559437	-2.87575	0.132899	-0.250509
ENSBTAG00000000286	PFKM	-0.128029	0.476815	-0.930507	0.658404	1.39279	0.608717	0.948977	0.0406096	0.842412	0.187034	0.510386	0.778608	0.0516505	0.311538	-0.17021	-4.76009	-0.950884	-0.296429	-0.466201	-0.228276	0.400832
ENSBTAG00000000287	GNPDA2	0.268462	-0.24251	0.726737	-0.129514	-0.062238	0.322652	0.230033	0.155948	0.463398	0.430627	0.294501	0.516942	-0.161096	0.40179	0.428155	-1.11422	0.00911045	0.18234	0.943489	0.543401	-0.248762
ENSBTAG00000000288	UPF2	0.0806678	-2.13829	-0.0118707	-1.04787	1.18123	0.16342	-0.316868	-1.75701	-1.2571	-0.0994662	-1.12361	-1.32843	0.546132	0.254519	0.298933	2.36626	0.649671	0.893219	0.788293	0.0783206	-0.0218582
ENSBTAG00000000289	ASB8	0.560241	0.640301	1.00779	0.293547	0.64748	0.00826239	0.681207	-0.0450664	0.515801	0.661079	0.217489	-1.06501	-0.740926	0.792748	-0.0207317	0.549266	-2.73411	-0.222458	-1.11862	0.393445	-1.72572
ENSBTAG00000000290	ATP11B	-0.539992	-0.876726	-0.756157	-0.48248	-0.271769	-0.607175	-0.612061	-0.437101	0.685988	1.82774	0.882044	-0.59857	1.02536	0.148634	0.249603	0.130591	-3.20819	0.203047	-0.621925	0.0924484	-0.545596
ENSBTAG00000000291	DHTKD1	-0.0268509	0.65743	-2.91847	-2.12454	-1.07009	-0.0478403	0.27125	1.06903	-0.68111	0.275069	0.0379822	0.584938	0.529537	0.741533	0.627563	-0.327167	-0.753551	-0.0239257	0.534718	0.13305	-0.787922
ENSBTAG00000000292	TCIRG1	0.157471	0.641879	-2.40071	-0.253495	-1.19223	0.83158	0.0658096	0.863904	-0.0155952	-0.630041	1.00944	-0.274083	-0.0727239	0.464223	-0.510319	-2.34661	0.21042	-0.226248	-1.95978	-0.204061	0.777391
ENSBTAG00000000295	CLHC1	1.30675	0.905636	-0.105736	-0.772701	0.41539	0.990058	0.821121	1.12035	0.47913	0.163024	0.309787	-0.01588	-0.0943324	-0.330824	-0.316761	-1.20408	-3.04717	0.839029	-1.51515	0.400272	-1.35325
ENSBTAG00000000296	IMPDH1	0.00460671	0.0240131	-2.48021	1.67869	2.35138	0.669374	1.01544	0.840072	-0.241502	-0.523763	0.62013	1.31279	1.07844	0.533965	-0.398415	-1.79496	0.651888	-0.591219	-0.812669	-0.00122232	0.415757
ENSBTAG00000000297	ZNF330	0.973884	0.10896	0.342477	-0.315388	-0.197664	1.04459	1.57242	0.498083	0.473065	-0.0897277	0.0810217	0.725914	-1.20793	-1.74545	0.585556	-3.19021	-1.14619	0.962148	-0.921949	-0.970439	-0.264543
ENSBTAG00000000305	LMO4	-0.732885	-2.40577	0.387866	-0.632305	0.71455	0.552661	0.957817	-1.21609	-0.270108	-0.123251	0.267033	0.701937	0.765956	0.81596	1.61887	0.518466	0.787627	0.752907	1.63375	0.871414	0.638179
ENSBTAG00000000306	ITK	0.990033	0.417466	0.361569	-1.66324	-1.86977	0.996364	1.51031	1.02651	-0.686192	0.275538	-0.915403	0.343343	0.632093	0.896435	0.917242	-1.85317	-1.46336	-0.802238	-0.0509696	1.25883	0.590069
ENSBTAG00000000308	ITCH	1.25762	-0.259379	0.487858	-0.901461	-2.45141	-0.162647	0.874457	0.16473	0.964884	0.95557	-0.0474728	-0.65536	0.27691	-1.0461	0.804334	1.52762	0.280426	-0.0496591	-0.927736	1.24188	-1.56181
ENSBTAG00000000312	GRINA	-1.13868	-0.0408563	-2.19469	-0.534703	-0.728562	0.876698	-0.117983	-0.487942	-0.57173	-0.308933	1.20998	0.535578	0.903703	-0.0413567	-0.678884	-1.91193	1.15672	-1.13338	-1.17393	-0.446941	0.444175
ENSBTAG00000000313	NUDT13	0.473438	0.525762	0.816694	1.13489	0.679735	-0.307061	-0.21936	0.567475	0.108335	-0.162608	-0.577716	0.775034	-0.868901	-4.50884	-0.0417047	0.99224	0.179586	-0.830923	0.718562	-0.108184	0.334404
ENSBTAG00000000315	ECD	1.01067	0.280987	0.628537	-1.58916	1.96573	0.493045	0.523136	0.680985	0.228646	0.243003	-0.562942	-0.524778	-0.0242865	0.187836	-0.258409	1.35892	-3.05102	-0.291181	-1.12601	0.854157	-1.40717
ENSBTAG00000000317	MAPK8IP1	-0.198745	-2.26793	-0.976317	1.26525	0.233918	0.0459586	0.294341	-0.97624	-0.549163	-0.206136	0.925488	-0.764455	0.648436	1.72892	0.00447833	-0.172301	2.42483	-0.0510522	-0.872859	-0.914437	0.793866
ENSBTAG00000000320	UBAP1	-0.667666	-1.24388	2.75505	0.50798	1.30625	0.747497	-0.72201	-0.547516	-1.58258	-0.438611	-0.734259	-1.08484	0.272216	0.238696	-0.376771	1.82622	-0.532545	-0.308395	1.5435	0.180717	-0.80241
ENSBTAG00000000321	TBL2	1.15859	0.23363	-0.0820282	1.38407	-2.36464	0.591698	-0.31152	0.549231	-0.612185	-0.664319	0.305925	-1.53104	0.509467	0.998104	0.700186	0.227252	0.548439	0.339046	-2.70801	0.253101	0.568969
ENSBTAG00000000322	CD2AP	-0.0186997	0.128656	-0.809074	-0.746878	-1.83901	0.0690631	0.385812	-0.00890952	0.379435	0.406547	-0.587527	-1.04337	0.719495	0.505474	1.40405	1.43453	0.149305	0.956977	-0.622616	1.27905	0.504224
ENSBTAG00000000329	MEGF10	0.577114	-0.0480138	-0.536579	1.08055	-1.3567	1.59652	-1.33654	-0.968274	-0.351247	-0.0566649	0.989601	-0.442276	1.74836	-1.49591	-1.4583	-0.352878	0.257882	0.97151	-1.38429	-0.300074	-0.872303
ENSBTAG00000000330	ALDH16A1	-0.385762	0.702676	-0.484774	1.7973	1.27456	-0.107928	0.166536	0.915083	-0.195961	-0.7591	0.34814	1.92594	-0.216109	-0.265487	-0.0180731	-0.158558	0.238808	-1.06158	0.918886	-0.67158	0.801593
ENSBTAG00000000332	ERF	-1.40673	-1.39284	-0.645132	0.822459	0.830454	1.15005	-0.18503	-2.18692	0.131399	0.1474	0.888026	1.27741	-0.612163	1.94943	1.25427	0.63596	1.13911	-0.427719	1.57015	-0.292852	1.56593
ENSBTAG00000000333	ARHGAP20	-0.576261	-0.633269	0.499038	-1.43722	-1.55225	0.135637	-1.30716	-0.49024	0.113477	0.904939	-0.0158472	0.364243	1.7533	0.0561777	0.0375419	1.24454	-0.484891	-0.311396	-0.200632	0.482088	-0.244845
ENSBTAG00000000336	ENSBTAG00000000336	0.298946	-0.465599	1.33313	0.339586	1.07378	0.608036	1.52561	-1.12945	-0.803878	0.119266	0.357654	-0.789217	0.259582	1.66712	1.26445	-2.37865	0.0517542	-2.15089	-1.25676	0.817963	0.33749
ENSBTAG00000000340	ADNP	1.28877	-0.754024	-0.0528331	-1.162	-0.922167	-0.2156	-0.24907	-0.197529	-0.487487	0.429486	0.244878	-1.75012	0.511044	-0.0314728	0.0395047	1.01152	0.950321	0.550982	1.67004	0.261189	0.149949
ENSBTAG00000000341	ISOC1	0.578008	0.416428	-0.637401	-0.099342	1.13234	0.585794	0.482809	0.136316	-0.0681076	0.789275	0.82142	0.550826	0.256997	0.692508	-0.0917402	-3.25201	-1.81709	-0.471468	-1.41748	0.0751125	0.822515
ENSBTAG00000000342	PLOD3	-0.012729	-0.18952	-1.13063	2.10455	-0.630392	0.630316	0.418996	-0.308848	0.128218	-0.524576	1.01988	0.105326	-0.510341	0.740675	-0.401761	-0.383202	1.43059	0.000224231	-1.15202	-0.345111	0.997578
ENSBTAG00000000343	ZNHIT1	0.0162718	0.57838	1.00746	1.97727	1.82293	-0.0165556	-0.0195925	0.0837941	-0.173196	-0.48008	0.0134812	0.132822	-0.365669	0.706334	-1.35521	0.927418	0.518357	-0.482656	3.04659	-0.522905	-0.280966
ENSBTAG00000000347	RHOG	-1.19802	-0.773277	1.21409	2.85975	1.13955	-0.0832814	-0.693975	-0.389065	-0.395455	-1.01181	0.906933	-0.0189793	0.356865	0.0388834	-1.0188	1.15217	0.400361	-0.661264	1.63415	-0.627629	0.651457
ENSBTAG00000000355	OXLD1	0.290635	-1.2724	-0.0702776	1.96308	0.0300209	-0.13812	0.60302	1.4112	0.372558	0.903673	0.249498	1.19329	-0.10781	-2.22308	-1.14775	1.12623	0.194875	0.0961682	0.276049	-0.275233	0.916248
ENSBTAG00000000356	CCDC137	-1.98901	-1.34241	-0.876305	-0.642159	1.36305	0.886102	-1.04461	-1.54696	-0.386472	-0.431813	-0.0769913	0.433008	0.447417	-0.800905	-0.000455991	0.0556057	-0.429876	0.592815	2.37604	0.00896232	0.458628
ENSBTAG00000000357	PRAG1	-0.310084	-0.133062	0.648187	0.92112	0.0201725	-0.387212	-1.13812	0.0645992	0.156055	0.602155	0.781104	1.0697	0.870885	-0.712543	-0.331117	1.80501	1.30913	0.335552	1.86732	-1.15401	-0.567363
ENSBTAG00000000359	EIF3J	-1.02777	-0.772219	-0.550301	0.41665	1.73093	-0.744562	-1.29717	-1.75297	-0.44749	-0.841664	-1.38186	-0.0264347	0.225817	-0.941144	-0.266682	0.534174	0.818862	0.786659	2.5453	-0.520134	1.11779
ENSBTAG00000000362	SPG11	1.82355	1.91561	0.81472	-0.103461	-2.3405	0.569503	0.514245	1.73447	-0.0420128	0.302558	0.195243	-0.846016	-1.14459	-1.262	0.14451	-0.133428	0.0663097	0.00140468	-1.95489	-0.779767	0.164662
ENSBTAG00000000363	BDP1	0.808341	0.403833	1.64321	-0.846806	-4.01117	-0.645148	-0.714172	0.0448243	-0.106952	0.711081	-1.15559	-1.1698	-0.0170714	-0.332559	0.361531	1.72644	0.154487	0.458607	0.172261	0.651514	0.666716
ENSBTAG00000000365	TDP2	0.462544	0.329439	-1.01531	-1.63293	1.1956	0.662391	0.573971	0.311145	0.0420423	0.262416	-1.16867	0.292065	-0.208759	0.0907657	0.563747	-0.0326602	-0.343517	0.245137	-0.0805586	0.560742	-1.4048
ENSBTAG00000000369	EPS8	1.11722	1.3104	1.42482	0.450379	1.26143	-0.841917	0.588447	1.47761	0.967064	0.54781	0.125726	0.670598	-1.16526	-0.563526	0.149463	0.374513	0.0535219	0.332719	1.38188	0.073576	-0.86246
ENSBTAG00000000371	DIS3L	1.5039	0.661938	1.1183	0.212745	0.119754	0.282987	-0.0804732	0.745745	0.350489	0.855455	0.703152	-0.718412	1.06726	-0.273832	-1.25196	-1.05661	-1.08533	-0.220683	2.97964	0.448563	-0.824956
ENSBTAG00000000372	TIPIN	-0.0619375	-0.47635	1.16514	0.654663	1.2797	-0.474608	0.163364	0.370094	0.348221	0.253829	-0.194698	0.219707	-0.20029	-4.39723	0.725797	0.146472	-1.84223	-0.290889	1.64632	0.18344	-0.793113
ENSBTAG00000000375	SSRP1	-0.494104	0.0875944	0.530769	2.57781	2.56247	-0.209754	-0.764611	-0.706411	-0.390312	0.0268223	-0.322733	0.0063041	0.13391	-0.842362	-0.50477	1.07078	-0.456995	0.0292217	1.99184	-0.822358	-0.263348
ENSBTAG00000000379	GOLT1B	0.717589	0.145337	-1.04131	-0.856839	-1.26163	0.0644699	0.623023	0.315139	0.527332	0.477838	-0.0114195	0.481635	-0.309622	-1.61888	0.701962	-4.04269	0.272889	0.176726	-1.58895	0.89747	-0.326218
ENSBTAG00000000382	MED27	-0.769392	-0.658243	0.120753	1.07484	1.65299	0.403173	0.188598	0.0376818	0.278725	-0.871617	-0.17752	0.501001	-0.293825	-0.124826	-1.37984	1.40506	-0.994339	-0.265158	0.517175	-0.0312683	-0.796194
ENSBTAG00000000385	ZBTB18	-0.724803	0.0168972	1.01153	-0.66476	-0.47352	-0.35072	-0.0841313	-1.15522	0.138484	-0.148119	-1.05527	-0.766337	-1.17595	0.645739	0.51834	1.68686	1.02441	-0.690216	0.304721	-0.714313	0.617358
ENSBTAG00000000387	NICN1	0.467157	1.09294	-0.175212	-0.139042	0.2035	0.705792	0.651906	1.01872	0.471391	0.53371	1.92141	0.859351	0.762217	0.173113	-0.852377	-3.77794	0.0845702	-0.205066	-1.06871	0.450281	0.262057
ENSBTAG00000000389	ZNF212	-1.09072	-0.578278	-2.04783	-1.83525	0.188165	0.454091	0.542151	0.437703	-0.0683901	0.274022	-0.349127	0.41589	-0.121232	0.268398	0.80363	-1.85869	2.19811	-0.202441	-1.14973	1.17253	1.30186
ENSBTAG00000000390	TPST1	-0.701428	-1.06315	-1.44336	-1.17129	-1.4198	0.10085	0.106852	-1.64065	0.309445	0.0794711	0.247421	-0.662127	1.55718	0.634932	0.83719	-1.29628	-0.151156	0.244115	-2.57919	0.321883	0.528885
ENSBTAG00000000392	ASCC1	1.68874	-0.792214	0.330933	-1.03827	0.189318	1.06999	1.2811	0.403674	0.191994	0.0802988	0.45061	-0.157523	0.237949	1.3315	0.885284	-0.0979623	-1.45593	-0.273844	0.40967	0.847498	-0.788017
ENSBTAG00000000394	BACE2	-0.105409	0.0249054	1.18345	0.18673	-0.250787	0.228029	-0.828152	-0.474659	-0.407736	1.58169	0.339214	0.450241	1.27451	-2.57841	-2.19911	-0.53369	1.35194	-0.0416699	-0.0058706	-1.35696	-1.75159
ENSBTAG00000000396	PIM1	-1.3446	-1.25002	-0.119491	-1.18782	0.0725837	-0.0924033	-0.884602	-1.35411	0.444073	0.35943	0.145876	0.689663	-0.279366	-0.2602	-0.427127	-0.66225	0.327637	-0.890962	0.393927	0.322701	-0.519279
ENSBTAG00000000404	NAXE	-0.100536	0.264862	-2.09564	0.852974	0.0252898	1.06014	-0.112552	0.0485754	-0.116669	-0.388952	0.927067	0.541427	1.21259	0.196186	-0.458714	-2.78732	-0.31102	0.304062	-0.765336	-0.818811	-0.231213
ENSBTAG00000000405	VKORC1	0.0281808	0.81054	-3.24231	-1.3587	-0.9904	0.9234	0.942372	0.455886	0.436864	0.292552	0.698058	1.09158	0.321846	0.17764	0.194971	-2.94509	-0.6411	0.527899	-1.37655	0.596225	0.719218
ENSBTAG00000000406	GPATCH4	-1.63831	-1.65952	1.01476	1.51107	1.77598	0.081014	-1.19249	-1.85703	-0.117175	-0.343281	-0.487928	-0.449739	0.210808	-1.04359	-0.212323	1.15415	-0.408964	0.717936	1.44027	-0.680038	-0.741061
ENSBTAG00000000409	CDC40	0.863067	-0.122983	-1.05735	-2.22519	-2.72202	-0.00587125	0.613181	0.629248	0.64154	0.931796	-0.0560057	0.255671	-0.516448	0.935427	1.1482	0.16424	-1.93309	0.676794	0.750094	0.617226	-1.11725
ENSBTAG00000000411	HGS	-1.29141	-0.89171	0.0417256	1.98118	-0.0472543	-0.23457	-0.0244901	-0.99183	-1.71652	-0.87346	0.464135	-0.560515	-0.711032	-0.533438	-0.156357	0.588028	1.68555	-0.344644	2.32976	-0.535265	0.964561
ENSBTAG00000000413	NRTN	-0.345961	0.505458	-2.20006	-1.12029	1.3029	0.218174	-0.481905	1.15713	0.671667	-0.625712	0.502178	1.90076	-0.408207	-0.808094	-0.543477	-0.0483442	1.39382	-0.255328	0.721709	-0.318351	1.06182
ENSBTAG00000000415	ERBIN	0.831729	0.405222	0.573816	-1.73722	-1.56885	-0.145455	0.444642	0.0276274	-0.558959	0.169074	-0.656809	-1.45606	0.904282	-0.436801	0.116404	1.20212	-1.2605	0.18388	-1.16925	0.979321	-0.326394
ENSBTAG00000000417	MRPL12	-0.993247	0.685265	0.788966	3.20674	1.63681	-0.328484	-0.355449	0.716761	-0.511631	-0.95015	-0.311904	0.279505	-0.510132	0.0929324	-1.311	0.505853	0.930677	-0.250138	1.20895	-1.13182	0.703928
ENSBTAG00000000421	EEA1	0.604958	0.399288	1.96259	-1.45223	0.106517	-1.12249	-0.807759	-0.0592157	0.0626737	-0.0799648	-1.37905	-1.03921	-0.746027	-1.22577	-0.517056	2.1472	-0.700659	0.649651	2.40459	-0.457868	-0.626065
ENSBTAG00000000422	TSHZ1	-0.480763	-1.27406	0.874993	0.94221	-0.0867713	-0.852078	-0.755997	-1.449	0.197898	0.222644	-1.02669	-1.03487	-1.84529	1.69787	0.467952	1.32174	0.441347	-1.09756	0.589624	0.0171749	1.05409
ENSBTAG00000000423	RBM4B	-0.148689	0.0139088	-0.561445	0.996824	-0.212388	0.528023	0.301659	0.212394	-0.182786	-1.01458	-0.431807	-1.27327	-0.642917	-2.3366	0.31505	0.861195	0.038851	1.1289	1.95856	-0.772653	1.99334
ENSBTAG00000000428	BAK1	-0.971488	-0.335665	-0.899873	0.949893	1.69635	-0.775017	-0.0264998	0.272474	-1.08222	-1.4374	-0.0178762	1.10455	-0.269062	-1.23639	-0.439772	0.337945	-0.257356	0.221808	2.68064	-1.04632	0.324082
ENSBTAG00000000429	DGCR2	-0.826398	0.0273145	-1.00039	0.938751	-0.447062	0.411711	0.409965	-0.140997	-0.495215	0.00944291	1.25261	-0.0135725	-0.155387	1.1823	0.41063	-2.13838	1.35217	-0.608559	-1.72051	0.0371337	1.13056
ENSBTAG00000000432	ENSBTAG00000000432	0.987081	-1.06327	-0.588214	-0.631479	0.399884	1.39471	2.22092	-0.904941	-0.00502461	-0.863639	-0.491331	0.267139	1.36077	1.4483	1.35695	-0.794283	0.948804	-1.14513	-0.133358	1.35559	1.42186
ENSBTAG00000000435	TARBP2	0.607733	1.27743	-1.78194	-0.0545684	0.287113	0.20934	0.569564	1.14091	0.0202414	-0.353742	0.798032	0.864086	0.551607	0.38638	0.704143	-2.49144	1.75563	-0.96339	-1.59966	-0.624705	0.600818
ENSBTAG00000000436	TNFAIP3	-0.9001	0.186422	0.191875	0.613848	-0.57091	-0.665027	-0.923658	0.128657	-0.583195	-0.104745	-0.337301	-1.01265	-0.166793	-0.299125	-0.714218	-1.51767	-0.473391	-0.48172	-1.63997	1.18308	-0.87765
ENSBTAG00000000437	FFAR4	0.329864	-0.52998	-1.5554	-0.572589	1.15493	-1.35188	-0.64954	-1.12481	-0.0690091	-0.17033	-0.00803082	0.942223	-0.170728	-1.25613	-0.863243	-1.48005	-0.421692	0.391754	0.289271	-1.51906	-0.399679
ENSBTAG00000000439	SFSWAP	-1.18887	-1.03193	1.39993	1.29737	1.44402	-0.061305	-1.20942	-1.83944	-0.88602	0.210607	0.602484	-0.409408	0.751656	1.00972	0.257906	2.10932	0.0855	-0.118453	0.82963	0.123574	-0.550103
ENSBTAG00000000442	RBP4	-0.180736	-0.760982	-0.0787217	0.238652	1.42168	0.0291893	-1.62752	0.0621897	0.540279	-1.19543	0.99761	-0.510338	0.620308	-0.887864	-1.46527	0.370688	-0.164982	1.13011	-1.77022	-1.96402	-1.2024
ENSBTAG00000000446	ATP11A	-0.655903	-0.777103	-1.10907	-0.778583	-3.29249	-0.228521	-0.69811	-0.492733	0.507295	0.442583	0.211029	-1.2968	0.945943	0.55274	0.309616	-0.0636621	0.569233	0.623784	-1.38415	0.509031	1.13356
ENSBTAG00000000447	FRA10AC1	0.159646	0.79419	-0.255817	-1.48078	1.18553	0.270363	0.108251	0.639225	0.147474	-1.00758	-0.528608	0.311089	-0.361444	0.489408	0.554974	-0.754042	0.224394	0.787533	-0.386389	-0.0479815	0.36385
ENSBTAG00000000448	BDH1	-0.326325	-0.0841794	-0.529301	0.257508	1.75398	-0.851076	-0.0423329	0.585414	0.167846	0.00112592	-0.0125134	1.18221	-2.21931	0.332653	0.224941	-2.01512	0.0168614	0.2642	1.85018	-2.05151	0.549072
ENSBTAG00000000451	TMEM126A	0.256525	0.592363	-1.75027	-2.38864	0.391584	0.449782	0.358432	0.453666	0.355397	0.286409	0.749807	0.964785	0.767733	-0.677292	-0.175167	-1.91135	0.490388	0.82235	-2.49296	0.204745	-0.771903
ENSBTAG00000000454	TMEM106C	1.3591	-0.235664	0.47984	1.24108	1.03725	1.4574	-0.846965	-0.312212	0.0559011	0.731946	1.49686	-0.0881071	1.65874	-0.285135	-1.17314	-0.795118	-0.719562	0.847335	-2.67983	0.281629	-0.769573
ENSBTAG00000000455	CREBZF	-0.19359	0.729403	0.19024	0.45062	-0.430739	-0.221026	-0.0378985	0.576141	-0.529316	-0.262667	-0.0645803	-2.0363	-0.127706	0.621892	-0.808799	0.0692788	-0.469357	0.603012	-2.40774	-0.353403	1.78375
ENSBTAG00000000458	DYNC1LI2	-0.408461	-1.23171	-0.983211	-2.35576	-3.15694	0.0403185	-0.277657	-0.467526	-0.185509	0.107687	-0.506405	-0.133752	0.533292	1.64484	1.08414	0.39937	0.996939	0.907064	-0.178683	0.603738	-0.0109001
ENSBTAG00000000459	POMGNT2	-0.942747	-0.00301371	-0.399326	0.312542	-1.29102	0.0723054	0.491247	-0.0694605	0.105591	0.403642	-0.0889983	0.383733	-0.593809	1.80294	0.681775	-1.48461	1.36743	0.147142	-1.15394	0.398529	1.17469
ENSBTAG00000000469	PPP2CA	-0.0386997	0.372244	-2.20409	-3.05121	-0.807838	0.593789	0.326932	-0.263245	0.0238459	-0.214574	-0.176211	-0.267704	1.10392	-0.245345	-0.0108673	-1.31572	-0.0630653	1.39534	-1.54507	0.498289	0.754622
ENSBTAG00000000472	ZNF570	0.325696	-0.188912	1.13968	-1.60721	1.23761	0.281694	0.0821077	-0.256453	0.0776837	1.43569	0.225887	0.811828	0.42791	-0.671249	0.139674	1.11937	-0.874562	0.242002	-0.0497519	-0.421266	-2.20221
ENSBTAG00000000473	ATP10D	1.72155	1.70222	1.11218	0.944473	0.686241	-0.331901	0.417832	1.70345	1.06967	0.834613	-0.432416	0.689624	-1.17939	0.186845	0.00915603	-0.0278398	-0.712116	-1.70909	-0.475212	0.021476	-1.8201
ENSBTAG00000000475	IMMP1L	0.614429	-0.111456	-2.49661	-0.874752	0.556055	0.356355	0.460087	-0.293163	0.3703	0.643813	0.561481	0.63649	0.458845	-0.68308	0.462764	-3.88813	0.506412	0.194657	-1.05633	0.442166	-0.956196
ENSBTAG00000000477	TLR5	1.54062	0.814827	1.75072	0.469327	-0.280001	0.598342	0.909422	0.752322	0.165936	0.937877	-0.504168	0.27201	-0.272269	1.10816	0.386304	-0.134028	-0.950282	-0.954897	-1.54892	0.637749	-0.114192
ENSBTAG00000000480	IFRD2	-1.88359	-0.382854	-2.5627	1.61519	0.283139	-0.486002	-0.771006	-0.310536	0.0176769	-1.26956	0.814578	1.1807	0.611775	-0.261271	-1.34422	-0.534637	1.13872	0.50321	1.18061	-0.786468	0.543164
ENSBTAG00000000483	HYAL1	-0.941595	-1.07475	-1.79406	-1.10874	-1.9457	-0.0321248	-0.454642	-1.45758	-0.597234	-0.530089	0.32767	-0.699463	0.5271	-0.225644	0.0393295	-0.861024	-0.053879	0.474718	-1.63743	0.456079	0.800222
ENSBTAG00000000484	HYAL2	-0.90782	-0.281264	-1.59707	-0.438616	-0.761588	0.104355	-0.0163928	-0.517357	0.483405	-0.164472	0.190188	-0.0134765	0.287592	0.571149	0.195224	-0.714441	0.351782	-0.676254	-2.03004	0.997331	0.610834
ENSBTAG00000000489	WDR54	0.0890342	1.50863	-1.38753	-0.089041	-0.458735	0.055794	-0.178568	-0.614397	-0.953766	-1.19401	-0.232389	0.245242	-0.60399	0.521656	-1.4831	-0.0467564	-0.947616	-0.886	-2.3738	-0.139239	0.170925
ENSBTAG00000000492	ASNSD1	0.864521	0.643523	-0.828984	-2.9953	0.197081	0.309139	-0.0254425	1.02621	-0.0462375	0.240459	0.0447658	1.11384	0.259514	-0.128931	-0.724182	0.107455	-1.51701	0.554727	0.811803	-0.0507344	-1.49808
ENSBTAG00000000494	PDE4D	0.920394	1.01379	0.833938	-0.717487	-1.45984	0.00974703	0.649332	0.564536	1.23349	1.25425	0.823353	0.662465	-0.60429	0.928747	0.0598593	-0.177178	-1.67051	-0.149707	-1.79485	0.854516	-0.429072
ENSBTAG00000000495	HAVCR2	1.20308	1.25494	-1.57819	0.000670025	-0.102631	0.549194	0.327775	1.29638	1.36989	0.572174	0.906132	0.605391	0.983812	0.000452746	0.457367	0.763046	-1.20206	-0.162828	-1.56388	0.650364	-0.630937
ENSBTAG00000000497	AKR1A1	-0.471863	0.156647	-2.13616	-0.918137	0.492981	0.0412216	-0.167171	0.421859	0.193913	0.316809	0.482499	0.86165	0.217975	-1.29381	-1.31668	-2.2269	0.201971	0.0964937	-0.668858	-0.603021	-0.843749
ENSBTAG00000000500	PINX1	-1.82905	-0.87246	1.53132	0.39844	1.24004	-0.132994	-2.06434	-0.330638	-0.147321	-0.589132	-0.887993	-0.341186	0.302973	-0.975683	0.0337817	1.77841	-0.324985	0.0171899	2.32882	-1.33425	-0.143397
ENSBTAG00000000501	KLHL13	0.571083	0.956233	1.42143	0.371986	0.246169	1.07047	-0.324841	-0.0372477	0.495796	0.726281	-0.255456	0.121625	0.411634	-4.22304	-1.25786	0.580911	0.876902	-1.3501	0.750409	0.239596	-0.452362
ENSBTAG00000000504	GTF2B	0.452116	0.37465	-0.764159	-0.948531	-0.0130035	0.0555929	0.259295	0.601798	-0.0711113	0.17051	-0.26748	0.357832	-0.223415	-0.14008	-0.951381	-0.555331	0.53815	-0.38195	0.805189	0.58311	-1.31299
ENSBTAG00000000505	KYAT3	0.994608	1.09501	-1.46231	-0.0423873	0.984393	-0.00823203	0.645657	0.889687	0.77993	0.313762	-0.504538	1.46044	-0.363324	-0.0606889	0.241986	-1.23821	-0.810536	-0.0575961	-0.78757	0.593425	-0.846636
ENSBTAG00000000507	NR4A1	0.682422	0.361274	0.60471	1.41592	0.160747	0.5679	0.276059	0.481537	0.35892	0.0686474	0.384437	-0.68559	-1.13872	0.417827	0.278171	-0.364074	0.000313366	-0.754966	-2.74908	0.614164	0.223633
ENSBTAG00000000510	ATG101	-0.334826	-0.820566	-3.24959	0.521397	-0.0756063	1.13225	0.506151	-0.464132	-0.1216	-0.340083	0.844617	0.184601	0.0317644	-1.26206	-0.556978	-1.80618	0.559468	0.845972	-0.172899	-0.0466164	1.87352
ENSBTAG00000000511	CNST	0.885683	0.714989	-1.04253	-0.821738	-0.757494	-0.278497	-0.559886	0.494509	-0.0606632	0.350241	-0.109289	-0.0159417	-0.517407	-1.91235	1.38496	2.19294	-0.595386	1.21033	1.25162	-0.00137367	-0.678348
ENSBTAG00000000512	SNTA1	-0.27993	-0.462198	-1.37386	-0.561514	1.61415	-1.59198	0.239662	-0.0113436	-0.163667	-0.576551	0.724828	1.95177	-1.10004	-0.179789	-0.213755	-0.361369	1.90202	0.383977	1.39132	-0.565379	0.604562
ENSBTAG00000000517	ANKRD29	0.447255	0.973445	1.51965	0.938471	0.525906	-0.143325	-0.614124	0.951208	0.333514	0.799437	1.02148	0.425566	-0.86391	-0.0132234	-2.06759	-0.89873	1.46049	0.144839	1.01034	-1.39632	-1.21981
ENSBTAG00000000521	PLEKHA8	0.300563	-1.56261	-1.42707	0.913372	1.27991	-1.35154	-1.3031	0.271235	0.104462	0.357391	0.843275	-1.1146	-0.208165	-1.9329	-0.915559	0.415083	1.06739	-0.45072	-1.02641	-0.935183	-1.07135
ENSBTAG00000000524	CSTB	-0.757948	0.0245755	-0.00802749	2.58457	1.81826	-0.310089	-0.890594	-0.218184	0.105249	-1.43394	-0.0831735	0.515386	-0.474653	-0.604207	-0.863516	0.636077	0.122764	-0.68202	3.01985	-0.70345	-0.244076
ENSBTAG00000000526	TOPBP1	0.793033	1.42392	0.0377553	-1.37789	-1.41083	-0.155922	-0.337734	0.757858	1.41003	0.494376	-0.124027	-0.532812	0.145704	-0.928317	0.414773	2.22704	-2.65664	0.309038	0.42973	-0.0292657	-1.83368
ENSBTAG00000000527	ZFAND3	-1.08062	-0.393428	2.49361	0.226645	1.91663	-0.730098	-0.656716	-0.451527	-1.42681	-0.317471	-1.38953	-1.13294	0.200978	0.978436	-0.127649	1.80148	0.0591934	-0.823619	1.28123	-0.109907	1.62961
ENSBTAG00000000528	MANBAL	-0.467409	-0.154508	-0.688725	-0.773258	1.01513	1.41919	-0.618099	0.403103	-0.702355	-0.601633	-0.848614	1.75328	0.702311	-0.683392	0.256592	-1.748	-0.346832	-0.235416	-2.28896	0.452389	-1.36125
ENSBTAG00000000529	BTBD9	0.89817	1.19812	1.20573	1.68574	1.05935	0.482237	0.888071	1.07947	0.415315	-0.056744	0.658582	-0.504949	0.710106	-0.0666854	-0.47549	0.0110024	1.22473	-0.160723	-0.448934	-0.191803	-0.636639
ENSBTAG00000000532	EXO5	0.829138	1.16316	0.215744	-1.07533	-1.56979	1.00852	0.0318286	0.543724	-0.00687762	-0.0138689	-0.235747	0.230147	0.149281	-2.19731	-0.800639	-0.783357	-0.728508	-0.0165944	-0.473151	-0.117559	-2.11205
ENSBTAG00000000536	ZNF395	1.13541	0.0898366	1.43896	0.208953	0.255159	-0.949448	1.00609	-0.0761723	0.315903	0.520126	-0.615313	-0.5712	-2.4931	0.73553	0.531173	-0.462294	0.653246	-0.432894	-0.0565188	0.192357	1.14296
ENSBTAG00000000539	LRRC28	0.634216	1.40482	-2.16635	-0.659645	1.49645	0.491117	1.04325	0.544847	0.397763	0.220072	0.436166	0.989191	0.425661	0.690291	-0.914115	-2.36403	-0.720347	-0.910939	-0.0289616	0.757299	-1.47899
ENSBTAG00000000542	CFAP36	0.341528	1.17134	0.661352	0.089714	2.03255	-0.129	0.459229	-0.0566978	-0.423122	-0.00851406	-0.833659	0.341344	0.248409	-0.382717	-0.961033	2.07609	-0.945779	-0.532659	-0.487148	0.867794	-2.08889
ENSBTAG00000000545	PPP4R3B	1.24877	-1.53235	-0.30919	-2.07696	-0.830949	-0.14875	0.319868	-1.2964	0.333866	0.964218	-1.06513	-0.842571	0.154678	0.772893	1.38987	0.762197	-0.29028	0.887853	-1.15812	1.429	-0.460918
ENSBTAG00000000546	TOB1	-0.399197	-1.20166	0.9178	0.87568	0.693362	-0.293809	-0.531718	-0.920443	0.598121	-0.453399	0.132319	0.431647	-1.16294	0.256537	-0.619806	0.890965	-0.352693	-0.473668	1.17241	-0.168723	-0.852935
ENSBTAG00000000548	KLHDC10	0.379052	0.778107	-0.28905	-0.401776	-3.91578	-0.781884	0.170054	1.22964	0.538612	0.82543	0.0341012	-0.435749	-0.471619	-1.87066	0.802383	1.14179	-0.313064	0.367607	-0.491759	0.357091	0.255415
ENSBTAG00000000550	ATP5F1D	-0.901028	0.48262	-3.2473	0.427174	-0.935407	0.690166	0.00168603	0.42154	0.138047	-0.456089	1.26506	1.12284	0.639455	0.477848	-0.258739	-2.01722	1.26664	-0.213194	-0.202095	-0.0359392	1.01643
ENSBTAG00000000551	SMNDC1	0.0677888	-0.408187	1.55388	0.753162	1.56224	-0.106125	-0.271678	-0.0831183	0.556076	-0.423591	0.0900506	-0.722451	0.0984872	-3.54518	-0.78807	1.48943	-0.764285	0.674613	0.133048	-0.0110379	-0.0417318
ENSBTAG00000000559	PLTP	-0.648591	-0.403169	-1.40959	-0.777791	-0.281486	1.0486	-0.604534	-0.596528	-0.552261	-0.487729	-0.817504	-0.904514	0.70906	-0.719208	-0.748498	-0.666231	-1.37028	-0.858832	-0.561916	-0.208713	-0.57582
ENSBTAG00000000560	ENSBTAG00000000560	0.110622	0.725004	-0.339612	0.983981	1.22075	-0.963242	-1.74112	0.469574	0.972475	-0.191242	-0.772117	-1.14433	-0.0212451	-0.869584	-1.58625	1.0932	0.343095	-0.0993495	2.07907	-0.256067	1.11019
ENSBTAG00000000562	TOMM20	0.0332155	0.15656	-1.12278	-1.12441	-0.553039	0.623494	0.88836	0.275585	0.568736	0.0680359	0.0674396	0.985804	1.19734	0.931266	1.13152	-1.93608	-0.497681	0.361237	-2.35643	0.882488	-1.44932
ENSBTAG00000000563	MYD88	1.26297	0.500083	0.929401	2.28458	-0.658838	0.789844	1.13247	0.541516	-0.459825	0.124048	0.837917	-1.18524	-0.694364	0.655654	-0.358813	-1.62144	0.799551	-0.145977	-1.39519	-0.158238	1.22357
ENSBTAG00000000565	RFX7	1.11667	0.688313	2.33282	0.86934	-1.41551	-0.279575	0.574886	-0.0600921	0.412588	1.2237	-0.0315446	-0.333889	-0.286515	0.145572	0.158201	1.02946	0.153933	-0.267469	-0.802076	-0.140976	-0.0460053
ENSBTAG00000000571	ARHGAP27	0.372268	-1.75723	-0.943055	0.303351	-1.15143	0.967126	0.362477	-1.67014	-0.847008	-0.78987	0.944931	-1.034	1.7726	-0.0890169	0.75525	0.351689	0.310274	0.289835	-1.79442	0.106027	1.19442
ENSBTAG00000000578	ABHD16A	0.418796	-0.713898	0.119748	1.33299	2.0989	0.97672	0.764704	0.60828	0.381871	0.549276	1.1968	0.920373	-0.466399	-1.39523	-0.0749471	-1.33283	-0.936366	-0.961282	-0.255221	0.364444	0.376391
ENSBTAG00000000579	NIPBL	0.595651	-0.0881008	1.89081	-0.29435	-1.48746	-0.658922	0.0165945	-0.356784	0.134389	1.19319	-1.40194	-1.66257	-0.0966821	0.00708132	0.75286	2.26032	-1.39	0.191657	1.3833	0.481884	-0.655286
ENSBTAG00000000581	DOCK10	1.11081	-0.10944	1.43673	-1.21814	-0.478433	0.0787488	1.15262	0.43262	0.511883	1.30893	-0.412452	-1.10935	-0.697412	0.119332	1.09157	1.06609	-0.912398	-1.16529	-3.03224	1.33027	-0.846753
ENSBTAG00000000586	CPLANE1	1.53424	1.81438	2.36813	-0.40744	0.804015	-0.215186	-0.10467	1.5977	0.282576	1.05962	-1.06937	-0.70173	-0.278848	0.469532	-0.643951	1.63068	-1.83524	-0.209381	-0.439008	-0.254024	-1.50947
ENSBTAG00000000590	POLE	0.258488	1.01433	-0.583595	0.826736	0.7558	-0.895078	-0.359132	0.950328	1.47812	-0.0288098	0.583654	1.1338	-1.10524	-1.87244	-1.47042	0.913226	0.128856	0.00614908	1.48868	-1.68676	-0.414658
ENSBTAG00000000598	CST3	-0.719716	0.122103	0.347346	2.1366	1.05269	0.244811	-1.56842	0.0445216	-0.111398	-0.803804	0.817347	0.385704	2.06978	-1.19768	-1.59371	0.496918	0.285513	-0.299683	1.86525	-1.35129	-0.851878
ENSBTAG00000000599	CCNI	1.06329	-0.218607	1.59576	-1.47437	-1.62497	0.562653	1.41376	-0.41721	-0.577158	0.525346	-0.335595	-0.977225	-0.00391461	0.531767	0.759078	0.223857	-1.11119	-0.717058	-1.20219	1.18644	-0.274822
ENSBTAG00000000602	RXRB	-0.949124	-0.688122	-0.881199	0.698693	-1.25389	0.14832	-0.0728558	-0.0841473	-1.80402	-1.46545	-0.322921	-0.542267	0.0268184	1.76589	-0.826708	-0.118309	0.195862	1.05535	1.52173	-1.09706	1.49604
ENSBTAG00000000604	GPNMB	0.792669	1.1191	0.142393	-0.904446	0.88397	-0.14118	-1.64342	1.10589	1.1491	0.649183	0.207022	1.21256	0.518758	-1.7817	-1.70929	0.590565	-0.112877	-0.0594485	0.385872	-1.68024	-2.2552
ENSBTAG00000000605	ATP5PF	0.246897	-0.725622	1.69965	0.0729288	2.83482	0.236541	0.678129	-0.164806	-0.480815	-0.578747	-1.17693	0.894661	-0.406516	-0.460105	0.0396501	1.22412	-1.82193	0.101334	2.18974	-0.0784208	-1.19949
ENSBTAG00000000607	ABCF2	-0.0892106	0.398458	0.85817	1.68204	1.65357	-0.719593	-1.25655	-0.645629	-1.35873	-1.22214	-0.571858	-0.0256873	-0.49794	0.200665	-0.760606	1.46116	-0.294799	-0.650455	1.04065	-1.09913	-0.26543
ENSBTAG00000000608	PRCC	0.0467592	-1.26698	-0.186297	1.34441	-0.480268	0.161183	0.239159	-0.851151	-1.66781	-0.243162	-1.3129	-1.42172	-0.267621	0.759254	1.64663	-0.133259	-2.00096	1.01983	-0.696228	0.148918	0.276646
ENSBTAG00000000621	CATSPERG	0.951887	0.180774	1.32335	2.14324	2.1042	0.528589	0.667884	0.514879	0.0126333	-0.00706204	0.780755	-0.48245	0.63597	-0.0737974	-0.181767	-1.15646	-0.732618	-0.209343	-2.62131	-0.338628	1.18257
ENSBTAG00000000622	RPS17	-0.0303602	0.444915	-0.154635	-0.642975	2.16941	1.6003	0.0630189	0.178457	0.084939	-1.34231	-0.601241	1.48127	1.4928	-0.900984	-1.44417	0.278409	0.0550909	0.439593	1.15429	0.0276325	-1.65416
ENSBTAG00000000623	ENSBTAG00000000623	0.283871	0.189878	0.60336	0.462738	0.173659	0.270569	-0.377718	0.323033	0.145672	-0.147939	0.552916	1.26551	0.10808	-4.80987	-0.0761527	0.930376	-1.026	0.951041	0.435593	0.379839	-0.841764
ENSBTAG00000000625	SMAD6	-1.02001	-1.20105	-0.517478	-0.81163	-1.01091	0.0375487	-0.281643	0.0436512	0.333215	0.578461	1.15991	0.619041	0.274267	1.65785	1.08728	-0.435358	2.07519	-0.188418	1.40765	-0.892801	1.24907
ENSBTAG00000000629	MMS22L	-0.10636	0.736961	-0.282208	-1.65192	-1.88904	-0.238519	-0.688312	0.545716	0.63188	0.0234256	0.489736	0.469037	-0.368048	-3.85351	0.148719	-1.19727	0.128564	0.392785	0.199146	-0.0146869	-0.848632
ENSBTAG00000000630	LSM14A	0.604469	-1.52605	-0.367404	-1.97895	-0.859109	0.232007	0.561729	-0.925961	-0.25059	0.223785	-0.371462	-1.04251	0.289487	1.04648	1.24764	0.261271	-1.25336	1.19994	-1.42552	0.738719	0.446285
ENSBTAG00000000632	RAD54B	1.21797	-0.450834	-0.248665	-1.81073	1.14244	0.00766655	0.139622	0.174368	0.152784	0.406335	-0.424516	-0.912906	-1.18589	0.113898	0.959431	0.744967	-3.13035	-0.275744	2.07684	-0.558887	-0.674034
ENSBTAG00000000638	CDT1	0.00484234	0.635615	-0.342813	1.3181	1.35279	-0.469021	-0.155525	0.851175	0.928614	-0.613052	0.815208	1.30268	-1.13981	-0.869955	-1.27998	0.638119	0.498427	-0.148642	1.26674	-1.04797	-0.307648
ENSBTAG00000000639	APRT	-0.48901	-1.19162	-0.69714	0.674737	1.61857	0.402309	1.06933	-1.27987	-1.70738	-0.60127	0.474178	0.960178	0.423774	1.23704	1.05152	-3.2812	1.1407	0.0944902	0.174501	-0.021375	0.623742
ENSBTAG00000000640	SELENOS	-0.432482	-1.2363	-2.35563	-3.41867	-1.21241	1.0137	0.0911482	0.181184	0.326296	0.1009	0.212057	0.217484	0.638726	0.0130985	0.528065	-0.302698	-0.470252	0.465503	-0.0759946	0.901343	0.196566
ENSBTAG00000000641	SKAP1	0.820952	0.558467	-0.117631	-1.02627	1.12905	0.44613	1.07557	0.616712	-0.518213	-0.978871	0.314183	-0.0925205	-0.0965307	1.06998	1.54162	-1.94181	1.62069	-0.606598	2.10188	0.879974	-0.851823
ENSBTAG00000000642	INTS1	-1.00074	-0.472174	-0.56981	1.78555	0.109176	-0.120186	-0.478952	-0.207003	0.00695085	-0.234861	1.5262	0.113361	0.0427787	0.678584	-1.23235	-1.59246	2.11467	-0.592204	-0.676168	-0.485898	0.706165
ENSBTAG00000000646	ANAPC4	0.965263	1.14773	0.298252	-0.774316	1.73391	0.122724	0.18236	0.746975	0.411767	0.442656	-0.0719529	0.422948	0.272197	-2.19641	0.193618	1.08479	-0.0954342	-0.359073	0.105032	-0.440072	-2.65118
ENSBTAG00000000647	SELENOO	-1.66586	-0.385352	-0.658792	1.75732	0.477527	-0.262036	-0.718512	0.157337	-0.520707	-1.01218	0.770789	0.548989	-0.565087	0.389227	-0.743679	-0.437588	2.26463	0.364568	1.00754	-0.334668	1.73876
ENSBTAG00000000650	TUBGCP6	-0.136782	0.271155	0.425752	0.333024	0.481711	-0.354688	0.596217	0.891894	-0.269019	0.0983576	0.922387	0.575222	-0.954975	1.15327	-0.586704	-1.64418	1.60062	-0.807653	0.528611	-1.15872	0.553064
ENSBTAG00000000653	PPP1R16B	0.208694	0.223267	0.401896	-1.76527	1.64871	0.334247	1.30799	-0.301341	-0.891715	-1.12846	-1.47652	0.683642	1.23576	1.67692	1.17939	-0.860493	-1.69927	-1.64986	1.4139	0.599223	0.0825411
ENSBTAG00000000656	NFATC1	-0.754674	-0.412585	-1.03597	0.206325	-2.14881	-0.244726	0.227385	-1.76697	-0.333624	-0.0909186	0.568954	0.384392	-1.59367	0.0969238	-0.249483	1.30123	1.18403	0.196169	1.02626	-0.10962	1.40107
ENSBTAG00000000660	FAM83D	-0.0600945	0.599761	-0.172553	-0.392239	0.835074	-0.734171	-0.493592	0.43275	1.22145	-1.33674	0.0970239	1.14783	-1.19122	0.489997	0.084435	0.223701	-0.193491	0.19548	0.926751	-1.63884	-0.394713
ENSBTAG00000000662	TCF20	-0.0881278	-1.22224	0.74636	0.302084	-1.27251	-0.223098	-0.774986	-0.646383	-1.02213	0.228004	-0.719985	-1.55376	-0.431588	-0.454247	-0.00237677	1.7679	0.582457	-0.113431	0.824247	0.105843	0.706517
ENSBTAG00000000664	SLC22A15	0.166769	-0.526735	-1.72634	0.966541	-0.549957	-1.29669	-0.310442	0.129696	-0.281499	0.734696	1.61995	1.65259	-0.590028	0.22275	-0.37296	-0.56896	-2.30472	0.734931	-1.51235	0.158424	0.609774
ENSBTAG00000000666	GHDC	-0.422993	1.81322	-1.24549	1.02299	-0.164812	0.923075	0.77029	0.378176	-0.444221	0.237054	1.02487	1.47842	0.489021	0.157068	0.48432	-1.9434	1.55503	-1.14601	-1.16527	0.307506	0.154382
ENSBTAG00000000668	SLC22A5	0.0993885	-0.721219	0.180321	1.26208	2.08371	0.517212	-0.0153003	0.100773	-0.75006	0.207694	-0.108982	0.582085	0.298756	-0.260232	0.975973	0.429	-0.423541	-0.0850598	-1.27261	-0.54825	0.727794
ENSBTAG00000000670	RRP9	-1.94435	-0.729211	-2.29277	-0.798083	-0.692282	0.148478	-0.284001	-2.35957	-0.988374	-0.316148	0.630684	1.1354	1.47995	-0.073957	-0.220316	0.385367	-0.0178961	0.826639	1.20239	-0.624141	-0.926233
ENSBTAG00000000671	PARP3	-1.53448	-1.06102	0.127732	-0.353958	0.773767	0.711607	0.500093	-0.964785	-0.701421	-0.080431	2.57072	0.692564	0.229628	-0.00040724	-0.651196	-0.968217	-0.304776	-0.14865	-0.433812	-1.01275	-0.632347
ENSBTAG00000000672	OTULINL	0.894709	0.216867	0.209991	-0.747164	0.583131	0.701592	0.673228	-0.0338653	0.651321	-0.476647	-0.255248	0.821142	0.209234	-0.960765	-0.291505	1.12153	-1.85286	-0.545508	-1.09733	0.506456	-2.23012
ENSBTAG00000000675	PGS1	0.0411	0.146112	-0.852284	0.379399	-1.10559	0.186444	0.867741	0.248118	0.939835	1.1834	1.85423	1.08617	-0.747075	1.19191	0.880353	-1.0003	1.04614	-0.494688	-1.24149	0.354954	1.1629
ENSBTAG00000000676	DOP1A	1.07948	0.185743	0.960816	-0.92452	-1.61864	-0.422235	-0.941367	-0.347549	1.57719	0.997879	0.73135	-0.401783	-1.04431	-1.1258	1.2882	1.00706	-1.71032	-0.232566	-0.736859	1.14626	-0.0195847
ENSBTAG00000000678	CSDE1	0.490739	-0.341912	-1.30437	-3.34209	-1.2932	0.478109	-0.094973	0.202388	1.3677	1.05814	0.248762	0.338424	0.439014	-0.331144	0.581619	-0.796692	-1.0033	0.836782	-1.17555	0.479636	-1.38607
ENSBTAG00000000679	PGM3	-0.0410804	0.212598	-1.41143	0.0356081	-2.36504	0.0623171	-0.206373	-0.0378907	1.01215	0.266897	-0.0102878	0.793276	0.22114	-0.815386	0.0319725	-0.395114	-1.07956	0.634739	-2.6588	0.478862	-0.234323
ENSBTAG00000000682	ENSBTAG00000000682	0.770194	0.775917	1.56589	-0.0311373	-2.85434	0.0435516	1.21429	0.0684979	0.806116	1.52833	0.136834	-0.0118786	-0.0830173	-0.598807	0.956204	-0.0232598	0.405915	-0.112898	-2.21259	1.48233	0.127652
ENSBTAG00000000683	WDR37	-1.25246	-0.0377377	-0.986226	2.09895	-0.558929	0.142134	-1.1917	-0.850397	0.316442	0.411257	0.972746	-0.150076	0.296171	0.615959	-0.310317	-1.898	1.85392	0.16663	-0.081106	-0.660731	0.63354
ENSBTAG00000000684	ARHGEF10L	-0.0884222	0.831816	-0.855585	0.877239	-0.434191	0.194917	0.530598	0.779732	-0.0730786	-0.717315	0.3521	-0.438162	0.533621	1.57798	0.710706	-1.17638	0.953093	0.447838	-0.602264	-0.217767	1.8586
ENSBTAG00000000686	NANP	0.135907	0.485112	-2.49398	-2.82102	0.614188	0.266746	0.335255	-0.248968	0.674052	0.192946	0.964095	1.0315	0.544276	0.858495	0.999056	-0.828273	-1.77343	0.792587	-2.20692	0.450778	-0.424589
ENSBTAG00000000687	POC1B	0.586357	-0.354009	1.2681	0.738981	1.33331	-0.404663	0.220911	0.375153	0.424138	0.61473	0.33162	-0.777076	0.119836	-1.97955	0.579561	2.10015	0.162735	0.0873608	1.55435	0.173002	-0.753162
ENSBTAG00000000694	TAF10	-1.12722	-0.0442492	1.81185	1.2273	1.87056	0.551678	-0.237203	-0.436657	-0.335462	-0.945272	0.000315254	0.783411	-0.0592556	-1.00209	-1.26866	-0.170464	0.369706	-0.680974	2.60481	-0.924921	0.786024
ENSBTAG00000000695	UBAP2	-0.0841558	0.284219	2.40112	1.91687	0.553802	-0.13576	-0.538639	-0.130187	-0.179757	-0.875584	-0.634304	-0.475528	0.320929	-0.84283	-0.592423	2.5592	-0.516112	-0.697255	2.07236	-0.631877	-0.757636
ENSBTAG00000000696	ILK	-0.482536	0.492081	-0.827337	2.26121	-0.335611	0.54093	-0.636573	0.206741	-0.562435	-1.51048	0.945744	-0.643973	-0.0604407	-1.392	-1.43847	-0.896704	0.666582	1.15247	-0.643794	-0.598239	0.456025
ENSBTAG00000000697	RRP8	-1.48201	0.701232	-0.649715	1.00892	0.988069	0.0361868	-0.46938	-0.591709	-0.186508	-0.360094	0.662136	0.324892	0.735023	0.291164	0.296636	0.428447	0.443596	0.0944086	-0.17851	0.324577	-0.443905
ENSBTAG00000000699	AOPEP	-0.279006	1.33223	-2.69713	-1.50742	-1.71903	-0.319208	0.0102727	1.26807	1.223	0.4419	1.17789	0.444037	0.277318	1.02324	0.88562	-1.75431	0.00857465	0.133516	-1.92472	0.0977011	0.48117
ENSBTAG00000000710	PIP5K1C	-0.890595	-0.909578	0.637937	1.7199	-0.907565	0.375924	0.642589	-0.970761	-1.43992	-0.221788	0.279048	-0.879956	-0.200777	1.31796	1.11209	0.98884	1.57646	-1.23622	0.876039	0.838797	2.47228
ENSBTAG00000000711	NDRG1	0.895927	-0.278126	0.211961	-0.355485	0.0635129	-1.53732	0.721682	-0.0125109	-0.602308	0.461545	0.399727	-0.0941439	-1.9864	0.0779086	0.307468	-0.657477	0.281709	0.406959	-0.724662	0.0356022	0.242201
ENSBTAG00000000712	FBXW2	-0.213521	0.54483	-2.10123	-0.69252	-1.6751	0.362672	0.0969883	0.0468925	0.465713	0.601766	0.43603	0.326759	1.05149	0.959607	0.231738	-2.83044	-0.479038	0.0239772	-2.22636	0.626258	0.415696
ENSBTAG00000000713	AGFG2	-0.504404	0.800398	0.494375	1.33158	2.45202	0.29506	0.17794	0.437123	0.264007	-1.29145	0.0663058	0.755623	-0.466193	0.698289	1.2013	-1.2395	-0.0318232	-0.272068	-0.290793	-0.827484	0.162455
ENSBTAG00000000715	ENSBTAG00000000715	0.912357	0.552462	-0.0410714	-0.54235	-1.16855	0.956017	1.60771	-0.54707	0.140093	-0.378163	-0.593556	0.469475	0.491762	1.09224	0.851652	-3.02516	-0.792711	-0.103828	1.37008	0.456874	1.1671
ENSBTAG00000000717	PLPP2	-0.253633	-0.930607	-1.6558	-0.234477	1.08156	0.152717	-0.94072	-0.979262	0.0109715	-1.32146	0.169678	0.717352	1.48029	0.763435	-0.0931836	-2.92123	-0.655374	0.655457	0.672839	-0.942263	0.580353
ENSBTAG00000000721	GPATCH1	0.0603458	-2.087	1.66112	-0.377086	1.06126	0.0250039	-0.0019176	-0.0449436	-0.240625	0.402915	-0.799122	-0.628111	-0.622258	1.81607	0.622674	1.15945	-1.52292	-0.28944	0.388412	-1.40833	-0.306035
ENSBTAG00000000725	USP42	-1.86092	-0.430937	3.2813	1.00795	-0.0280045	0.395448	-0.706909	-1.75268	-0.298031	0.877685	0.168923	-0.210932	-0.299801	0.909271	0.818575	0.523827	0.0075452	-1.45284	1.38237	-0.0918895	0.379977
ENSBTAG00000000727	RNF169	0.953562	1.08943	0.832721	2.1676	-1.06252	-0.889953	0.126641	-0.141336	-0.470531	-0.643993	-0.834474	-1.34932	-1.25832	0.718634	-0.598568	0.834973	0.56126	0.624645	1.10822	0.0950791	0.857982
ENSBTAG00000000735	BCL2A1	-0.535624	-0.62653	-2.1878	-2.11102	-0.705891	-0.751745	-0.527669	-0.772254	-0.619164	-0.794125	-0.332864	0.144871	-0.656029	-0.826777	-0.380314	-1.28037	-0.0939341	0.314246	-0.480979	0.737956	-0.629543
ENSBTAG00000000736	LRP8	-0.591585	-1.11302	-1.52386	-0.05409	-2.90548	-0.879399	-0.888659	-1.23783	-0.43713	-0.122584	0.911341	-0.991648	0.795587	0.386242	0.251985	-0.0806823	1.04638	0.914179	-1.02844	0.394308	0.976942
ENSBTAG00000000737	DMXL2	-0.515118	-0.157994	0.182916	-1.25284	-0.916703	-0.659933	0.275403	0.0837143	-0.649827	0.26034	0.0724818	-1.10526	0.658245	0.471196	0.989617	0.636178	-1.67425	0.0108838	-0.426954	0.321691	-0.112539
ENSBTAG00000000738	DAPK1	-0.629342	-1.75344	-0.77608	-2.12801	-1.84645	-0.0209298	-0.54061	-1.84247	0.983286	0.390579	-0.615305	-0.0109856	-0.0324001	0.717468	0.288321	0.446945	0.0914042	-0.547148	-0.758072	0.194969	0.237091
ENSBTAG00000000744	DCTN6	-0.91045	-1.33959	-1.40462	1.13808	1.22264	-0.140886	0.216965	-0.526634	0.181907	-0.162958	-0.21423	0.93112	-0.228883	-1.32757	-0.377795	-1.03079	0.264979	1.59452	2.20678	-0.257993	0.176196
ENSBTAG00000000746	KAT2B	0.950176	-0.30847	2.85462	1.1911	1.11733	0.086879	0.0246586	-0.401054	-0.716667	0.777374	-0.22377	-1.15405	0.582716	-0.68844	-0.113758	0.518775	-0.504125	-0.222216	-0.0448507	0.299053	0.572019
ENSBTAG00000000748	GAR1	-1.22711	0.0878338	-0.0107695	-1.10673	1.34314	0.0748453	0.62764	0.98979	0.757835	-0.704147	-0.940681	0.651394	-0.329987	-0.269772	0.512636	0.850113	-3.98833	0.0822857	-0.226156	-0.0136506	-0.100255
ENSBTAG00000000750	MSL2	0.95044	-0.612866	1.78167	-0.681657	1.17382	-0.237064	0.709937	-0.594856	0.179806	0.156508	-0.702942	-0.92417	-0.102726	1.6428	-0.0982405	1.36823	-0.498541	0.295344	-0.542297	0.841169	0.493814
ENSBTAG00000000752	SGO1	0.387634	0.214828	-0.32568	0.769479	0.960669	-0.882028	0.192844	0.569336	0.730639	-0.378255	0.202466	0.61192	-1.30077	-3.03928	-0.55268	1.51314	0.902186	0.537647	0.978293	-0.59045	-0.161703
ENSBTAG00000000753	PIAS4	-0.922691	-1.35878	-1.48193	0.211309	-2.70783	0.402466	-1.01597	-1.03972	-1.34708	-0.891643	-0.0415498	-0.182611	0.620893	0.847529	-0.0464796	1.38847	-1.09809	0.948536	2.18544	-0.19053	1.08673
ENSBTAG00000000754	PPP2R5A	0.97144	1.55037	-0.514851	-2.44604	-0.267215	-0.0520099	0.994509	0.637858	0.920179	1.56599	-0.150714	0.112061	-0.891914	0.900094	1.11125	-1.4074	-1.53021	0.00514398	0.0102193	0.954603	-1.23475
ENSBTAG00000000758	TMEM206	0.396605	-0.757869	-2.47969	-0.507715	-1.54545	1.34882	-0.791049	0.746631	0.541665	0.701169	1.02912	0.386208	1.90214	1.16786	1.0078	0.144204	0.0932301	0.454918	-1.20686	0.532465	0.794917
ENSBTAG00000000759	NENF	-0.739025	0.749366	-3.16751	-0.172331	0.831661	0.716678	0.31375	0.230727	0.327951	-0.10856	0.534752	0.974499	0.208886	0.723821	0.477408	-3.06041	0.911251	-0.741338	-0.338624	-0.940949	0.0165543
ENSBTAG00000000764	GIPC1	-0.567242	0.620798	1.03729	1.13814	0.776846	-0.174588	-0.0298478	0.0177068	-1.35233	-1.65101	-0.250891	0.63718	-0.418938	-0.0760775	-0.336618	1.55512	0.105367	-0.0260986	2.59531	-0.718178	0.31362
ENSBTAG00000000767	DCP2	1.57226	1.75698	0.182386	-1.39135	-0.566858	-0.287153	-0.145632	-0.105626	1.29505	1.10967	0.261243	-0.796042	0.475605	-0.89709	1.051	-0.20652	-1.15022	0.292941	-2.03098	1.02112	0.129713
ENSBTAG00000000770	PGM2L1	1.33914	2.11131	-0.354969	-2.58609	0.28982	-0.0835002	0.729749	1.3103	0.723462	0.887197	-0.543813	0.723508	-1.08108	-1.64819	0.721944	1.04812	-0.13953	-0.0527707	1.31257	-0.0180432	-0.0673899
ENSBTAG00000000771	DNAJB6	-1.24767	-0.294527	-0.168566	1.1742	0.525081	-0.712156	-1.43283	-1.19375	-0.0887654	-0.320975	-0.685697	-0.916848	-0.365651	0.288772	-1.74622	0.905009	-1.00095	0.105517	0.991116	-0.205472	-0.292078
ENSBTAG00000000773	TTC9C	1.29828	-1.24633	-1.23893	-1.63539	-1.70431	0.490842	0.230626	0.52935	0.736706	-0.513761	-0.580839	-0.194243	0.153307	0.568347	-2.09971	-1.83475	0.49801	0.522809	0.401607	0.718174	0.317912
ENSBTAG00000000778	HSP90AB1	-0.839618	-0.225513	0.839071	1.44734	2.1632	-0.0137686	-0.461418	-0.378612	0.0878467	-1.39696	-1.2422	-0.491638	0.257471	-0.360925	0.199569	0.723101	-1.0788	-0.205907	2.0077	0.0328688	0.0213192
ENSBTAG00000000781	HIP1	0.729206	1.00007	0.849798	0.399504	-1.25073	-0.12647	-0.501163	0.842066	0.997241	0.232738	0.565667	-0.883372	1.25923	-0.521538	0.153722	1.52792	0.040926	0.287694	-0.992155	0.181126	0.00787352
ENSBTAG00000000784	MTERF4	0.0116002	-0.922112	-2.9217	-1.03053	1.39159	0.22621	-0.0566872	-0.617078	-0.108012	0.358452	-0.266288	-0.330447	-0.342056	-1.29254	-0.945267	-1.26185	-0.660998	0.371625	2.71322	0.493503	1.00762
ENSBTAG00000000785	PASK	0.0143516	0.228328	-0.418223	0.515454	-0.358711	-1.2002	0.883889	1.17871	-0.179495	0.343387	1.25707	1.02615	-0.805448	2.42971	1.00309	0.423923	-1.9198	0.233234	-2.15158	-0.218498	0.796928
ENSBTAG00000000786	NQO2	-0.508374	-1.91188	-2.36924	-1.03913	-1.16018	0.830029	-0.591805	-0.897998	-0.202176	-0.260286	0.34472	-0.808088	0.401356	0.508814	0.145161	-0.486425	0.465343	-0.0448315	-1.59835	0.00774457	-0.170456
ENSBTAG00000000789	PPP1R7	-0.394129	0.255029	0.212617	2.12461	2.89659	-0.458173	-0.190516	-0.919218	0.115943	-0.437026	-1.47897	0.469888	-0.483842	0.0731726	-1.34133	0.239888	-0.176516	0.218595	2.60922	-0.705386	0.0580517
ENSBTAG00000000797	MRPL9	-0.328726	0.318714	-2.42482	-1.09548	0.825901	0.377352	0.480848	0.302642	0.327191	-0.108251	0.017415	1.51708	0.157474	1.54532	0.746084	-2.92658	0.888729	0.344313	-0.874025	0.780396	-0.332727
ENSBTAG00000000799	ICA1	0.448986	0.218563	0.351222	-1.43916	2.79219	0.08169	-0.189172	0.0902199	-1.16821	0.466126	-0.567904	0.552997	0.476419	-0.299852	-0.255408	-1.6286	2.35764	-0.158934	-0.801674	0.252459	-1.01807
ENSBTAG00000000801	ZNF583	0.374527	-0.0136859	0.447921	-2.39196	-2.06188	0.313164	0.413527	0.50974	0.66303	-0.0886343	0.566053	-0.0974579	-0.161619	0.339108	0.014432	1.5091	-0.131154	1.0504	0.264861	0.534684	-0.12618
ENSBTAG00000000803	ZNF667	0.07091	-0.123461	-0.307857	-0.655679	-0.850346	0.273639	0.0995309	-0.648369	0.121628	1.43829	0.219825	1.16222	0.100568	-1.68292	0.820478	1.80271	-1.88265	-0.0961086	0.998683	-0.696077	-1.38778
ENSBTAG00000000804	MOB3B	0.210144	0.898189	-3.06369	-0.466011	-2.04189	0.0817712	0.214857	0.419682	0.394878	-0.0405935	-0.0638262	-0.389503	0.171204	0.650881	0.685589	0.504155	-0.279545	-0.830027	-1.72839	0.213724	0.895005
ENSBTAG00000000806	ATAD1	0.726346	0.197342	-1.98103	-2.02657	-1.51087	0.521538	0.580465	0.354618	0.225062	0.584172	0.0501998	0.134502	0.618809	-0.654319	0.973887	-2.21974	-0.663946	0.488803	-2.58312	0.793315	-0.282877
ENSBTAG00000000807	TMED3	0.155517	0.935434	-1.30295	-1.33765	-0.340372	-0.582285	0.126934	0.878539	0.755834	0.116481	1.03914	0.891764	0.0722956	1.04554	-0.707547	-2.23289	1.6718	-0.485799	-0.437194	-0.0891634	0.414183
ENSBTAG00000000808	COX14	-0.325847	-0.0198945	-1.58854	-2.14871	0.805881	1.02156	0.738532	0.291043	0.444267	0.0725049	0.65066	0.932611	0.92498	0.481782	0.197758	-2.25263	-0.189379	0.354498	0.225389	0.446143	0.0638022
ENSBTAG00000000810	COPE	-0.562235	0.263901	-2.48243	0.363159	0.08664	0.842193	-0.0779603	-0.167467	0.744833	-0.270136	1.19725	0.791059	0.538247	0.52385	-0.899123	-3.09112	1.14749	0.712955	-1.10983	-0.278631	0.630946
ENSBTAG00000000811	DDX49	-2.0459	-0.593829	-0.773945	0.861806	1.65752	0.0997859	-0.451187	-0.360873	0.362946	-0.903896	0.457716	0.20269	-0.259038	1.00168	0.787134	-3.44296	-1.01393	0.337304	-1.44767	-0.367429	0.214555
ENSBTAG00000000812	CD300A	0.715204	-0.376283	-1.1857	-0.222381	-1.35135	0.810712	0.949045	-0.276988	-0.331645	-0.645225	0.384974	-0.156574	1.32962	1.79078	1.11498	-1.70471	-0.942993	-0.428647	-2.10088	0.524873	1.08956
ENSBTAG00000000813	HOMER3	-0.233781	-0.538175	0.543098	2.61975	1.16464	0.149015	-0.880301	-0.777105	-0.412662	-0.699948	1.38926	0.335032	0.833729	-0.766965	-1.5827	0.221959	1.57547	1.60073	0.285093	-0.132096	0.321293
ENSBTAG00000000815	EPHA2	-0.0305737	0.0815324	-0.678578	0.143788	0.108931	0.362769	-0.170949	-0.146996	0.778581	0.249135	0.668296	-0.107281	-0.0202328	0.824077	0.585553	-2.31843	0.113929	-0.449793	-2.75714	1.22831	0.99762
ENSBTAG00000000816	PRDM1	0.721854	0.749763	0.61156	1.38931	-0.402172	-0.411736	0.00276841	0.328399	-0.274713	-0.0988241	-1.32372	-2.08405	0.0884627	-0.115995	-0.28569	-0.341531	-1.09579	-0.83863	-1.30238	0.834291	-0.403267
ENSBTAG00000000824	TSEN54	-1.81893	-0.100725	-0.358509	0.348725	-0.398654	-0.838826	-0.24549	-0.39575	-1.85754	-0.934538	0.381205	0.223682	0.412444	0.190473	-0.507865	-0.705241	1.80533	-0.179386	2.74029	-0.249239	1.02913
ENSBTAG00000000825	MRPS26	-1.26731	0.876524	-1.28762	2.63517	2.10979	-0.190939	-0.149731	0.53746	-0.170936	-1.23901	-0.256472	0.849975	0.173979	-0.582977	-0.591782	-1.85435	0.562221	-0.352552	1.67036	-0.984518	0.587882
ENSBTAG00000000827	TAOK1	-0.00259804	-0.343273	1.13804	0.616218	-2.0049	-1.2473	-0.851785	-0.626187	-0.247629	0.302526	-0.291319	-1.81943	-0.0134837	0.134835	1.17454	2.63091	-0.755669	0.468229	0.296576	-0.15247	0.224819
ENSBTAG00000000829	SHPK	0.404763	0.688752	-1.29464	0.10536	-3.26298	0.79523	0.202107	0.870579	0.266126	0.208676	1.01388	0.322793	-0.0102309	0.165482	-0.880567	-0.256802	0.107675	0.744798	-1.47408	0.944952	1.40763
ENSBTAG00000000830	GPR137B	1.06504	0.114458	-1.64179	-1.69778	-2.9647	0.467408	-0.181924	0.278134	0.558486	1.05614	1.23524	-0.00783415	0.700105	0.862935	0.287782	-0.704202	0.598494	0.580815	-2.42289	0.843946	0.0924486
ENSBTAG00000000831	CTNS	1.06655	-0.178204	0.920808	0.440174	-0.534138	1.03549	0.249115	-0.190177	-1.45645	-1.12869	0.54441	-0.987179	1.35242	0.225583	-0.193714	2.32662	-0.846934	0.754518	0.953565	-0.283405	0.0800444
ENSBTAG00000000837	PARP1	1.29605	0.328585	-1.3827	-0.173327	0.206809	-0.158312	-0.42862	0.674557	1.24376	0.153272	1.40726	1.54768	0.328076	0.0754404	-1.4397	-1.34794	0.409981	1.48255	-0.33736	-0.470849	-1.39482
ENSBTAG00000000838	CCDC88C	0.109034	0.383736	2.07421	1.15737	0.543854	-0.177018	0.483447	0.502403	0.446481	1.02409	-0.139472	-0.0708945	-1.32288	0.408831	0.720119	0.390854	0.147845	-1.24516	-0.452627	0.257846	0.541932
ENSBTAG00000000842	UBASH3B	1.307	0.700161	0.54914	1.44357	-0.501299	-0.493913	-0.107776	0.905828	1.20529	0.401981	0.823528	-2.25927	-0.360039	0.166739	0.238091	1.06455	-0.263076	0.245334	-2.05024	-0.231839	0.366937
ENSBTAG00000000843	NDRG2	0.936342	1.1262	-1.07116	1.06074	2.09442	0.62194	-0.379305	0.240314	0.533661	0.0875834	0.266272	0.864707	1.46085	-1.60359	-1.46332	-1.25425	0.0889195	-0.345156	-0.9342	-0.207845	-1.2939
ENSBTAG00000000851	CYP20A1	1.20968	0.521054	-0.791951	-3.66203	-0.341667	0.883661	0.588639	1.42349	0.540046	0.393815	0.0283219	0.664979	0.934906	-0.143342	0.601979	-0.494138	-0.306409	0.177051	-1.85477	0.589232	0.115646
ENSBTAG00000000855	NXN	0.694634	-0.688821	-1.02971	-2.94712	0.290551	-0.532099	0.734371	0.440101	0.494936	0.211293	-0.222229	0.531712	0.228374	1.92333	-0.627193	0.512993	0.0745776	-0.177931	1.00076	-0.272867	-0.324048
ENSBTAG00000000856	FBXL6	-0.114584	0.162605	0.686545	1.14621	0.294095	-0.684887	0.365602	0.780073	0.692527	0.0675085	0.412522	0.664952	-0.73191	-1.75541	-0.16312	0.71217	1.07971	-0.611945	0.355389	0.393668	0.488639
ENSBTAG00000000857	SLC52A2	-0.53152	0.490852	-1.27293	1.06401	-0.389857	1.56959	0.77997	0.599596	-0.656858	-0.786809	1.0536	0.600137	0.209793	1.49716	-0.224356	-1.80649	0.350514	-0.205663	-1.53991	-0.180004	1.64973
ENSBTAG00000000859	SLC38A1	0.0406719	0.328417	1.41707	-2.71643	-1.83214	-0.963335	0.329082	0.256018	1.32544	1.24675	0.283723	-0.516107	-0.351066	-0.115457	0.7802	0.930835	-1.28516	0.681411	-0.0348091	0.606753	-0.732251
ENSBTAG00000000868	ZFP1	0.592404	0.415478	1.31531	0.463603	-1.03828	0.171043	0.595344	0.439653	0.634595	0.684373	0.20553	0.813704	-0.145202	-3.31932	0.53261	1.21612	-2.16364	-0.103253	-0.120727	0.395033	-0.258751
ENSBTAG00000000869	RNF219	0.220004	0.307663	0.832559	-0.419948	-0.705071	0.201927	-1.49024	-0.352158	0.968635	0.523772	0.532939	-0.444358	0.405817	0.195015	-1.69904	0.0758478	1.04933	0.49993	2.58442	0.240725	0.151474
ENSBTAG00000000871	TRIM27	-0.690387	-2.99851	-1.50362	-0.752616	0.0631032	0.236911	-0.0801725	-1.67452	-1.11049	-0.405771	1.00828	-0.0546204	0.0208038	1.35714	-1.40671	-0.899147	0.470052	0.123138	1.31963	1.29819	0.0174708
ENSBTAG00000000873	SLC13A3	-0.46911	-0.0925778	-0.164003	-0.877604	0.646572	-0.723734	0.878429	0.00133818	0.0607754	0.29918	-0.282561	-0.0718149	-1.05451	0.40998	0.607844	-1.18664	1.05723	-0.313253	0.435002	0.573661	0.380897
ENSBTAG00000000874	CAST	0.997005	-0.987381	1.35638	0.157423	0.686317	-0.799544	-0.00684812	-0.651358	-1.46251	0.876093	-0.736848	-0.354129	-0.730613	-1.05589	0.0749825	0.246896	-0.384225	0.226759	1.77262	0.174352	-0.926426
ENSBTAG00000000875	CEP131	0.438852	0.488091	0.848549	2.13054	1.6891	0.0660938	0.792203	0.588859	-0.775979	-0.584845	-0.562878	-1.57322	-2.59573	1.18982	0.143838	0.293741	1.10805	-1.10203	0.0237329	-0.744712	0.614235
ENSBTAG00000000877	ETFBKMT	0.844878	0.757871	1.49239	0.0279485	-0.241272	0.570655	0.267546	1.27955	1.52828	0.583807	0.180246	0.0657185	-0.396878	-0.779859	-0.473922	0.436718	-0.254292	-0.0224172	-0.346008	-0.0863629	-2.55314
ENSBTAG00000000879	C14H8orf33	0.592917	0.0069464	0.52722	-0.0264577	0.0701278	-0.396085	0.174218	-0.28983	-0.353902	-0.470253	-0.393285	0.710421	-0.425677	0.59357	0.445435	1.12769	0.312842	-0.237063	3.55371	-0.528545	-1.0044
ENSBTAG00000000880	GINM1	0.472584	0.389538	1.36347	-2.30903	0.776246	-0.246178	0.552058	0.614904	0.653884	0.884097	-0.723164	0.134693	-0.298029	0.794944	0.698037	0.738605	0.209758	0.136073	-0.636804	1.01468	-1.62879
ENSBTAG00000000892	CGAS	0.373288	-0.116674	1.97711	-1.75861	0.0234527	0.108357	0.0574792	0.192862	0.807733	0.903183	-0.0309628	1.27651	0.0388332	1.45357	-0.0560726	0.562289	0.460402	0.317322	0.920935	0.729791	-0.0846533
ENSBTAG00000000894	PGK1	1.35723	0.208582	-1.88773	-2.0217	-1.40978	0.076032	0.851634	0.0854731	-0.226292	0.90328	0.396232	0.178738	-0.189934	0.0925543	0.415893	-2.10673	0.0510682	0.684075	-2.57671	0.583354	-0.0992603
ENSBTAG00000000895	TAF9B	-0.54276	-1.66033	2.15551	1.14553	1.41513	-0.393178	-0.577727	-0.35116	0.620447	0.211671	0.167134	0.543332	-0.0485181	0.0719202	-1.56501	1.17374	-2.49406	0.314434	2.04833	-0.248054	-0.968297
ENSBTAG00000000897	IQGAP2	1.69885	0.829299	-0.205153	-0.162883	0.336279	0.403103	-0.168666	0.226826	0.0249213	0.273058	-0.440312	0.025878	2.45633	-0.0590732	0.189921	0.891172	-0.364612	0.763483	0.180387	-0.238168	-0.923493
ENSBTAG00000000898	F2RL2	0.488922	0.101662	1.70455	-0.707015	0.92826	-0.10207	0.98495	0.348472	0.0843589	0.953584	0.174584	0.383339	-2.75926	0.942133	0.83524	-0.153815	-0.574166	-1.10625	1.62369	0.740516	-0.278627
ENSBTAG00000000899	TMEM17	0.632139	1.15815	-0.768896	-0.952368	1.84612	0.241351	-0.101045	0.425701	1.03517	0.204169	0.712072	0.585618	0.379366	-2.89743	-0.865539	0.316487	0.277014	0.222598	-0.820989	1.06205	0.306592
ENSBTAG00000000900	LRRC8C	-0.30294	0.387504	-2.60661	-1.13557	0.0128351	0.532128	-0.848801	-0.545011	0.236016	0.732237	0.605372	0.152475	1.72579	0.302022	0.220135	0.0772545	1.19329	-0.235356	-3.45119	0.139555	-0.98823
ENSBTAG00000000902	OGT	0.8126	0.234733	0.565424	-1.00057	-0.938296	0.34876	0.651063	0.549917	-0.201245	0.184739	0.270519	-0.804065	-0.416741	-1.1572	0.117454	0.159776	-1.39526	-0.0553483	-1.20116	0.0329679	0.195488
ENSBTAG00000000911	UBE2H	0.0446244	-0.951196	1.43444	0.538069	-0.869844	-0.848508	-0.248394	-0.232154	0.9482	0.815929	-0.402368	-0.278255	-2.32069	0.640635	0.678127	1.47249	0.315327	-0.10054	1.41633	-0.43788	1.32867
ENSBTAG00000000913	UQCR10	0.649738	0.431924	-2.91282	-1.47605	-0.017526	1.03483	0.273378	0.800599	0.119001	-0.41975	0.941471	1.39914	0.982592	-1.44036	-0.325022	-1.10396	1.56632	0.125364	-0.817101	-0.091741	0.0278799
ENSBTAG00000000917	BMP1	-0.467563	0.24436	0.593766	0.923724	-0.723431	-1.85694	-0.654286	0.190161	0.0278317	-0.443216	0.283921	-1.64158	-1.14192	-0.725637	-0.585338	0.700798	0.742014	-0.327839	0.0781991	-0.23837	0.771786
ENSBTAG00000000918	ERMARD	0.526921	1.17729	-1.00124	-0.0795911	1.56517	0.102679	0.698994	0.616516	-0.0269447	-0.135055	0.77164	0.69296	-0.608127	1.14989	0.20029	-3.26556	1.15072	0.330625	0.031631	0.308677	0.437589
ENSBTAG00000000920	DNAH17	0.52935	-0.495721	0.430637	-0.848088	1.01078	-0.116817	0.204967	0.693167	-0.0751312	0.454564	0.0459007	-0.121705	0.325788	-3.14465	0.207525	-3.42988	1.29072	-0.659885	-0.425443	-0.0685957	-0.329741
ENSBTAG00000000928	SPECC1	-0.763409	-0.543568	-0.236772	0.451949	-0.991596	0.112207	0.139651	-2.12205	0.910003	0.515503	-0.44451	-0.580153	-1.77109	0.690678	0.16066	1.54124	1.37854	-0.247557	0.670587	1.05326	0.628969
ENSBTAG00000000936	SLC39A2	-0.589516	0.0935835	0.177406	-1.30636	-0.277042	-0.905177	0.135946	0.210936	-0.79702	-0.555391	-0.547347	0.179649	-1.06993	0.650317	-0.770847	-0.0976471	0.0534788	-0.0290362	-1.68904	-0.272352	0.28038
ENSBTAG00000000937	ITPRID2	0.600995	-0.781627	-1.84615	-1.72628	-2.24682	1.0429	-0.896139	-0.81895	0.636098	0.79892	1.17174	0.203255	1.35921	-0.411	-0.217541	-0.414618	-0.811223	0.960138	-0.825603	0.357387	-0.34098
ENSBTAG00000000939	KIF16B	0.596245	0.0810509	2.20814	0.394888	1.1039	-2.50057	-0.254946	-0.53216	0.41061	0.55375	-1.13235	0.193104	-1.64986	-0.197551	0.563926	0.64945	-0.450695	-0.0802853	1.89655	-0.248247	0.250497
ENSBTAG00000000940	TBCC	0.63904	1.1607	0.132232	-0.234811	0.457443	0.727191	1.24189	0.121135	-0.314922	-0.293799	-0.112204	0.447503	0.26143	-0.680291	-0.042676	2.11453	0.0371169	0.282596	1.33554	1.01551	-1.20809
ENSBTAG00000000942	SIPA1L2	-0.237058	0.858223	1.01352	-0.0950299	-0.521501	-0.12375	1.17804	0.492208	1.25112	1.10401	-0.500699	0.176401	-2.49628	1.35394	0.940707	1.19193	-0.326269	-1.40579	0.682513	0.415315	0.368801
ENSBTAG00000000943	ZNF286A	0.473392	0.470736	0.864216	-0.925888	0.608184	0.351852	0.546258	0.226321	0.471475	0.777857	0.367483	0.262051	0.399472	1.19193	0.897382	-3.84085	-0.70887	-0.327636	-0.448703	0.147148	0.421685
ENSBTAG00000000944	LPCAT1	-2.11616	-0.170694	-1.72366	-1.8206	-1.07122	-0.717804	-0.192051	0.277279	0.341178	-0.366276	-0.0613544	-0.157727	0.441646	2.42332	1.47591	1.09392	1.00783	0.0680197	-0.112737	0.61283	1.78392
ENSBTAG00000000946	MEAK7	-0.54971	1.67499	-1.18433	-0.823133	-0.674952	-0.0690006	-0.735836	1.07406	0.12379	-0.129666	0.6072	0.268929	0.192748	-2.87427	-1.08157	-0.582109	-0.932146	0.74836	2.18861	-0.120042	1.32229
ENSBTAG00000000948	RAB2A	0.37886	-0.111795	-0.197763	-0.797922	0.605269	0.710892	0.689541	0.634428	1.03187	0.397373	0.912945	0.184746	1.09882	0.0285538	-1.09096	-0.239036	-2.3449	0.0539295	-1.4387	1.26479	-0.906146
ENSBTAG00000000949	DNAJC9	0.545992	0.559276	-0.463378	0.21646	1.50584	-0.832759	-0.198826	0.980949	1.1787	0.473366	0.716825	0.915487	-0.954646	-0.729023	-0.83722	1.11261	0.509556	0.339216	-0.174241	-0.634146	-1.63572
ENSBTAG00000000950	MRPS16	0.135243	0.132107	-3.99235	-2.56168	-0.1826	0.619817	0.319038	0.223833	0.166622	-0.563901	-0.219006	1.16424	0.654187	0.0364072	0.494794	-1.51394	0.174818	0.376996	-0.495515	0.165931	0.179257
ENSBTAG00000000955	RBM41	0.553609	-1.70714	1.01087	-0.88996	0.424026	0.229453	0.0331151	0.219071	0.294182	0.704718	-0.190681	-0.554062	0.318151	-1.91173	0.855821	0.798935	-0.403125	0.0383235	-0.2739	0.817109	-0.370219
ENSBTAG00000000957	CDKN2AIP	0.443006	0.61088	-0.45192	-0.25475	1.69266	-0.697634	0.260134	1.44626	0.450522	0.714918	-0.281471	0.521205	-0.397635	-0.632766	0.794173	-1.62913	1.5647	0.291014	-1.21333	0.449891	-0.33569
ENSBTAG00000000959	ZSWIM1	-0.721853	-0.509685	0.834531	-0.47012	-1.02031	-0.24374	0.157764	-1.18917	-0.400568	-1.03918	-0.957474	-0.968685	-0.487976	1.21137	0.126483	0.238869	-0.995803	0.0708065	-0.908523	0.0309134	-2.90446
ENSBTAG00000000961	NEURL2	-0.194163	-0.674268	-0.893064	-0.508694	-1.23872	-0.392326	-0.710256	0.313891	-0.406013	-0.37126	0.332959	0.0484565	0.034765	-1.29657	0.448349	-1.84502	1.33719	-0.380919	-2.1666	0.550691	-0.546501
ENSBTAG00000000962	STAP1	1.0867	1.22917	0.758364	-0.0926078	2.45276	0.542826	-0.485338	0.149661	0.242688	0.246206	-0.304548	-0.262549	1.13202	1.0766	-1.29842	0.433489	-3.48765	0.361	-1.02536	-0.480887	-1.20687
ENSBTAG00000000967	DET1	-0.583969	-1.17731	0.859339	0.0591697	1.80215	-0.47654	-0.530995	0.0619095	-0.290803	0.0820238	-0.0475637	0.443508	-0.564598	2.20197	-0.410346	0.472378	-2.08331	-0.323705	1.62471	-0.423231	0.124063
ENSBTAG00000000974	IARS	1.08512	0.462916	0.172598	-0.964213	-3.48471	0.583636	0.948037	0.0611381	0.394424	1.01033	0.121044	0.255644	0.353473	0.49034	0.7981	-0.555618	-0.828194	0.614354	-1.65869	1.0748	-0.69216
ENSBTAG00000000977	CADM1	-0.376706	0.672896	1.3317	-0.101263	0.689838	-0.577799	-2.07378	0.761544	1.50703	0.113196	-0.000611131	0.790524	-0.409652	-1.4463	-1.52376	1.06808	0.36916	0.291679	1.65909	-1.81116	-0.395824
ENSBTAG00000000979	SMIM19	1.01804	-0.957324	-0.825201	-1.13642	1.58923	0.0067903	0.750848	0.229239	0.131225	0.50382	0.53404	-0.510165	-0.176456	-0.00292781	2.29888	-0.85707	1.02317	-0.00968925	-2.82725	1.37138	-0.817867
ENSBTAG00000000981	KLHDC8B	0.0611854	-1.00548	-1.01848	-1.91423	-0.778629	0.763931	-0.331519	-0.395553	-1.65177	-1.41935	0.651974	-0.662381	-0.612922	0.517628	0.452563	-2.02178	-1.19819	1.18704	0.790271	0.0911571	0.82702
ENSBTAG00000000985	RAB10	0.128786	-0.211384	1.77859	-0.619878	-1.24278	0.555149	0.0562387	-0.763069	-0.58527	0.363364	-0.239617	-0.662599	1.36537	0.624096	0.427408	1.74157	-0.575646	1.02429	-1.05185	0.0587294	-0.467209
ENSBTAG00000000988	BRCA2	0.54293	1.50231	1.37311	0.574208	0.425739	-1.18805	-0.822689	1.62777	1.0579	-0.254611	-0.00486317	0.528195	-0.635842	-0.939982	-0.886528	2.74607	-1.32603	-0.0170968	0.264418	-0.607328	-1.68081
ENSBTAG00000000990	PSMA2	0.306172	0.948615	-2.07387	-3.00938	-1.07956	0.299611	0.438733	0.396603	0.478196	0.215184	0.0383092	0.608465	0.793642	-0.300071	0.53724	-1.45339	-0.783013	0.68448	-1.15723	0.246993	-0.577106
ENSBTAG00000000991	MRPL32	-0.0993298	0.0899931	-1.67693	0.404718	2.96521	0.165051	-0.200173	0.740238	-1.01239	0.0716355	-0.543057	-0.124991	-0.364501	0.469653	-0.89318	-2.52961	-0.210787	-0.0587599	1.53811	0.569481	-0.917849
ENSBTAG00000000993	N4BP2L1	-0.37631	0.765885	1.74437	-1.24434	0.981635	-0.348331	1.12131	0.317263	0.603897	1.10438	-0.747364	1.11125	-1.82849	-0.274759	-0.0919149	-0.451583	-0.577117	-1.45204	0.820333	0.549105	-1.24349
ENSBTAG00000000995	TENT5A	0.0895278	0.281334	-0.650301	0.375315	0.147216	0.616428	1.74948	0.0942493	1.01917	0.815081	0.604032	0.301472	0.5906	1.48302	1.0163	-1.95809	-0.585046	0.0346358	-3.15074	0.311176	0.40583
ENSBTAG00000000998	SLC39A6	0.746786	-0.412258	1.38798	1.50812	-2.65875	0.373132	-0.23801	0.29484	0.225277	0.0287534	0.67745	-0.980462	-0.142338	-0.0165148	-0.029478	-0.817355	-1.31181	0.130156	-0.170052	0.393345	-0.846219
ENSBTAG00000001002	TCF7	1.00253	0.676797	0.36332	0.402359	-0.727601	0.741405	1.48141	-0.937105	-0.57223	-0.406473	0.0726864	-0.117845	1.4255	1.28646	1.51477	0.866529	-0.923421	-0.0471295	-0.730852	1.15963	0.818255
ENSBTAG00000001005	ZNF280B	0.533076	-0.542778	1.48304	0.188219	0.735224	0.175315	-0.132928	0.289847	0.571971	0.286339	0.000970442	0.208363	-0.24604	-1.96245	0.453832	0.761398	-0.653318	-0.720582	1.71764	0.0514186	-1.04641
ENSBTAG00000001007	SLC25A43	0.315943	-0.142545	0.931067	-0.690912	1.88872	-0.549871	0.220228	0.473055	-0.613079	-0.170199	-0.292281	-0.482494	-0.852136	-1.64913	0.510017	0.923425	1.03957	0.245253	0.330364	0.296388	1.27881
ENSBTAG00000001008	PRF1	0.586924	0.259378	-0.139196	-1.85174	0.180136	0.602059	1.47994	0.33697	-0.281764	0.115376	-1.21375	0.154016	0.368958	1.99095	0.815028	-0.460428	-0.278278	-0.55566	-0.505821	0.92844	1.19636
ENSBTAG00000001013	SLC30A5	-0.188677	-1.26875	-0.684584	-1.60297	-2.01909	0.71968	-0.00395051	0.382014	0.771224	0.29501	0.104703	-0.756224	0.515324	-0.27109	0.477184	0.400264	1.19884	0.251253	-1.66996	1.19724	-0.252915
ENSBTAG00000001014	MAPK7	-1.52445	-0.538851	-0.371652	2.07496	-0.353358	0.168513	-0.649031	-1.5493	-1.73401	-1.34319	0.85071	-0.447686	1.1023	-0.000964937	0.991919	0.772017	0.172863	0.342461	0.4471	-0.213643	1.45105
ENSBTAG00000001016	NAA35	0.440461	-0.858619	0.454898	-0.69496	0.817696	0.513776	0.279186	-0.00301768	-0.346131	-0.0312816	0.06485	-0.620747	0.301982	-1.11538	0.277503	0.34506	1.02503	0.351792	0.515578	0.629098	0.233733
ENSBTAG00000001017	SLK	0.61181	-0.0544605	1.27665	-0.634605	-1.3933	-1.0782	-0.448802	0.312284	0.616109	1.44806	-0.647758	-1.16761	-1.19687	-1.24192	0.26809	2.27734	0.365352	1.52262	2.18423	-0.0493457	-0.739657
ENSBTAG00000001021	CYP1A1	-0.651711	0.139346	-0.50465	-1.67682	-1.13687	-0.737475	0.23987	0.550521	0.516923	-0.222312	-0.661313	-1.00346	-1.11633	0.272382	0.0547879	1.96608	0.202839	0.277359	2.12773	-0.298187	0.0400237
ENSBTAG00000001022	AMDHD2	-1.30917	-0.568364	0.418722	2.25321	0.728435	-0.330619	-0.86845	-0.452407	-0.364894	-1.14647	0.584115	0.806031	-0.161944	-0.427151	-1.31868	0.010746	0.871835	0.225026	2.61305	-1.00365	0.379273
ENSBTAG00000001023	ZNF598	-1.76919	0.0687808	-0.0651363	1.29836	0.895853	0.181184	-1.12603	-0.339012	-1.43742	-0.831509	0.680788	-0.32289	0.175329	1.07841	-0.955557	-0.554486	1.6294	-0.893367	-0.751203	-0.478494	1.22622
ENSBTAG00000001024	ARID1A	-0.00482179	-1.08768	1.49631	1.14982	-0.674881	-0.109219	-0.537021	-0.766537	-0.608579	-0.351138	0.010299	-1.35297	-0.505133	0.822362	0.544875	1.8367	0.144767	0.743754	0.32922	-0.721041	1.37023
ENSBTAG00000001029	RASGRP2	0.820902	0.708656	-0.875254	0.795016	0.381337	0.685582	1.37424	-0.165326	-0.322245	0.178776	0.0022148	-0.248454	0.147941	-0.0712344	0.213803	-3.85636	-0.851601	-0.103941	-0.209888	0.830272	1.17376
ENSBTAG00000001030	MTMR3	0.261262	-0.568785	-0.630095	1.04436	-1.81926	0.0355163	-0.0947525	-1.21245	0.00621606	0.992695	0.421724	-0.724945	-0.167585	0.848592	1.22944	-2.2488	1.01741	-0.0929045	-2.34211	0.491829	1.0015
ENSBTAG00000001035	SF1	-1.58848	-1.08142	0.297321	1.26888	-0.376554	0.750975	-0.714573	-1.70173	-1.16468	-1.08101	0.312553	-0.880513	1.19805	0.718831	0.119544	1.25163	0.383678	0.307329	2.59762	-0.28215	-0.279797
ENSBTAG00000001036	HIBADH	1.04038	0.145662	-0.983758	-0.832416	0.317505	0.734331	0.895236	0.635324	0.519723	-0.196476	0.108538	1.16263	0.310885	-0.12023	0.777965	-0.299495	-1.20129	0.14966	-2.33883	-0.127993	-2.03832
ENSBTAG00000001037	MAP4K2	0.322579	-0.14572	1.54481	2.43078	1.42254	0.215833	1.28258	-0.970762	-1.28057	-0.0803322	0.627969	0.0228365	-1.69957	-1.23188	0.436796	-0.598507	-0.619235	-1.89688	-0.83147	0.885523	0.122111
ENSBTAG00000001038	SNRPB	-0.815212	-0.230373	-3.08738	-0.488792	0.491674	0.132634	-0.433822	-0.232512	-0.625809	-0.630069	-0.310102	0.880628	1.01195	1.54778	-0.408618	-2.19033	0.53034	-0.774807	-0.0844557	0.785046	0.33223
ENSBTAG00000001042	MXD1	0.641949	1.15159	1.5307	0.744188	-0.753685	-0.488207	1.10023	1.21824	1.14764	1.26952	0.122175	-1.16578	-1.53767	0.14374	0.766944	-0.633183	-0.0523057	-0.666611	-1.00767	1.11108	0.434884
ENSBTAG00000001044	SUPV3L1	-0.116336	0.0313058	0.50247	-0.512406	1.741	0.259877	-0.283371	0.577045	0.237619	0.25396	0.231788	1.31366	0.169266	-0.392622	0.676253	-0.1302	-1.23069	0.00610464	2.79053	0.00917912	-1.14168
ENSBTAG00000001050	LDLRAP1	-1.2003	-1.83332	1.25707	3.02446	0.703385	0.0350946	-0.621269	-0.972588	-0.594173	0.163028	1.16521	-0.70265	0.499376	0.934729	0.812939	1.32038	-2.00436	-0.0982582	0.0705575	-0.751683	0.605489
ENSBTAG00000001051	OSCAR	-1.45732	0.903334	1.10919	-0.446778	1.0482	0.140848	-0.376347	1.13368	0.338779	1.15267	-0.330098	0.796302	-1.94015	-0.760908	-0.933229	-1.38972	1.33496	-1.10637	0.546755	-0.606339	-0.360337
ENSBTAG00000001057	ARFGAP3	-0.0567916	-0.923858	0.458754	-1.6159	-2.6234	-0.0440902	0.295196	-0.0232164	0.141843	0.420207	-0.027921	-0.710688	0.250329	-0.12077	0.360288	-1.03847	-2.76158	-0.0740591	-0.467921	0.935315	0.21225
ENSBTAG00000001059	IDH3G	-1.37041	-1.78971	0.188839	2.15928	2.46213	0.861811	-0.25921	-0.971606	-0.409435	-0.891914	1.65616	0.301816	0.772861	-0.0970209	-0.522829	-1.09076	0.939158	0.207046	0.189286	-0.3202	-0.409293
ENSBTAG00000001060	CXCR4	-0.0125384	-1.10712	-1.72974	-2.04034	-1.11766	0.720014	-0.377671	-1.19327	0.547111	0.682555	0.993026	0.425515	0.229389	-0.229634	-0.135063	-1.59891	0.24956	0.537063	-1.32006	0.890824	-0.477441
ENSBTAG00000001061	PRKCA	-1.32444	-1.38213	0.186318	0.13818	1.5647	-0.274668	-1.07263	-0.100059	-0.456229	0.724971	0.84735	0.0801612	1.5559	0.35943	-0.598256	1.21453	-0.409725	-0.1771	0.0384449	-0.788292	0.253797
ENSBTAG00000001066	PILRA	0.287477	0.769114	2.74443	1.4061	1.84338	0.269489	0.502818	0.92622	0.305351	0.155595	-1.00088	0.232716	-0.746856	-0.0693757	0.20118	1.59845	-0.513975	-1.4004	1.41971	-0.052409	-0.658606
ENSBTAG00000001069	TP53	-0.47335	-0.637441	0.658541	1.14693	1.33673	-0.184262	0.386187	-0.463523	-0.781846	-1.62273	-0.787817	-0.358089	-1.31477	-0.894659	-0.782681	1.46467	-2.21934	-0.159022	1.06517	-0.00794243	-0.129181
ENSBTAG00000001071	WRAP53	-0.0883869	-0.957454	-0.0983457	-2.36908	-0.763517	0.520424	0.286973	1.22897	0.117059	-0.210573	0.503801	0.936093	0.0505744	0.562921	-0.054785	-2.51771	-0.666898	-0.763288	1.4967	1.53627	-0.0342029
ENSBTAG00000001074	SAYSD1	-0.217238	0.46631	-0.113493	-0.570748	-2.51986	0.739111	0.442392	-0.25595	-0.703008	-0.494687	-0.165888	0.520388	0.669377	-0.721476	1.10748	-2.72219	0.755339	-0.268302	-1.19069	0.480493	1.01953
ENSBTAG00000001077	OSBPL5	0.0417973	-1.00319	-0.855863	1.27796	1.56996	0.668817	1.26239	-1.03124	-1.23843	-0.831731	0.647061	1.25492	-0.951804	0.697847	0.514673	-1.14821	-0.58146	0.269124	0.585595	0.134032	1.36254
ENSBTAG00000001078	SRL	0.0785373	1.05278	1.30838	0.732173	-0.784826	-0.959894	0.486199	0.596315	-0.387445	0.450426	-0.633187	-0.901821	-2.28016	0.437746	0.763796	1.44289	0.763045	0.258412	0.921187	-0.710577	1.5982
ENSBTAG00000001079	ENSBTAG00000001079	-0.0126281	-0.0986093	-2.21544	-2.2967	0.458715	-0.632241	-0.403539	-0.272663	0.294932	0.287419	0.193152	-0.984758	0.0798573	-0.0662908	-0.514836	-0.0936463	0.473193	1.09933	0.168198	-0.322669	1.08988
ENSBTAG00000001083	MAP3K20	2.01637	-0.239461	0.00718129	-1.77766	-0.344519	-0.695087	1.19988	1.16812	0.930595	1.22343	-0.34048	-0.879911	-1.51474	0.518994	0.472098	1.44406	-0.674977	0.574626	-0.507747	-0.276836	-0.10147
ENSBTAG00000001085	FAM20A	-1.52728	-0.0700187	-1.52765	1.55837	-0.700606	0.644338	-0.463746	-0.193651	-0.212472	-1.22617	1.24653	0.263686	2.29558	0.768965	0.377663	-0.531502	0.703947	0.262137	-0.432082	0.291279	1.72043
ENSBTAG00000001092	PHOSPHO2	0.574292	-1.20011	-1.46958	-2.46738	0.56924	0.575377	0.571843	0.591458	0.0483869	-0.0731827	0.432243	0.659648	0.0461521	0.158247	0.271082	-4.0887	-0.442638	0.530734	-0.560179	0.144675	-0.393925
ENSBTAG00000001093	KLHL23	-0.0939829	1.34138	-0.233871	0.0319238	1.21896	-0.0988081	-0.132173	0.338053	1.00525	-0.068073	0.611067	0.156448	0.0523481	-3.53348	0.269115	0.698097	-0.710296	0.632995	-0.787048	0.763701	0.113889
ENSBTAG00000001096	PRKRA	0.377492	-0.855518	0.610063	-0.921595	1.03349	0.388724	0.292981	1.0424	-0.140662	-0.162792	0.134076	-0.274631	0.344392	-1.98161	0.824545	0.954809	-0.13664	1.00024	0.631378	-0.988002	1.54342
ENSBTAG00000001097	FKBP7	0.0971487	0.493705	1.04588	-0.747311	2.30786	0.620078	0.914976	0.501857	0.285841	-0.373919	0.140761	-0.0194342	0.654191	-0.728914	1.33626	0.0953499	-0.887257	0.347069	-1.57486	-0.391147	-0.456184
ENSBTAG00000001098	PLEKHA3	0.6679	0.465461	-0.957612	-3.02039	-1.88176	-0.16629	-0.135688	-1.52693	0.682411	0.246958	0.455501	0.334395	0.272711	0.207359	0.286346	0.709335	-0.361832	0.420141	-2.88711	1.35961	-0.0761722
ENSBTAG00000001101	IFNLR1	-0.389964	-0.284934	0.270269	-0.331989	0.791092	-0.348788	-1.00234	-0.490373	0.283247	-0.0216718	-0.200114	0.723503	0.145203	-2.32302	-1.88913	1.12578	0.936893	-0.264959	0.381581	0.2389	-1.37719
ENSBTAG00000001104	CMTM4	0.357534	-0.980222	-0.30752	-0.660893	-3.17889	0.624731	-0.905401	-0.105138	-0.0389552	0.0102085	0.805424	-0.636744	1.78505	0.191747	-0.427518	1.15094	-1.39228	1.03502	-0.888179	-0.673572	0.786189
ENSBTAG00000001105	ANXA4	0.169704	-0.137502	-0.541291	1.13324	0.727511	-0.30817	0.011796	-0.788447	-0.0507239	-0.143765	-1.14647	-0.493146	-0.789408	-0.654801	-0.774309	-0.961666	-0.859652	-0.852522	2.37273	-0.476458	-0.440144
ENSBTAG00000001107	CACYBP	0.438673	1.09645	1.02386	-0.770197	2.13986	-0.727534	0.151896	0.43911	0.416486	-0.140846	-1.71062	0.427802	-0.510584	-1.08508	0.507753	1.92753	0.217222	0.143738	1.64915	-0.0390201	-1.44288
ENSBTAG00000001108	GMCL1	0.288224	-1.08297	-0.646364	1.72485	-1.65865	-0.451896	-0.980201	-0.568739	1.05187	0.813768	-0.162292	0.559612	-1.08161	-0.547486	0.335213	-0.533562	0.4197	-0.0143205	0.911669	-0.594319	-2.5354
ENSBTAG00000001109	MRPS14	0.40004	0.772149	-2.06043	-1.03444	-0.718494	0.491226	0.605844	0.448817	0.930007	0.432823	0.19517	0.790007	-0.206667	0.106227	0.19006	-1.23982	-0.727759	0.396241	-3.48984	-0.0544999	0.742333
ENSBTAG00000001110	SLC16A5	0.226698	1.83856	-0.349479	0.228121	-2.86188	1.22665	1.60841	1.00737	-0.389002	0.0348564	0.866495	0.63747	0.139529	0.40286	0.375251	-0.770121	0.127501	0.218656	-2.17852	0.396739	1.19735
ENSBTAG00000001112	SMOX	-0.186487	0.832587	-1.25902	-0.790981	-1.54277	-0.139052	-0.0375027	-1.25895	0.350607	0.306597	0.660957	0.847201	0.626938	0.0699714	-0.617224	1.55671	1.22894	0.421984	-0.64718	-0.458002	1.02421
ENSBTAG00000001113	NDUFAF7	0.286948	-0.614828	-0.801098	-1.27517	-1.06056	0.542317	0.809942	0.76438	1.46423	1.12876	0.498093	1.53248	0.0223674	-0.376341	-0.893489	-0.639148	-0.903428	0.280721	-2.25683	0.651843	-0.486317
ENSBTAG00000001114	PRKD3	1.6048	0.847363	1.69391	2.30195	-0.410769	0.180153	-0.152355	0.968126	0.450784	1.11688	0.880014	-0.329912	-0.0463543	-2.03862	-0.853005	0.332282	-0.842074	0.929403	-0.19242	-0.217254	-1.35552
ENSBTAG00000001116	P4HA2	1.6047	-0.193867	0.20446	1.10585	-0.850287	-2.01745	0.324606	-0.43712	-0.669585	1.0049	0.482732	-1.04121	-0.818819	-0.0567662	0.125897	-2.0142	0.583274	0.154446	-1.7022	0.409295	0.723107
ENSBTAG00000001117	ANKRD50	0.202971	-0.525217	1.90312	-1.00292	-0.791789	-0.0880631	-1.18866	0.148405	0.705259	1.36785	0.782389	-0.956344	0.889149	0.604985	0.517632	-0.0184453	-0.517355	0.36303	-3.34131	-0.128009	-0.62322
ENSBTAG00000001123	SNRNP48	-0.596971	-1.34823	0.790324	2.29335	1.15619	-0.420425	-0.413795	0.175537	-0.420469	0.649801	0.102482	-0.668765	-0.586222	-0.458929	-0.109412	1.66467	0.240789	1.05485	2.54526	-1.71038	-1.24121
ENSBTAG00000001124	GALC	0.7582	-0.144922	-1.25802	0.444648	-2.3989	-0.224854	-0.368482	-0.680506	-0.0513594	0.561248	1.323	-0.478427	0.15238	0.0528031	0.136968	-0.782782	-0.271991	0.928873	-3.15577	0.322579	-1.49667
ENSBTAG00000001125	ADAMDEC1	-1.72823	-1.41039	1.31415	-0.0916105	-0.717708	0.508131	0.0155044	-0.481342	-0.174171	1.29021	0.349613	0.962647	1.01895	-1.36394	-0.882731	-1.63818	0.593896	0.184092	0.0281481	0.822194	-1.2508
ENSBTAG00000001126	BMP2K	1.29503	-0.270356	-1.56861	-3.11952	-1.73456	-0.340555	0.201128	-0.735394	-0.430286	1.09745	0.457463	-0.46729	-0.40927	-0.723765	-0.0263392	-1.23456	-0.0589078	0.360143	0.0558899	1.04015	-0.046114
ENSBTAG00000001131	SLC12A9	-0.816214	-0.738921	-0.583031	0.826429	-0.609817	0.454138	1.05252	-0.34847	-0.981713	-0.120898	1.04139	0.564429	-0.0338506	1.51691	0.434714	-3.10638	0.593466	-0.282501	0.194916	0.473918	1.62808
ENSBTAG00000001132	GTDC1	0.991208	0.892339	1.55687	0.245822	1.84197	-0.186789	0.439109	1.17691	0.677095	0.491522	0.691238	0.904393	0.185598	1.06146	0.246715	-2.34175	0.509882	-0.873935	-1.0136	-0.477211	-2.2074
ENSBTAG00000001133	VWA8	1.03785	1.34386	1.85447	0.907669	0.248213	-0.756419	-0.245658	0.898619	1.13713	1.50703	0.301634	0.671571	-1.01134	0.0963949	0.337943	0.209294	-1.90044	-0.512366	0.905802	0.243482	-1.18297
ENSBTAG00000001134	SRRT	-1.19954	-1.35383	0.451002	0.641318	1.37321	-0.0268356	-0.709832	-1.15012	-0.869992	-0.75419	-0.454195	-0.411558	0.416791	-1.60824	-0.574822	0.839628	-0.0816411	0.00591721	3.75043	-0.019723	0.140434
ENSBTAG00000001137	CLTA	-0.75656	0.0319738	0.22449	1.80848	2.6684	0.616672	-0.103569	0.198376	0.0581511	-1.52724	-0.556865	0.546205	0.389782	-0.742955	-0.902191	-0.162473	0.425812	0.488846	1.95948	-0.727283	-0.8028
ENSBTAG00000001139	ACHE	-0.999035	-0.538357	-1.77734	-2.87313	-0.115839	-0.425868	-0.141316	0.357961	-0.846789	-1.73451	-0.352265	-0.299586	1.39395	1.49827	-0.386571	1.61752	-0.520752	-0.701992	0.28637	0.0828839	-0.476519
ENSBTAG00000001140	IAH1	-0.269718	0.254157	-0.16676	0.000149384	1.63241	0.387246	0.927417	1.11272	0.295793	-0.235901	2.00959	-0.369678	-1.1691	-1.00008	0.546788	0.000342718	0.570472	0.725385	-3.32827	0.490713	-0.130301
ENSBTAG00000001141	ADAM17	-0.171362	-0.646634	-0.404176	0.225727	-2.63968	-0.783954	-0.777434	-0.424653	-0.123675	0.621881	1.03617	-0.758265	-0.0648132	-0.436313	-0.327098	-1.02523	-0.241587	0.718384	-1.80061	0.597194	-0.507812
ENSBTAG00000001142	GNE	-0.147617	0.00263695	-1.56719	-2.10831	-1.12238	0.880967	-0.365881	-0.895196	1.32755	1.20947	0.71303	0.165839	1.15881	-0.391689	-0.692965	0.462516	0.218261	0.208469	-2.65048	0.520395	-1.2185
ENSBTAG00000001143	ENSBTAG00000001143	0.799845	1.72111	1.24108	-1.42748	0.700486	-0.459935	1.82198	1.99409	0.340928	-0.105679	-0.546841	0.633906	-0.211009	-0.825037	0.682897	-1.16973	-0.0136941	-1.24935	-1.11315	0.704142	0.00289284
ENSBTAG00000001144	NAA20	0.740127	0.806826	-0.104891	0.959202	2.0395	0.96879	0.616251	0.535658	-0.713491	-1.21369	1.21075	0.360734	-0.143416	-0.333731	-0.662896	-1.66304	0.351856	0.58213	0.0206564	0.489706	-1.4126
ENSBTAG00000001146	HIVEP2	0.590558	-0.507842	1.87276	0.559542	-0.2214	-2.01719	-0.466254	-0.589895	0.501614	1.21463	0.0715937	-1.02428	0.623716	0.159571	0.337437	1.36273	-0.160701	-1.17302	-0.409781	0.0914765	-0.851655
ENSBTAG00000001151	APLP1	0.768309	0.193472	-0.818273	0.556817	-1.41449	0.364407	0.591267	0.906986	0.760433	-0.339828	-0.584942	-0.624699	0.467814	0.464191	0.284762	0.471646	1.46825	-1.28908	-0.957676	0.991697	0.957655
ENSBTAG00000001156	ST3GAL1	0.287614	0.303784	1.01787	-0.0371553	-1.90156	-0.329152	-1.56395	0.739935	1.54987	1.33537	0.682128	0.0711363	0.525619	0.273187	-0.529627	3.24392	0.565164	0.283463	-1.05461	-0.750853	-1.25585
ENSBTAG00000001160	GMEB1	-0.691511	0.365002	2.05372	-0.735742	1.25638	-0.10051	-0.776192	-1.14844	0.41546	0.447717	0.977678	-0.0602476	-0.073641	-1.50454	-0.779637	0.973422	-0.492286	-0.0676285	0.346043	-0.334612	-3.31449
ENSBTAG00000001161	SINHCAF	0.308222	-0.276272	1.13317	0.923379	-1.28613	-0.21265	0.504792	0.82797	0.437648	0.156259	0.207164	0.0810835	0.480852	0.324964	-0.0949209	0.35702	-2.63721	0.576622	-1.45503	0.172424	-0.350244
ENSBTAG00000001164	ACAD10	0.551875	0.7575	0.440141	0.704445	-3.24387	0.530752	0.684926	-0.406099	0.335347	-0.586514	-0.191127	-0.943931	0.247091	1.365	0.226112	0.47395	-0.137248	-0.581555	-1.38375	0.962562	1.15079
ENSBTAG00000001165	AIFM2	-0.345525	1.17109	-1.12564	-0.717804	1.55609	0.13101	-0.878076	0.76778	1.06112	-0.156956	1.26851	1.60608	0.617506	-1.46539	-1.24607	0.0673164	0.60156	0.253159	0.465534	-0.423642	-1.133
ENSBTAG00000001168	BRAP	0.745788	0.103599	0.628061	0.627366	-2.2439	-0.391314	-0.833849	-1.27915	0.91523	1.11392	1.36539	-1.2676	0.173262	0.314282	1.57063	1.22524	-1.28083	1.03716	0.734088	0.616864	-0.474141
ENSBTAG00000001171	OGFOD1	0.79899	0.299484	0.0226569	-0.428416	1.13597	0.133019	0.565219	0.190206	-0.903586	0.326018	-0.339222	-0.33263	0.070897	-0.519417	0.744346	-1.17973	-2.46052	1.31439	0.982873	0.575223	-0.817266
ENSBTAG00000001173	PLXNA2	-0.298951	-0.555645	-0.283563	-0.84862	-2.26834	-1.31465	-0.459708	-2.04503	-1.04166	0.00368286	0.210117	-0.853575	1.07506	0.574961	-0.282223	-0.423754	1.36594	1.1849	1.18338	0.0950289	1.03434
ENSBTAG00000001174	MRPL15	-1.40183	-1.21659	0.807524	-0.487542	-0.606863	0.100755	-1.06556	-1.24068	-0.717616	-0.254119	-1.12517	1.57915	0.398153	1.80195	0.187557	-0.996452	-0.517218	0.160203	1.14957	0.299266	-0.313433
ENSBTAG00000001178	USPL1	0.261842	-0.600425	0.162833	-2.12753	-1.84414	0.655965	0.386507	-1.38202	0.15737	0.00569021	0.815795	-0.798051	-0.0682666	0.769322	1.21457	0.584835	-2.30743	0.839808	1.24248	0.497933	-0.677391
ENSBTAG00000001179	TEP1	1.72594	-0.0168949	0.732016	0.341251	-0.767987	0.591307	0.859202	1.48954	0.409166	1.50451	0.847708	0.335885	-0.38213	-0.19051	0.774784	-1.48617	-0.549127	-1.25088	-2.76369	-0.242986	0.459078
ENSBTAG00000001181	RPS6KC1	-0.0891277	-0.582879	-0.160069	-1.27795	-1.26352	-0.596369	-0.118998	-0.150187	-0.70715	-0.679593	-0.175033	-0.728325	1.11727	-0.0688524	1.15962	-0.278384	-0.495865	0.999626	1.69219	0.74685	-0.448546
ENSBTAG00000001182	SEPTIN7	0.600803	-0.4515	1.90469	-1.09296	2.03027	-0.0815406	0.146992	0.243058	0.162568	0.075083	-1.28579	-0.441529	-0.351829	-1.64824	0.00855787	2.12675	-1.69318	0.286201	0.736009	0.0698705	-1.85068
ENSBTAG00000001185	KMT5B	-0.15544	-1.33121	0.276683	-0.0871778	-1.75877	0.00204144	-0.802456	-2.183	0.533436	0.707089	-0.0240207	-0.736685	0.530045	-0.206148	0.515023	1.35506	0.932227	0.811575	-2.49637	0.463504	-0.0788236
ENSBTAG00000001188	ROM1	-0.114821	-0.350678	0.185535	2.66154	1.42803	-0.022328	-0.880411	0.584128	-0.81235	-1.04017	0.135749	-0.204723	-1.34797	-2.32092	-1.26563	1.12344	0.359747	0.540701	2.08446	-1.24951	-0.103805
ENSBTAG00000001189	AP1B1	-0.28827	0.278246	-0.363893	1.97859	0.0753616	0.651577	0.00733241	-0.164289	-0.00913198	0.279925	0.869263	-0.598302	1.11045	1.48381	0.355352	-0.0182561	1.12382	-0.690771	0.494813	0.545842	1.18328
ENSBTAG00000001192	STX12	0.120334	0.368386	0.389681	-0.980356	0.199677	-0.267225	1.77329	0.150546	0.904608	0.815535	-0.276961	0.478275	-2.16577	1.69559	0.604602	0.931431	-1.29248	0.988494	1.18588	0.908677	0.83619
ENSBTAG00000001193	UNC93B1	-0.423042	0.386791	-2.33592	-0.0590349	-0.209867	0.687478	0.123589	0.255955	0.220376	-0.355206	1.09877	0.771466	0.124012	1.08532	-0.227817	-1.98126	1.24838	-0.510937	-1.54809	0.184618	1.20132
ENSBTAG00000001195	KCNH4	0.665913	0.302037	0.494597	0.0667163	0.122502	-0.385459	0.576262	1.22966	1.14131	0.661416	0.870651	0.25092	-0.114606	1.18833	1.3067	0.050963	0.455067	-1.05061	-1.24218	0.600549	0.968779
ENSBTAG00000001197	SLAMF7	-0.704258	-0.746462	-0.899684	-2.5003	-1.17949	-0.521304	-0.379963	-0.936586	-0.558684	-0.462578	-1.1057	-1.00607	-0.39629	-0.355624	0.0643341	-0.149157	-0.882585	-0.187542	-0.271597	0.560851	-0.494386
ENSBTAG00000001198	GIMAP7	0.744278	-1.37549	0.27719	-1.42071	-0.775321	1.0137	1.48167	-0.385035	-0.304372	0.194044	-0.821595	-0.061516	0.846578	-2.1461	1.08042	-2.38372	-1.26058	-0.168425	0.681777	0.761483	1.19533
ENSBTAG00000001199	DAP3	0.314503	0.0132803	-0.999523	-0.747118	-1.35167	0.75479	0.42147	0.445959	-0.0268171	0.00115891	-0.159347	-0.451845	-0.0179285	0.972018	1.03576	2.37032	-1.10311	1.05748	0.437404	-0.928618	-1.42769
ENSBTAG00000001207	SERPINB8	-0.245484	0.527868	-0.125624	-0.597277	2.05671	-1.65265	0.167151	0.982836	0.851591	0.393156	-0.00994258	0.688751	-0.421945	-1.70535	-1.82271	2.4165	-1.1991	-0.529391	0.641799	-0.111065	-0.240208
ENSBTAG00000001219	ENSBTAG00000001219	0.676721	0.844287	1.57106	0.573796	0.584635	-0.821619	1.53647	0.458681	0.355425	0.144015	0.348855	1.42058	-1.64268	-0.028421	-0.581571	0.561834	1.18594	0.0842242	0.285822	-1.14957	-0.784396
ENSBTAG00000001223	CAAP1	-0.650488	-1.13292	1.23953	0.282649	0.787515	0.0980024	0.347151	0.0237953	-0.0826245	0.231595	-0.56934	-0.218601	-0.953013	-1.728	2.18828	-1.12745	1.66976	0.113941	0.747052	-0.00142408	1.08494
ENSBTAG00000001224	ATP9B	0.155656	0.200823	-1.32745	-0.601017	-0.517117	0.583142	0.847018	0.705922	0.30391	1.72693	0.54002	1.61639	-0.486741	-0.1783	-0.910152	-2.34909	1.74793	-0.742716	-0.60833	-0.959291	0.0387684
ENSBTAG00000001225	RBM14	-0.332607	-0.937177	-0.300315	0.302701	-1.17028	0.504363	-0.386564	-0.165591	-1.45432	-1.99932	-0.61857	-1.18241	0.500398	0.283968	-0.786609	1.05059	0.358808	1.10755	0.917665	-0.465583	1.13665
ENSBTAG00000001229	SLC25A22	-1.13791	-0.495273	0.0402057	-1.38317	0.889729	0.189188	-0.905514	0.0349056	-0.918602	-1.28666	0.87285	-0.19506	1.21663	0.880372	-0.166164	-1.59527	-0.0522933	0.227645	-0.322448	0.0765663	0.982885
ENSBTAG00000001231	CDHR1	-0.55329	1.07383	-0.132734	-0.828614	-1.50825	0.727768	-0.96953	-0.086095	-0.292329	-0.732583	0.81319	-0.304749	1.94974	-3.04669	-0.829006	0.711901	-0.0271759	0.773984	-0.873192	-1.47688	-0.834708
ENSBTAG00000001235	CD200R1L	0.0360101	1.36251	0.465634	-1.15005	1.63596	-1.57562	-0.495844	1.33978	0.345323	-1.13233	-0.73542	0.0940305	-0.726712	-2.10718	-0.449754	1.10961	-0.643631	0.924467	1.7902	-0.0801665	-0.585581
ENSBTAG00000001242	ADRB1	0.409799	0.540881	-2.61581	0.350352	0.229298	1.22475	-1.32348	-0.0756644	-0.273007	-0.700377	1.18611	0.806554	2.14166	-0.184253	-0.64311	-0.699754	-1.21435	-0.262527	-0.551533	-1.62635	-0.0700589
ENSBTAG00000001246	ATP1A1	-0.264476	-0.132386	-1.09412	-0.924476	-1.64798	-0.570393	-0.499167	-0.450368	-0.00237822	-0.277539	-0.753961	-0.659004	0.229246	-0.935244	-0.690006	-0.50736	-1.53232	-0.437627	-0.741236	0.432412	-1.12404
ENSBTAG00000001252	HIVEP1	0.16346	-0.143075	2.14138	-0.14964	0.0416724	-0.979662	-1.5868	0.516184	0.213334	0.591035	-0.0865793	-0.0932569	0.551889	1.84109	-0.261882	0.581212	-0.264908	-1.76533	-2.06417	-0.860076	-0.179161
ENSBTAG00000001254	ANKRD46	0.755133	0.802775	-1.95111	-3.03873	-0.717147	0.439282	0.354273	0.422397	0.199067	0.25776	0.365088	0.137786	0.551267	0.20102	-0.18491	-0.804969	0.419517	0.501915	-2.79291	1.0019	-0.401823
ENSBTAG00000001257	AGTPBP1	0.689442	0.0252675	0.372535	0.798808	0.660786	0.506151	0.523611	0.187353	-0.255475	0.512406	-0.524374	-0.0791681	-1.41873	0.0155753	0.298952	1.59567	-1.43637	-0.349709	-0.624925	0.470122	-0.189393
ENSBTAG00000001258	TMEM50B	0.158621	0.578374	-1.50949	-2.5436	-0.312015	0.642686	0.740228	0.199899	0.433546	0.316415	-0.311476	1.13072	-0.0436195	0.113728	0.370633	-0.454936	-0.0608344	0.317835	-2.71761	0.747765	-0.532413
ENSBTAG00000001269	TMEM165	0.88645	-0.616202	-2.88771	-0.637351	1.04903	-0.156921	-0.0665562	0.670445	1.11692	0.822549	1.20008	0.752604	0.770302	0.7591	1.16026	-1.81387	0.960991	0.152991	-0.795995	-0.335455	0.277203
ENSBTAG00000001273	NLRP3	-0.115926	-0.499744	-0.773886	-1.24012	-1.50155	-0.215182	-0.228246	-0.737067	-0.25054	0.0258617	-0.313957	-0.569365	0.223427	-0.0449816	-0.231876	-1.29146	-0.690505	-0.0678305	-2.51251	1.32252	-0.333059
ENSBTAG00000001274	PPM1L	0.596906	1.35644	0.479119	1.45773	-1.60578	0.550918	0.261112	0.261422	0.112769	-0.0313901	0.619658	0.13146	0.36816	-1.85101	1.04419	-3.76222	0.281768	0.563083	-0.157689	-0.357738	0.454695
ENSBTAG00000001280	CLPB	-0.466745	-0.15571	-0.901284	1.84451	-1.84779	-0.0795604	-0.515228	1.13921	0.929243	-0.997782	-0.0308095	0.704728	-0.0651748	0.331938	-1.69129	-2.70499	1.04847	0.328742	0.0985039	-1.57606	0.0237964
ENSBTAG00000001282	RALGAPA1	1.29217	0.384307	0.953775	0.209893	-1.31828	-0.573311	-0.589964	1.08982	-0.0729918	0.350795	-0.501118	-1.7347	0.24197	0.355389	0.805915	1.77227	-2.58101	0.20542	1.34677	0.653504	-0.189279
ENSBTAG00000001283	RIC1	-0.350386	-0.462282	0.0624088	-2.56413	-2.20096	0.081798	-0.0599425	-1.36109	0.0197021	0.849028	-0.185096	-0.445438	0.735218	0.235309	0.264303	0.149907	-0.258329	-0.0690788	-0.826265	1.04755	-0.863552
ENSBTAG00000001286	ELMO3	0.489411	0.528787	-0.200544	1.15436	0.620259	1.12789	-0.369914	0.40903	-0.0416018	0.122077	0.0283002	0.0449845	1.1772	-4.53039	-0.944057	0.485667	0.818181	-0.66862	-0.268021	-0.1373	-0.684369
ENSBTAG00000001289	MRPL18	0.601123	1.13792	-2.57995	-2.45213	0.255033	0.451468	0.590252	0.523113	0.472127	-0.199473	-0.35825	1.01469	-0.592282	0.696101	0.5394	-1.71742	-0.452037	0.779688	-0.175572	0.280393	-0.0240427
ENSBTAG00000001294	PPP1R15A	-0.740229	-1.15848	0.610913	0.640756	1.19842	-0.0922267	-0.400098	-2.01461	0.0950627	0.0797789	-0.673378	-0.756276	-2.50869	0.795907	0.532922	0.730508	0.307821	0.223909	0.817189	0.424734	-0.218011
ENSBTAG00000001295	DEPDC5	1.02382	1.117	0.837714	1.05558	-0.120918	0.0835734	-0.326113	1.15573	1.0971	-0.548068	-0.0426248	0.316167	-1.64377	-0.902012	-0.152551	0.378516	-0.940229	-0.67858	-0.576256	0.503699	0.931903
ENSBTAG00000001296	TMEM50A	0.606212	0.0910463	-0.562087	-2.72996	0.410385	0.921115	1.17939	-0.0762349	0.425384	0.676624	0.107267	0.485043	-0.171781	0.417422	0.705836	-0.877433	-0.163707	0.0478089	-2.564	0.335708	-0.791447
ENSBTAG00000001302	MRPS28	0.273202	1.42109	-1.19055	-0.384636	-0.113521	0.341489	0.608272	0.660853	0.350822	0.462958	-0.208014	0.784314	0.643936	-1.02511	0.160635	-2.42688	-1.16865	0.535061	-1.792	0.484921	-0.120716
ENSBTAG00000001305	ATP2B2	0.655075	-0.368242	1.15962	1.61455	-1.51386	0.339572	1.38612	0.742532	0.603191	0.605457	0.34764	0.299603	-0.683937	0.0997156	0.144482	-2.40829	-0.239367	-0.346715	-1.21193	0.831594	0.48816
ENSBTAG00000001306	FXN	0.0771959	0.477576	0.432101	-0.31838	0.246677	0.436618	-0.137689	-0.219443	-0.0925974	0.350129	-0.344172	0.399581	0.660476	-0.735609	-0.415713	0.484143	-0.120673	-0.231397	-0.0367299	0.227508	-0.419145
ENSBTAG00000001308	ENSBTAG00000001308	0.603979	0.469373	0.126308	-1.4232	-0.470544	0.53401	1.35199	-0.154314	-0.610991	-0.556138	0.517388	-0.574855	0.503239	1.47843	1.26062	-2.05707	0.141243	-0.51841	-1.98705	0.367175	0.201797
ENSBTAG00000001311	MORF4L2	0.14025	-0.403598	2.16352	0.570724	1.57457	-0.538968	-0.927241	-0.206462	-0.434524	-0.541994	-1.08502	-0.116021	0.368085	-0.481174	0.27473	1.59632	-0.355358	-0.537149	2.70491	-0.0348033	-2.25934
ENSBTAG00000001314	TRMT6	-0.182238	-0.925928	1.17413	-0.559243	-0.0831209	-0.218485	-1.11491	-0.710571	-0.00452588	0.378373	-0.320054	0.250625	0.595229	1.31517	-0.0687071	0.0399008	-1.18782	0.639555	1.43243	0.611102	-2.22683
ENSBTAG00000001321	IL1B	-0.791274	0.0385167	-0.210412	0.143831	-0.827927	-0.723574	-0.986893	-0.12772	-0.741532	-0.394369	-0.393415	-1.2305	0.338673	-0.508352	-1.08182	-1.05336	-0.974827	-0.00317894	-2.41106	1.112	-0.288317
ENSBTAG00000001323	CENPC	0.699664	0.050212	-0.8903	-1.45316	0.284169	0.0879462	0.879721	0.0729029	0.0956836	0.548638	-1.28305	-0.552045	0.334848	-0.19637	1.02169	-0.248522	-2.69496	1.12099	1.8026	0.0733944	-1.42503
ENSBTAG00000001328	SLBP	-0.0218887	0.0824124	-0.301523	2.12066	2.5206	-0.0896887	-0.780283	-0.201644	0.294456	-1.13265	-0.266499	-0.480729	0.156448	0.0479324	0.140883	2.21346	-0.9429	0.262625	0.5841	-0.0354166	-1.06019
ENSBTAG00000001329	CLPTM1L	-0.827409	0.281112	-2.26444	-1.35814	-1.50285	0.747404	0.217566	0.606497	0.873767	0.000741962	1.32439	0.535866	0.606059	-0.000391551	-0.403185	-2.44148	0.618537	-0.158426	-1.47082	-0.114805	1.43992
ENSBTAG00000001332	MYO1C	-0.172228	-0.893591	-1.06358	0.775784	-1.73122	0.377448	-0.538706	-0.577038	-1.28242	-0.567739	0.919829	-0.642723	2.21984	0.495807	-0.911525	-1.35894	-0.147098	0.872316	-2.04671	-0.513894	0.561105
ENSBTAG00000001333	PPARG	-0.665561	0.0936245	1.62717	-0.304122	1.80203	0.75042	0.229093	0.324783	-0.463907	-0.645678	-0.870986	-0.433699	0.102149	-0.251163	-0.3318	2.39809	-0.698892	0.204195	2.95207	-0.639596	-0.424328
ENSBTAG00000001342	RSL24D1	0.57007	-0.315571	0.0464694	-2.63235	0.594513	0.811603	-0.0165164	0.556554	0.0656386	0.401522	-1.29704	0.0618599	0.411884	0.0765318	0.347832	-0.55565	1.23488	1.30019	-2.86781	-0.273457	-0.55184
ENSBTAG00000001348	COMMD8	0.559033	0.548351	-1.04285	-2.99018	0.928104	0.0644217	0.147946	0.455139	0.503349	0.571617	0.164325	-0.0749597	-0.0846158	0.388041	0.31714	0.389577	1.21123	0.943649	-1.30385	0.480714	0.270761
ENSBTAG00000001349	KIF1C	-0.478536	-0.145336	-0.341255	2.50939	-1.19298	0.589383	-1.57695	-0.340524	-1.04391	-0.575012	0.601476	-0.78932	1.48048	-0.573411	-0.485133	-0.299819	0.496422	0.693069	-0.290919	-0.589717	0.983232
ENSBTAG00000001352	ENTR1	0.363313	1.27974	-2.17091	-0.54434	-0.943479	-0.0249467	-0.799468	0.892542	-0.0661123	-0.985484	-0.228221	0.0552206	0.21884	0.479644	0.325553	-2.07215	0.490375	0.34043	-0.100909	0.471176	1.53672
ENSBTAG00000001353	PMPCA	-0.76219	-0.720023	-3.65203	-0.867036	-1.0426	0.403985	-0.131012	0.193572	0.450386	-0.435165	0.50744	1.11637	1.01058	-0.231738	-0.367067	-1.64305	0.488697	0.804604	-0.685563	-0.255686	0.954128
ENSBTAG00000001354	INPP5E	-0.389792	1.01819	0.102835	1.53561	-0.0305904	0.718266	0.505285	-0.475869	-0.676468	0.0512195	-0.057544	0.0621412	-0.0079462	0.553582	0.719992	0.224461	-0.00562821	-0.445992	-1.12988	0.225195	1.4885
ENSBTAG00000001356	USP38	-0.197319	-0.795568	-1.29295	-1.9768	-2.09908	0.379567	-0.0684023	-0.552394	0.82699	0.988831	1.2714	0.886838	1.0285	0.764911	0.799272	-0.0815871	-1.1658	0.13417	-1.9654	0.7642	-0.0196937
ENSBTAG00000001359	B3GNT7	-0.490899	0.409704	0.417716	0.508216	0.791053	0.422137	-0.0610899	0.539769	0.466008	-0.115644	0.338242	0.815771	-0.375913	-0.76318	0.00212093	0.775327	-0.0150558	-0.197389	1.29728	-0.8656	-0.834121
ENSBTAG00000001360	RPS12	-0.593486	0.240861	-0.626644	1.45827	2.61537	0.420829	-0.141951	0.052316	-0.704506	-0.828837	0.268737	0.805368	0.282463	-1.38212	-0.93798	-1.50877	0.533704	-0.477239	2.04385	-0.445476	0.287333
ENSBTAG00000001364	DPH6	0.440179	-1.11792	1.66302	1.22934	1.28231	0.346737	0.218306	0.198335	0.382523	0.0780387	0.323469	0.661556	0.028154	-3.64814	-0.124285	1.80783	-1.47827	0.250369	0.128266	-0.370513	-0.983429
ENSBTAG00000001385	ZSCAN2	0.268126	-1.28647	0.310041	-2.12396	0.869007	0.596629	0.0701415	-0.584179	0.838029	-0.123038	-0.0850793	0.43564	-0.739792	-3.56272	-0.589158	0.113538	-0.56598	-0.622661	0.437923	-0.361274	-0.519645
ENSBTAG00000001387	WDR73	-0.833291	-0.525822	-0.614964	0.227878	-1.39713	-0.496271	-0.499587	-0.109688	0.150996	-0.345552	0.427136	-0.0613415	-0.00657521	-0.334387	-2.31509	-2.46974	0.140972	-0.0710169	-0.839398	0.431181	0.215265
ENSBTAG00000001390	B4GALT4	0.632792	-0.639064	-1.73318	-0.724497	-0.622296	0.737786	0.0661118	-0.565668	-0.680692	0.594521	0.621258	-0.801097	1.74837	-0.54578	0.57567	-2.31122	-1.48105	0.460501	-0.983372	0.878213	-0.0384288
ENSBTAG00000001391	ANKRD42	1.13172	0.335719	-0.574455	-2.21665	-2.33629	0.458643	0.166219	0.19581	-0.107293	0.936368	0.303494	0.39385	-0.586282	-1.23351	0.353583	-1.04381	0.993168	-0.102225	0.932969	0.82164	-1.69597
ENSBTAG00000001393	MTF2	0.349236	-0.617292	-1.88682	-0.803946	-0.812341	-0.0325151	0.225921	0.56171	0.930781	1.04287	-0.00886337	-0.0210589	-0.033654	1.05818	0.498199	1.21424	1.21678	0.338519	-0.857889	-0.309818	-0.958099
ENSBTAG00000001394	TMED9	0.0771832	-0.16109	-3.32332	-0.810011	0.311656	0.682243	-0.0582661	-0.263789	0.543508	-0.171342	-0.326589	0.421363	0.247121	0.733951	0.57901	-2.20778	0.348561	0.700752	-2.24404	-0.129647	0.690012
ENSBTAG00000001395	C1H21orf91	-0.433204	-1.06835	1.44614	-0.164611	0.363453	-0.478385	-1.34931	0.312514	0.687921	1.03368	0.202497	1.16491	-0.407517	-1.24881	-1.3031	0.180651	-0.87122	-0.532399	0.483332	0.253866	-2.10423
ENSBTAG00000001396	ADAMTS7	-1.06042	-1.06782	-1.02334	-0.581016	-1.08781	-0.764507	-0.361215	0.1491	-0.724434	-0.618874	-0.278832	-1.29692	0.693232	-0.374624	-0.864451	-1.37903	0.791933	-0.186989	-0.214503	-0.484123	0.870334
ENSBTAG00000001398	ATP2A2	0.455123	0.608493	-1.6067	-0.746119	-1.56158	0.871723	-0.3371	-0.0786046	0.9269	0.606412	1.00656	-0.69953	2.38186	0.49312	0.0115202	-1.00702	0.153634	0.990661	-1.53485	-0.0150055	-0.0709211
ENSBTAG00000001403	PRKCI	0.580854	0.331094	-0.464933	-0.122621	-0.310536	-0.317799	0.306921	-0.41385	0.41254	-0.372137	0.155481	-0.855239	0.8632	0.526184	0.47476	-2.33584	-3.1694	0.66656	-1.32266	0.722482	1.09346
ENSBTAG00000001405	GLCE	1.09584	1.67094	-0.112973	-0.164969	0.940636	-1.38975	-0.352816	-0.309824	1.47642	1.18376	0.760375	-0.690994	0.0389932	-0.303491	1.69277	-0.290237	-0.315272	0.529571	-1.68282	1.18814	-0.0603469
ENSBTAG00000001407	AP3S2	0.713328	0.592386	-2.35358	-1.73033	-1.86506	0.133118	0.360848	0.182302	0.210544	0.381249	0.389345	0.881167	0.642553	-0.0550952	0.145521	-2.72537	-0.277976	-0.439176	0.00198361	0.517908	-0.806782
ENSBTAG00000001408	CNRIP1	-0.344859	0.355951	-0.328922	1.64163	-2.4323	0.0764637	0.142796	0.919058	0.319071	-0.0994979	-0.0667254	0.401783	-0.509846	1.23174	-1.69039	0.658326	-1.62825	-0.351184	-2.2564	-0.192959	0.0340407
ENSBTAG00000001410	GRAMD1B	0.219847	0.425335	0.692142	1.17185	0.574614	0.0491096	0.805804	1.14386	0.992972	0.529605	0.450559	0.0425662	-1.16056	0.694249	0.483568	0.478173	-0.53427	-0.738519	-0.122864	0.727956	0.71155
ENSBTAG00000001412	N6AMT1	0.370917	0.17097	-1.32233	-2.48897	0.762059	-0.145756	0.41615	0.184924	0.513874	0.0677356	-0.0742207	0.394676	0.439603	-3.48442	0.943305	0.319404	0.159469	0.581676	-0.121132	-0.266294	-0.0117209
ENSBTAG00000001414	KCTD12	0.327342	1.31222	-0.189903	0.452053	-1.57855	-0.275812	-0.123099	1.21386	0.708435	0.431799	0.793402	-0.293299	0.787631	0.864195	0.0836441	-0.757494	1.00242	-0.806992	-2.05271	0.378499	0.286981
ENSBTAG00000001415	THOC6	-0.789465	-1.28797	-2.17685	-0.57762	-0.877068	0.334225	0.256531	-0.497476	-0.641344	-1.61584	0.664255	1.06554	0.329659	0.703668	-0.296127	-3.33821	0.253149	1.0103	0.236348	0.45657	1.22587
ENSBTAG00000001419	MRPL4	-0.898015	-0.152836	0.453743	2.35225	2.39771	0.189816	0.53436	-0.250505	-0.543625	-0.700073	0.194017	0.785937	0.110946	-1.18454	-0.0752275	-0.337117	0.120048	-0.530487	1.49764	-0.50849	0.0236785
ENSBTAG00000001420	ABHD12	0.154798	-0.678796	-0.727775	2.47546	-0.270881	1.36388	-0.142382	-0.565665	-0.704825	-0.307798	1.40159	0.0822238	1.89444	0.834378	-0.0498269	-0.498555	0.780469	0.28391	-0.293477	0.0626109	0.686343
ENSBTAG00000001424	MSH6	1.22182	0.261827	0.79347	-0.0312276	-0.654105	-1.08877	0.467486	-0.0534465	0.812765	0.307588	-0.808058	-0.170396	-1.43159	-0.605993	0.93087	0.147969	0.715136	-0.945577	-0.77427	0.0845719	-1.08552
ENSBTAG00000001425	FBXO11	0.675855	-1.79815	2.53819	0.314074	-0.798304	0.280909	-0.522837	-1.05035	0.663634	1.16594	-0.0815604	-1.39802	0.481692	-0.460153	-0.5962	1.42013	-0.851377	-0.507767	2.47421	0.0565215	-1.74766
ENSBTAG00000001435	ARL6IP6	0.142142	0.581557	-3.20412	-1.90525	-1.81145	0.494957	0.588745	0.603396	0.0722184	0.109724	0.241366	-0.341026	0.724456	0.903266	-0.223508	-1.92769	-0.656388	1.21593	-0.70683	0.931853	0.207819
ENSBTAG00000001440	PMM2	-1.50073	-0.428639	0.925907	0.626565	-1.09917	0.711348	-0.215297	-0.764256	0.567124	1.49621	-0.579567	0.895387	0.578817	1.53506	-0.478769	1.11467	0.437571	-0.941295	0.849825	1.2841	-0.217288
ENSBTAG00000001446	ABRACL	0.736766	0.872841	-1.63822	-2.48256	0.857828	0.33767	0.745677	0.488847	0.64225	0.0959455	-0.211733	0.809792	0.107876	0.470663	0.868629	-0.90312	-0.581701	0.6005	-2.64254	0.348519	-0.686221
ENSBTAG00000001449	SRA1	-0.194008	0.930344	-0.861222	-0.635131	0.578087	1.26954	0.878565	1.4856	-0.281526	-0.725446	-0.191231	1.44986	-0.274856	0.192442	-0.272346	0.0177398	-1.71125	0.35894	-1.89113	-0.126794	0.27974
ENSBTAG00000001450	APBB3	0.345401	0.0168377	-0.236445	0.539794	0.216108	0.807003	1.2455	0.389904	0.551634	-0.0265858	0.90176	0.487244	-1.05754	-0.16395	0.605279	-0.925219	0.452944	-0.362609	-1.50388	0.149495	1.16518
ENSBTAG00000001457	TMEM267	0.574523	-1.16685	0.477541	-1.89857	-0.780138	0.478447	1.02691	0.152876	-0.129271	0.755459	0.518733	0.759205	-0.249505	-0.253899	-0.0722089	0.904742	2.0993	0.0885553	-3.12392	-0.294521	-0.496857
ENSBTAG00000001460	LIN7C	0.869136	0.225005	0.462397	-1.32555	0.236816	-0.330092	0.682215	-0.80952	0.595558	0.839397	-0.857286	-0.0210619	-0.213924	0.384354	1.24263	0.94269	-0.047402	0.230544	-1.02341	0.817859	-2.38728
ENSBTAG00000001463	TNKS	-0.0187086	-0.504422	2.12703	0.0808099	-2.62349	-0.326568	-0.270098	-0.855421	0.0683902	1.16984	0.463574	-1.57988	-1.42227	1.22482	-0.713837	2.4398	0.831289	0.15685	-0.552263	0.315866	1.39832
ENSBTAG00000001465	P2RY1	0.744582	-0.988249	-1.25987	0.543696	-0.888799	-0.154701	0.400927	1.0999	-0.526099	-0.320225	1.02619	0.841637	0.262403	0.980277	-2.20103	-1.89095	0.310777	-0.104491	-2.97479	0.551061	0.522458
ENSBTAG00000001468	SAMD4A	-0.0889093	-0.627424	1.57918	0.830401	0.0343238	0.219628	-0.390345	0.480499	-0.373701	-0.746434	-0.497741	0.330572	1.16774	-0.225031	-1.42867	0.352049	-1.00932	0.966561	0.986642	-1.35056	-0.788941
ENSBTAG00000001470	DTX2	-1.22033	-2.91968	-0.65727	1.23645	-1.2898	0.850769	-0.408118	-1.20792	-1.12303	-0.750958	0.896728	-1.38428	0.450637	0.144777	-0.143536	-0.573482	0.978186	0.280172	0.971508	0.174653	1.18512
ENSBTAG00000001471	POC1A	0.0178666	1.11062	-1.06347	-0.990121	1.12997	0.0393989	0.0770693	0.64685	1.09607	-0.455707	0.7412	1.04967	0.117977	-0.497763	-0.242709	-3.85579	0.442971	0.041037	-1.37656	-0.178284	0.395735
ENSBTAG00000001473	ARVCF	-0.764771	-0.14949	-0.270521	1.59295	0.553454	0.718935	0.179287	0.176	-2.12866	0.342687	0.621333	-0.0504495	-0.761173	0.646254	0.465084	-1.32214	1.90495	-0.506856	0.668636	-0.402622	2.11812
ENSBTAG00000001475	MCUR1	1.04298	0.89151	-2.05213	-0.322154	-1.29509	-0.265716	0.40447	0.795673	0.811427	1.5173	1.02241	-0.0364282	0.652696	-0.524038	-0.28167	-3.07937	0.230837	0.934561	0.185599	0.819446	-0.374952
ENSBTAG00000001476	ENSBTAG00000001476	0.449033	1.08703	-1.9008	1.65055	0.230702	0.428168	0.533626	-1.18187	-0.245269	-1.26317	0.24503	0.369853	0.585076	-0.197994	0.663455	0.454093	1.46182	0.516198	0.408907	-0.496053	0.389004
ENSBTAG00000001477	ENSBTAG00000001477	0.449681	1.30586	0.684895	-3.28194	-0.766768	-0.263578	0.362551	0.791431	0.771422	1.09367	-0.447755	0.155727	0.779929	0.148648	0.745109	-0.86799	0.166963	0.467482	-1.91122	1.04751	-0.236977
ENSBTAG00000001478	DESI2	-0.0827115	0.491596	0.799982	0.574519	-0.617494	-0.103722	-0.160885	-0.240316	-0.130874	0.22477	0.26496	0.0196452	0.512837	-0.134492	0.853911	-2.8186	0.580808	-0.482108	-0.491274	0.476744	0.131732
ENSBTAG00000001483	SRGAP2	0.809179	0.997779	2.40107	1.52434	-0.754626	0.455035	0.485257	1.28088	-0.131283	0.00587356	0.445019	-0.820971	1.6046	-0.743198	-0.853006	0.886832	-0.576386	-1.32059	0.732673	-0.273923	-0.355647
ENSBTAG00000001484	LZTFL1	0.562178	0.511286	1.10686	0.084643	0.916627	0.124613	0.483267	0.70984	0.227779	0.295571	-0.0538227	0.633249	-0.544505	-0.606008	0.155228	0.477009	0.346739	-0.0508296	-0.185199	0.0684057	-0.115118
ENSBTAG00000001485	PPIP5K2	1.44371	0.26933	0.558595	-2.9393	-0.831216	-0.146578	0.578008	0.452358	0.0885739	0.908658	-0.497368	-0.534768	0.0723117	0.30227	1.01893	0.851852	-1.17709	0.842836	2.03279	0.337427	-1.12449
ENSBTAG00000001489	TUBA1A	-0.416225	0.237171	1.43852	1.76358	1.242	-0.536529	-1.52404	0.728079	-0.585181	-0.512065	1.3859	0.211649	0.234091	-1.06794	-1.70877	1.21656	1.55222	0.0325888	0.857006	-1.52649	-1.35817
ENSBTAG00000001492	FYB1	0.764093	0.8924	2.60225	1.23836	2.71171	0.0649179	0.132043	0.606539	-0.0176233	-0.207614	-1.02317	-0.105721	-0.985569	-0.265003	0.135668	0.949542	-1.25495	-0.79403	1.83744	-0.806553	-1.24726
ENSBTAG00000001497	MRAS	-1.13171	1.0457	0.916846	0.55008	1.00966	-1.08551	-0.921255	0.966026	1.11422	-1.1603	0.132409	-0.205286	0.458207	-0.472973	-1.34442	1.9402	-1.28393	1.6233	1.49171	-1.12854	-0.684818
ENSBTAG00000001499	TRIM33	0.351691	-1.09155	2.20885	1.22584	-0.018158	-1.81251	-0.535324	0.329533	-0.130426	1.0524	0.0728016	-1.08146	0.524583	-0.829552	0.157342	1.75241	1.5967	-0.202822	-0.400667	-0.286839	-1.08224
ENSBTAG00000001500	FIGNL1	-0.146936	-0.759474	0.669527	0.956513	-0.797304	-0.0572597	0.0761045	0.860453	0.849086	0.273613	0.497504	0.780103	-0.421157	-0.420478	-0.307105	-4.43042	-0.586899	0.295471	-0.170571	-0.760286	0.292936
ENSBTAG00000001504	NOP14	-0.851509	-1.37653	0.00243685	1.46008	0.919922	-0.451956	-0.866894	-0.682795	-0.994262	-1.26619	-0.442164	-0.0393201	-0.269098	-1.49682	-1.70594	0.178458	0.870869	1.1245	1.75436	-1.11237	0.222615
ENSBTAG00000001505	GRK4	-0.348783	-0.381088	-0.957313	2.11394	-1.75626	0.0765903	-1.58017	-0.089568	0.262081	0.110214	0.848583	-1.18181	0.717266	-0.38876	-1.17385	-0.189143	1.21135	1.44356	-2.32891	-0.601484	0.81151
ENSBTAG00000001506	HTT	0.133032	0.553411	-0.159274	0.550269	-1.85897	-0.801274	-1.26205	0.792172	0.413974	0.447642	0.845608	0.269483	0.751788	-0.660347	-1.89161	-0.736763	1.84344	0.315931	-0.808993	-1.17237	0.653318
ENSBTAG00000001507	CLCN5	0.793252	0.18446	0.438417	0.134094	-4.50038	0.0706836	-0.470402	0.406972	0.496333	0.369006	0.179224	-0.000882031	0.776549	-0.863178	0.51349	0.383656	1.02399	0.362056	-2.19399	0.135947	0.277152
ENSBTAG00000001508	SH3RF1	-0.620907	-1.63361	0.654728	2.49048	-1.03481	-0.679305	0.387867	-0.0858559	0.178849	-0.146158	-0.0636964	0.583489	-1.52981	0.76224	-0.468368	0.50499	1.99755	0.512043	0.17079	-0.338299	0.847916
ENSBTAG00000001509	ELK3	0.285034	-0.295238	0.735942	1.55911	-1.99345	-0.0828416	-0.718049	-0.890974	-0.28318	-1.03216	0.241337	-1.80937	1.65135	0.388895	0.682735	1.7208	-0.121251	0.11177	0.00193451	0.701361	1.14805
ENSBTAG00000001510	CDK17	-0.12613	-1.30021	0.0395193	-0.635599	-1.27866	0.50589	-0.73503	-1.11272	0.296716	0.869443	0.292338	0.264954	1.30836	0.481879	0.95954	0.950389	-0.0126974	-1.03024	-1.93313	1.31524	-0.900358
ENSBTAG00000001511	BCL6	-0.254599	-0.150103	2.08144	2.03589	0.269112	0.387658	-1.59661	-1.03881	0.734575	1.00014	0.72831	0.0531424	-0.0762164	-0.0397624	-0.240522	0.826259	0.441714	-0.847855	0.189849	1.21529	-0.712406
ENSBTAG00000001512	ZFP64	-0.227562	1.01037	0.397247	1.1944	1.62085	-0.614984	-0.577414	-0.570294	-0.549868	-0.494686	-0.329527	-0.17468	-0.343043	-0.220949	-1.44978	1.56145	0.090208	0.101784	2.97147	-0.824981	0.8129
ENSBTAG00000001513	PDIK1L	0.151555	-0.543406	-2.2492	-2.66616	0.456627	-0.0860419	0.387167	0.652521	1.29708	1.58733	0.339177	0.829132	0.221082	0.543467	0.578925	-1.5171	-1.77922	0.278529	-1.01691	0.646703	-0.551275
ENSBTAG00000001514	ASB11	0.0876192	0.558509	0.803755	-1.95766	1.28183	0.321882	0.356486	-0.575605	-0.527955	-0.0512251	0.351079	0.503591	-0.29409	-0.515907	-0.184955	0.502837	-1.52925	-0.328894	-1.3502	-0.854391	-0.0103126
ENSBTAG00000001518	ISG20L2	-0.858062	-1.36135	-0.476453	-0.869429	-1.48287	0.777476	-0.621205	-1.2669	-0.395241	-1.13486	0.214614	0.204121	0.695839	0.470858	-0.82632	0.871041	0.249815	0.476125	0.892767	-0.587166	-0.0625713
ENSBTAG00000001519	RRNAD1	0.161796	0.296067	-0.509142	0.92655	-0.581598	0.562918	0.454824	0.608207	0.0456615	-0.0439337	0.181053	0.198096	0.190059	1.02211	0.495418	0.902714	-1.00452	0.175327	0.184893	0.393212	0.616146
ENSBTAG00000001521	UQCRB	0.16749	-0.209752	-1.46259	-1.77065	1.79477	0.700305	0.270676	0.066408	0.784616	-0.0102259	0.548894	1.37032	0.147675	-0.550138	0.262002	-3.93294	-0.542261	0.817502	-0.111989	0.633731	-0.163024
ENSBTAG00000001522	MTERF3	0.000651398	0.406437	0.757427	-0.760116	1.39286	0.00948066	0.118127	0.416375	0.0710084	-0.0713046	-0.142937	-0.10843	-0.247185	-0.486684	-0.388865	1.8539	-1.9855	0.31952	2.6978	-0.374714	-0.96946
ENSBTAG00000001528	CDK13	-0.454581	-1.70115	1.46173	-0.388162	-0.536243	-0.420509	-0.188928	0.163864	-1.05041	-0.396967	-0.326509	-0.934013	0.875389	-0.76374	-0.0133277	1.18422	0.445358	-0.214342	3.41724	0.59385	0.0193028
ENSBTAG00000001529	NSD3	-0.354061	-0.33037	2.40437	-0.594087	0.471096	0.120545	-0.217851	-0.732057	-0.484708	0.00940964	-1.00364	-2.08176	-0.37304	0.579792	1.60421	1.60592	-0.342752	0.567376	0.514983	0.0928919	1.17692
ENSBTAG00000001533	HACE1	0.583312	-0.813792	-2.41619	-1.02993	-0.594088	0.270066	0.468894	-0.245285	0.44412	-0.118062	0.356051	-0.77676	0.184206	-0.153152	0.0359161	-0.669663	-1.64343	1.14276	-2.35817	0.520184	0.250597
ENSBTAG00000001537	TSKU	-0.756443	-0.967246	-0.0710702	0.266968	-1.26836	-1.57374	-1.88868	-0.817954	0.154044	-0.119854	0.976377	0.424169	1.10943	0.280926	-0.4795	-0.167052	2.02227	-0.391959	-0.237576	0.305505	-0.219961
ENSBTAG00000001538	ENSBTAG00000001538	-0.0911198	0.670034	-0.534062	0.698065	0.776838	-1.00367	-2.20412	0.500231	0.544134	-0.139464	-0.275547	-1.26398	0.504641	-0.923288	-0.909467	0.759979	1.13744	-0.220731	1.36961	-0.542291	1.29471
ENSBTAG00000001539	SAV1	-0.662449	-1.14394	-1.03425	-1.18985	0.756749	-0.505106	-0.714175	-0.402211	0.00765957	0.642362	-0.491974	-1.55641	-0.864854	-1.73021	-0.190915	-0.275182	-0.0435057	0.677491	-1.4024	1.38494	-1.20152
ENSBTAG00000001543	BRI3BP	0.206029	0.780771	0.932156	1.86144	1.98437	0.870475	-0.297199	0.186848	0.642094	-0.293423	0.60269	0.948793	0.612285	-0.453783	-2.68444	0.453277	0.100651	0.228317	-2.13521	-0.716165	-0.9486
ENSBTAG00000001548	UBQLN4	0.170114	0.529297	2.1904	2.50498	2.17001	-0.348817	-0.507103	0.780928	-0.5338	-0.387707	-1.0182	-0.124561	-0.411849	-0.542857	-0.577988	1.29139	0.589118	-1.10834	2.2676	-0.488487	-0.287089
ENSBTAG00000001551	PLEKHG3	-1.30127	0.644095	-0.327394	-0.367927	-0.740736	-0.916705	-0.289384	-0.327613	-0.198995	-0.12718	0.452247	-0.504701	-2.49998	0.223104	-0.288041	0.721745	1.76395	-0.0574733	1.41855	-0.384026	1.32737
ENSBTAG00000001552	EPC1	-0.0741611	-1.97854	1.47298	0.0213242	-0.806282	-0.0340983	-0.950749	-1.22445	0.373142	0.337226	0.994552	-1.21035	0.467637	0.543951	0.517596	-0.0846652	-2.33443	0.878152	1.6683	0.683243	0.48422
ENSBTAG00000001553	HNRNPA1	-0.307263	-1.25155	0.303664	0.163154	-0.813532	1.01735	0.200209	-1.64245	0.855963	-0.14567	0.162218	0.149332	1.45947	-0.418617	0.773537	-1.30053	-2.03245	1.49299	-0.488482	0.723025	-0.536396
ENSBTAG00000001564	PDE4DIP	0.556861	1.41141	1.05868	0.363229	2.07511	-1.22875	-0.416057	1.1214	0.197512	0.086977	-0.745895	0.681447	-1.40116	-0.815215	-0.969274	2.01767	-0.327101	0.217161	2.2607	-1.2371	0.189973
ENSBTAG00000001565	MESD	-0.45308	0.011191	1.38435	1.80359	2.2978	-0.0590531	-0.587093	0.154841	0.154303	-0.428298	-0.564636	0.422185	-0.314999	-2.03563	-0.986028	1.89717	-0.132952	0.125981	1.25794	-0.693244	-1.2477
ENSBTAG00000001567	LRRK1	1.06007	1.02546	0.712261	1.27752	-0.267558	0.708178	0.220262	1.00963	-0.973036	-0.786586	0.771622	-0.867128	0.660619	0.967961	-0.2576	-2.16632	-1.11629	0.656452	-1.16512	-0.379226	1.28458
ENSBTAG00000001568	PPIC	0.354093	0.471386	1.73065	-0.0793941	0.702205	0.483127	0.332209	0.533156	-0.430274	0.236617	0.0270624	-0.0625439	0.413704	-2.45052	-1.99316	1.62174	0.904679	0.532931	-1.541	-1.86713	0.487817
ENSBTAG00000001573	JMJD1C	0.111664	-0.105701	2.31174	-0.803223	-0.0332986	0.0743369	-0.410305	-0.879074	1.6426	1.91865	0.545938	0.0846148	0.508672	0.0734661	0.52063	0.644099	-0.281286	-0.841248	-0.616458	0.457775	-1.71565
ENSBTAG00000001574	GPATCH2	0.664567	0.347925	0.186134	-1.4751	-0.051866	0.208046	0.62916	0.539743	-0.804682	0.501181	-0.638711	-0.430851	-0.244517	0.306011	0.38242	0.0962379	1.29178	0.272581	0.214368	0.584446	-1.85682
ENSBTAG00000001575	CALM2	1.32466	-0.486339	0.340657	-0.229558	2.20225	-0.246386	-0.354291	-0.4705	1.11962	0.136694	-0.996573	0.374264	-0.279657	-1.98396	-0.221448	0.39849	0.0563323	1.52741	1.11555	-0.13418	-0.017005
ENSBTAG00000001576	TMEM140	-0.210027	-0.594163	-0.448009	0.0907362	-1.30554	-0.949672	0.526748	-0.215145	-0.401964	0.215386	-0.694647	-0.453812	-1.0539	0.436215	0.46711	-1.35397	0.510287	-1.82497	-1.85736	0.905533	0.20467
ENSBTAG00000001578	ADPGK	1.67612	0.701364	-1.30364	-2.26988	0.278738	0.13907	0.868192	0.671679	-0.498287	-0.053459	-0.528029	0.0151248	-0.0576994	-0.583915	0.568716	0.184383	0.307266	-0.532818	-0.02312	0.867747	-1.40488
ENSBTAG00000001579	AGO2	-1.1919	-0.896306	-0.392891	-1.60429	-2.30709	-1.04148	-1.67853	-0.833622	0.619553	0.615151	0.721714	-0.691854	1.045	0.206285	-0.509636	0.434684	0.638386	0.40953	-1.11437	0.244153	0.652393
ENSBTAG00000001585	WIPF1	0.296685	-0.345709	3.00144	1.65988	-0.945386	-0.582016	0.427984	-0.219431	-0.104467	0.938038	-0.552338	-0.818547	-0.925496	0.348424	0.445204	2.10161	-0.149841	-0.703093	1.76757	0.171185	-0.525539
ENSBTAG00000001586	OTUD7B	-0.0539296	1.21101	1.29496	0.0336636	1.24378	-0.496615	-0.0141967	-0.194966	0.557413	0.0383125	-0.311088	0.190363	-1.64797	0.195013	-0.770055	1.11699	0.520682	-0.498539	1.37915	-0.394033	1.02189
ENSBTAG00000001589	TM9SF2	1.22483	-0.177098	1.1083	-2.42241	0.698249	-0.326998	1.14966	0.984202	0.326083	1.1448	-0.10749	0.980425	-0.305566	-0.0959742	0.00194052	-0.670586	-0.741102	-0.288103	-0.905455	0.587112	-1.23801
ENSBTAG00000001592	INSIG1	-0.980054	-1.23494	-1.78593	-1.15443	-1.10561	0.838626	-0.931147	-1.25288	-0.532369	-0.429816	0.69438	-0.473277	0.413956	-0.551846	-0.466526	-1.38761	0.0315659	0.144123	-0.635657	0.980673	-0.207256
ENSBTAG00000001593	OGFOD2	-0.340287	1.60522	-1.16143	0.517649	-1.70707	0.197112	0.618597	-0.259251	0.243281	0.117046	0.445297	0.0746802	-0.95614	1.7786	0.265579	-1.06447	-0.0946617	-0.377388	0.452172	-0.0257266	0.110634
ENSBTAG00000001594	ARL6IP4	0.38772	0.0953657	-2.38079	1.43908	1.27571	-0.881355	0.127862	0.468375	-0.21132	0.0591177	0.260987	-0.263894	0.030616	-0.885704	0.906324	-3.54783	1.81034	0.269386	0.379893	-0.396482	0.802176
ENSBTAG00000001597	PITPNM2	-0.878336	0.373657	0.951037	1.25898	1.2029	0.558586	-0.254192	0.473079	-0.579914	-1.02045	-0.0354403	-0.0597017	1.38367	0.689757	-0.0601606	0.432809	-1.73448	0.136487	2.47192	-1.34552	-0.59591
ENSBTAG00000001598	MAP7	-0.677178	0.314396	0.911881	-0.000380366	0.748441	-0.328677	-0.0474673	0.273199	-0.450494	-0.475151	-0.0842768	0.0858792	0.860007	0.993803	-0.804609	1.23813	0.260351	0.104498	2.97507	0.0631188	-0.407975
ENSBTAG00000001600	DCUN1D4	0.17656	-1.37742	0.819088	-1.86272	-3.3942	0.145101	0.328176	0.247061	0.628838	0.390656	0.345226	0.117991	0.771648	-0.304267	-0.16494	0.62172	-1.10021	0.361407	1.03026	0.521871	-0.134354
ENSBTAG00000001601	PKM	0.944214	-0.918129	0.592153	2.96363	0.151531	-0.385706	-0.104178	-1.45135	-1.60824	-0.315992	0.869353	-0.921008	0.0675897	-0.510818	-0.784488	-1.00009	0.513337	0.814389	-0.233153	-0.487077	0.39528
ENSBTAG00000001602	IL4R	-1.4363	-0.887445	-0.34479	-0.392887	0.262894	-0.249227	-0.569555	-0.479869	0.695629	0.7091	0.945	1.30762	0.703353	0.845482	0.735255	-0.811022	0.164428	-1.8796	-0.527917	1.3823	-0.850353
ENSBTAG00000001607	TMEM41B	-0.742527	0.141887	-0.93141	-3.13166	0.637852	-0.240154	0.502319	-0.207901	0.174564	1.24686	-0.0636086	-0.817449	0.29025	-0.505509	-0.226727	-0.471536	-0.886144	0.684177	-1.70672	1.02671	-1.78479
ENSBTAG00000001609	MAP2K6	0.606429	-0.842514	-1.45822	0.204973	-0.872019	1.09649	0.196943	-0.142508	-0.374457	-0.301934	0.316869	0.679884	1.91907	1.41561	0.312527	-0.995053	-0.998789	0.233038	-2.45613	0.0448027	-1.41302
ENSBTAG00000001612	LSM1	-1.35531	-0.99555	0.0597726	-2.1437	-0.134768	0.307965	-1.56069	-1.21472	0.624905	0.132579	0.632379	1.42198	0.947395	1.1444	-0.168297	1.13767	1.6925	0.82569	-1.04063	-0.572604	0.0194623
ENSBTAG00000001614	ZNF174	0.641358	-0.895904	-1.09169	1.2357	-0.465244	-0.408055	-0.257522	-0.358412	0.340351	0.332136	-0.753749	-0.319532	-0.4065	-1.66542	0.838785	0.747817	0.220663	1.03979	-0.951686	0.121783	1.404
ENSBTAG00000001616	ZNF592	-1.01694	-1.57769	-0.665541	0.59472	-0.475877	0.348378	-0.550066	-1.34086	-2.04301	-1.22849	-0.198098	-1.19619	0.881994	0.524064	-0.693567	1.69357	-0.20644	-0.0597113	1.56181	0.617497	1.83886
ENSBTAG00000001617	G2E3	1.5058	0.733733	-1.02742	-0.291121	0.1555	-0.0492919	0.825986	-1.00823	0.830923	0.896683	-0.581969	0.660531	-0.659837	-1.07186	1.21163	-0.0835965	-2.10191	0.66889	-2.28072	0.706553	-2.02781
ENSBTAG00000001618	ALPK3	0.107312	-0.357414	1.94497	1.58866	0.754625	-0.281054	0.145806	0.965465	-0.638631	0.087319	-0.352255	-0.39234	0.923594	-2.61268	0.177404	0.274781	-1.29451	-0.762729	0.203029	-0.313226	0.496088
ENSBTAG00000001619	SERINC5	-1.19068	0.0970111	-2.06628	-1.09743	-2.51119	0.358595	0.177102	0.25262	1.46604	0.980203	0.634356	-0.273583	-0.0635429	0.418105	0.213553	0.515524	2.40033	-0.258457	0.317881	1.24653	0.757899
ENSBTAG00000001626	CTPS1	0.394235	-0.69577	-3.68761	-1.2508	-0.972702	0.245318	0.749304	-0.955268	0.517518	-0.689669	0.333227	0.765183	0.645703	-0.521435	-0.834215	0.0665246	-2.10616	0.304999	-0.0485507	0.551815	0.0562517
ENSBTAG00000001629	SCMH1	-1.3754	-1.50424	-0.486609	-1.19369	0.659205	0.605591	-0.211878	0.0644745	0.256817	-0.40072	-0.71304	-0.486498	1.50477	0.980903	0.824359	0.490343	-0.00446494	-0.536237	-2.75913	0.212819	1.43177
ENSBTAG00000001631	KIFC1	0.0520886	0.883531	-1.04523	0.543583	1.6343	-1.01467	0.0668504	0.986869	0.725479	-0.751731	0.0817594	0.514193	-1.26897	-0.184876	-0.935623	1.4875	0.217544	0.525945	1.24078	-1.14326	-0.144335
ENSBTAG00000001632	NBR1	1.13705	0.761069	1.582	-0.0138597	0.532593	0.165508	1.34322	0.390577	-0.304742	0.774183	-1.68886	-1.08008	-1.97298	0.115423	0.716086	1.16437	-0.626466	-0.409918	1.43344	0.79621	-0.0788008
ENSBTAG00000001634	PHF1	-0.626109	-0.729926	-1.02335	-0.148367	-1.73245	1.20521	0.284838	-0.841807	-0.74716	-0.800238	0.315136	-0.987036	0.512497	0.920156	0.897071	0.121183	-0.572024	0.525164	-2.3907	0.408329	1.08926
ENSBTAG00000001635	CUTA	0.214309	0.455549	-1.75693	-0.483478	-0.348678	0.89668	1.0676	-0.270698	-1.38779	-0.744239	0.828696	0.939297	1.04831	0.0746936	-0.659753	-1.87703	-0.758858	-0.0697714	0.974887	0.627715	-0.394118
ENSBTAG00000001637	FUNDC1	-0.233839	-0.43688	0.976123	0.634198	1.05233	0.362358	0.421878	-2.01594	-0.617362	-0.845207	-0.311851	0.438552	0.0316565	0.63662	-0.871811	-0.358757	1.55548	0.163939	2.55105	-0.319675	-0.365296
ENSBTAG00000001640	EPB41L1	-0.525362	-0.0382445	0.896869	-0.126368	0.913897	0.382714	-0.285517	0.586613	0.612961	0.0683573	0.206733	0.640131	0.86386	-0.237284	0.151247	0.795856	-0.36015	-0.27831	0.780035	-0.187663	-0.108783
ENSBTAG00000001644	MDN1	0.990445	1.22036	2.07113	1.13011	0.81991	-0.946837	-1.52313	0.947226	0.798165	0.939428	-0.809308	-0.48145	0.519373	0.124627	0.7452	1.46007	1.12275	-0.226888	-0.135749	-0.780134	0.0171386
ENSBTAG00000001645	AAR2	-1.50557	-0.497654	-1.94677	0.430061	1.07007	0.0615295	-0.352941	-0.207625	-0.69732	0.317249	0.0496685	0.213057	0.983093	0.156919	-0.263617	-0.179561	1.29797	-2.04149	1.74475	-0.247707	-1.15135
ENSBTAG00000001647	PLEKHJ1	0.538555	-0.32885	-0.795901	0.233186	-0.156047	1.32527	0.499347	0.855753	-0.805661	0.321967	0.295378	0.349149	0.479053	1.24744	0.402264	-4.11175	0.218128	-0.222187	-2.36936	-0.555052	-0.517338
ENSBTAG00000001648	RPL21	0.543881	0.649064	-0.833314	-1.37774	2.58459	0.823278	0.56259	0.790767	-0.25014	0.00732751	-0.772203	1.00684	0.522039	-0.796321	0.280796	-0.573042	-0.17508	-0.514306	-0.358338	0.992198	-2.31306
ENSBTAG00000001651	SYF2	0.0574628	0.118812	2.38727	0.932721	2.63894	-0.401684	0.0997327	-0.353709	0.0442759	-0.0591669	-1.98451	-0.757439	-1.62282	0.406988	-0.0379428	1.94878	-0.470552	-0.456264	1.36417	0.0648212	-0.652176
ENSBTAG00000001652	SLCO3A1	0.966225	-0.245901	-0.291851	0.498705	-1.83254	0.325402	0.790925	0.473388	-0.245452	0.329397	0.945179	-1.71897	-0.218773	1.70867	-0.0977968	-1.05866	-1.07053	-0.777551	-2.68288	0.901203	1.34293
ENSBTAG00000001654	SNTB2	0.196404	-0.865613	0.955978	0.557973	-1.78842	-1.13893	-0.806703	-1.35043	0.166794	-0.274161	0.323932	-1.32229	-0.261391	0.696507	1.17377	-0.0658417	0.882316	-0.251459	1.33124	0.0597869	0.895285
ENSBTAG00000001656	TMEM254	0.634164	1.22012	0.277424	-2.40209	-0.0539973	0.523199	0.731876	-0.0269288	0.728188	0.0965391	0.91706	0.2847	-1.33982	-0.438231	0.643176	1.62961	-0.978947	0.645275	0.953993	0.702509	-1.23984
ENSBTAG00000001657	PICALM	-0.132995	0.0532061	-1.92159	-1.68446	-1.93582	-0.21847	0.548695	0.103438	0.951564	0.862616	-0.523338	-0.935305	0.292156	0.531281	0.956283	0.148563	-0.542901	-0.727831	-2.61334	1.69495	-1.00084
ENSBTAG00000001660	SPTY2D1	-0.477264	-1.07763	0.781827	0.124031	-2.61782	0.0275838	-0.88114	-0.74804	-0.248122	-0.154955	-0.384931	0.0852273	-0.160138	-0.434198	0.174767	-0.0177541	-0.484892	0.0415214	0.473505	1.14941	-0.575016
ENSBTAG00000001662	EHD3	0.837526	-2.59293	0.437195	0.763123	1.07201	0.295933	0.750833	-0.43626	-0.903654	-0.117597	-0.079549	0.397132	0.565928	0.768441	-0.359513	0.811136	0.145903	-1.05027	2.39372	-0.0451385	-0.109787
ENSBTAG00000001663	PDF	-0.453343	0.111697	-1.79158	-0.154968	-0.209715	-0.997161	-0.0706785	0.75738	-0.193238	-0.849367	-0.0152765	1.00183	0.144298	-0.213536	1.02705	-1.99565	0.784382	0.442842	-2.12901	-0.772211	1.44445
ENSBTAG00000001665	COG8	0.0608929	-0.0350394	-0.326903	-1.33194	-0.251956	-0.18519	0.278669	0.133693	-1.12649	-1.58392	-1.05929	-1.74411	-0.27501	-0.52009	-0.166808	-0.127616	-0.0680963	-0.699732	1.06508	-0.0341054	0.21589
ENSBTAG00000001666	NIP7	0.63837	0.251048	-0.496983	0.328233	-0.314961	0.263931	0.332149	-1.99481	0.592245	0.746039	0.366502	-0.415706	0.42581	-0.783263	0.0164461	-1.31256	-1.12121	0.84697	-3.65744	0.91265	-0.131191
ENSBTAG00000001671	RTF1	-0.584458	-1.55207	1.58817	-0.159744	1.71885	-0.654911	-0.796749	-1.93085	-0.0799127	-0.750152	-1.9642	-0.609768	-0.386074	0.361486	0.242979	0.270365	0.808378	-0.227744	2.31068	-0.351548	1.15421
ENSBTAG00000001673	C2CD5	0.751498	0.988672	0.0740416	-3.75064	-0.069764	0.15023	1.04171	0.461844	0.469222	0.808903	-0.521837	0.0466684	0.162745	0.843737	0.902803	0.715729	-2.4457	0.537598	-0.608276	0.401349	-0.500134
ENSBTAG00000001692	NDST1	-0.435807	-0.401284	0.467552	0.782137	-1.93163	-0.334217	-1.67967	0.0377312	0.872339	0.292733	1.52507	-0.883958	2.08888	-0.143909	-0.385431	1.43431	-0.315541	-0.452018	-0.448156	0.174166	-0.392228
ENSBTAG00000001693	RPAP1	-0.764913	0.798031	-2.11253	-0.261656	-0.220674	-0.40205	-0.113815	-0.378889	-1.0208	-0.726808	-0.490695	-0.450208	-0.779199	0.449169	0.687326	-0.441127	1.95674	-1.13038	2.18924	-0.439014	0.656227
ENSBTAG00000001694	TYRO3	-0.192955	0.442101	-0.791826	-0.293413	-0.647586	-0.375442	0.125707	0.362946	-0.356697	0.75505	0.25844	-0.21938	-1.61417	0.92458	0.0722202	-1.07143	0.65899	0.283023	0.894766	-0.0492246	1.72021
ENSBTAG00000001697	TRA2B	0.524466	0.181696	-2.7753	-1.05444	-0.341498	0.462387	-0.0136907	0.47162	-0.181509	-1.47286	-0.705405	-0.868608	-0.330096	-1.25993	-1.15564	-0.302985	-1.06742	1.64634	1.4987	0.327244	-0.56356
ENSBTAG00000001698	CHTF8	0.129302	-0.127834	-1.88733	-2.46551	0.0021734	0.331534	0.67954	-0.133888	-0.661573	-0.872796	-0.398005	0.350299	0.337529	0.0577478	0.0883705	-0.595729	-0.796908	0.247134	0.0249386	0.38031	0.481099
ENSBTAG00000001700	CDC42	0.719925	-0.026141	1.31982	-2.19786	1.34606	-0.0748224	0.593912	-0.293339	-0.239371	-0.0946823	-0.951706	0.0406278	0.0177562	0.436495	0.78686	0.446569	-1.6923	-0.121769	0.787773	0.0353414	-2.7553
ENSBTAG00000001707	UIMC1	0.670098	1.05965	0.219756	0.341397	-0.98324	-0.0195268	0.467959	0.690642	0.783278	0.713242	-0.402325	0.0824234	-0.353473	0.998522	1.31383	-1.55192	-0.815944	-0.700248	-2.18146	0.971932	-1.37862
ENSBTAG00000001708	TTLL12	-0.0191883	-0.335903	-0.178498	3.34827	0.77887	0.680293	0.645022	-0.529278	-0.892287	-0.769541	1.35478	0.871085	0.593498	-0.151685	-1.02891	-0.920228	0.0149342	-0.0469033	-0.767512	-0.705317	1.01341
ENSBTAG00000001711	BORCS6	0.00729209	0.288181	-1.22507	0.347229	0.288344	0.400384	0.423426	-0.251194	-0.308552	-0.205104	0.313705	0.584894	-0.400884	2.46023	1.46907	-0.973587	0.968846	0.114743	1.36489	0.0186897	1.05335
ENSBTAG00000001712	CMTM7	0.00418944	0.0025811	1.92194	1.02023	1.22028	0.956751	0.783641	0.85135	-0.0291106	0.490439	0.961716	0.428744	0.756184	1.15851	0.105889	-1.01781	0.207143	-1.23682	-0.0973832	0.60367	0.0609004
ENSBTAG00000001714	MFSD9	0.064254	-0.877923	-3.27024	-0.108234	-2.48955	0.170359	0.511434	-0.778837	0.300318	0.313551	0.431141	0.877245	0.0166726	0.805505	0.843274	0.663641	-0.489873	0.105055	1.05021	0.0835297	0.407394
ENSBTAG00000001717	AURKB	0.228612	0.141864	0.448893	0.0943403	0.966382	0.00837552	0.120985	0.706832	0.772279	-0.503225	0.339674	0.763859	-0.666589	-3.6547	-0.458523	0.76431	0.355841	-0.0815614	1.12905	-0.154397	-0.142795
ENSBTAG00000001721	GYG1	0.467725	1.38384	0.121157	-1.34614	1.67486	-0.173729	0.659247	1.2209	0.720484	0.863592	-0.0696602	1.55044	-1.17566	-0.960037	-0.0338342	0.637321	-0.800963	-0.330891	0.377601	0.608532	-1.91697
ENSBTAG00000001724	ZADH2	-0.190766	0.888565	-3.59187	-0.930736	-0.776687	0.408497	-0.436264	0.344792	0.72389	0.231294	0.0253031	0.449343	-1.27857	0.747452	0.873988	-0.33474	0.8003	0.076168	-0.813185	0.30461	1.24775
ENSBTAG00000001725	CXCL10	-0.459152	2.42956	-2.0064	-0.281136	0.668043	-0.29362	0.981331	2.44884	-1.70518	-1.78833	-0.559429	-0.44022	-0.334428	0.585692	-0.0696266	-1.94457	-0.157293	-0.408358	0.426202	0.310808	0.559305
ENSBTAG00000001727	PRXL2B	0.515163	0.36236	-2.31158	-0.967162	-1.27544	0.37813	0.904548	0.988072	-0.263779	0.291518	0.540724	0.929566	-0.209331	1.11996	0.633163	-2.53653	0.745255	0.673978	-1.88606	-0.485343	0.780409
ENSBTAG00000001729	DUSP10	0.786586	0.902024	0.810818	0.201756	1.66735	-0.74866	0.810254	1.35176	0.353353	-0.174538	-0.0812018	-0.821034	-0.897567	-0.311357	-0.0920114	0.260958	0.464608	0.653147	0.483402	0.173742	0.75421
ENSBTAG00000001736	UBN1	-1.33106	-0.622481	-0.613348	-2.39174	-2.60641	0.239455	-0.906947	-1.3504	-0.833026	-0.330765	-0.588642	-0.887662	0.334197	0.540849	0.0235104	0.16459	0.637987	0.276303	1.11274	0.798739	0.765931
ENSBTAG00000001737	TUT7	0.974671	-0.652603	1.34611	0.00266445	0.394916	-0.170253	0.218553	-0.294425	-0.910815	0.934622	-1.56273	-2.06848	-1.07317	-0.402667	0.598254	1.96967	-0.955068	0.207566	1.46613	0.545737	-0.108181
ENSBTAG00000001741	DLGAP4	-0.0703507	0.129995	2.07702	1.95327	1.73617	-0.368103	-0.484606	0.0904229	-1.30222	-1.06122	-0.770726	-1.14087	0.0106765	-0.0459886	-1.23852	1.10946	0.282643	-0.296222	2.3601	-0.551815	1.03506
ENSBTAG00000001744	BET1L	-0.0754734	0.658856	-2.36352	-2.57747	-0.911029	0.799524	1.01713	-0.0284498	-0.221331	-0.268294	0.398406	0.552183	0.538377	-0.211327	0.860692	-2.13982	1.00325	0.31849	0.443022	1.05514	0.150137
ENSBTAG00000001747	PEX3	0.673912	0.727121	0.417462	-1.29265	0.78011	0.281158	0.502696	1.01971	1.07007	0.829799	0.511558	0.782712	-0.280921	-1.49947	0.716722	1.1551	-2.63812	-0.0191615	-1.0781	0.989775	-0.913249
ENSBTAG00000001748	TRIM45	0.345072	0.661839	0.816837	0.00534962	-0.981719	0.107886	0.721535	0.857087	0.0363128	0.197001	0.310408	-0.458099	-0.386829	-0.483506	-0.00145433	0.299648	1.24574	0.778331	-0.747131	-0.818539	0.792825
ENSBTAG00000001749	SENP2	-0.40363	0.590833	1.02159	-1.25465	1.50819	0.348666	0.305023	-0.54758	0.669044	1.12288	-0.867255	0.538566	-0.937986	-1.05142	1.4369	1.24876	-0.351783	-0.730175	0.153147	1.87823	-0.558836
ENSBTAG00000001752	FUCA2	0.631045	0.206069	-2.18427	-1.36183	-0.59548	0.501001	1.29099	0.0120929	0.148199	1.4559	0.124913	0.146477	-0.674715	1.20938	1.12899	-0.639607	-1.99075	0.609517	0.196302	1.37208	1.00352
ENSBTAG00000001754	AHCYL2	1.04116	1.31567	-0.0901805	-2.44037	-0.63824	-0.827698	0.511492	1.03881	0.875393	0.638441	-0.088062	0.518789	0.853322	1.43042	1.14475	-0.392299	-0.561741	-0.286323	0.0417182	0.388413	-1.36741
ENSBTAG00000001762	RFXANK	0.902089	0.0126636	-1.36934	0.513317	1.24656	0.933439	1.02543	-0.0552863	-0.396282	-0.56199	0.821547	0.976509	0.145735	0.310636	0.133425	-0.952935	-0.151667	0.146337	-4.18965	-0.626576	0.221046
ENSBTAG00000001763	NR2C2AP	-0.0733615	-0.408058	-3.83583	-0.410933	-1.25007	0.329634	-0.214216	-0.156594	-0.369664	-0.303298	-0.222412	-0.14828	0.386869	-0.404548	0.00436496	0.0218195	-0.429189	0.712766	-1.02931	-0.059492	0.0516898
ENSBTAG00000001767	B4GALT7	0.182318	-0.661411	-2.05561	0.187017	-0.162188	0.889471	-0.0904623	-0.0691923	0.119858	-0.706123	1.14762	0.650199	1.4293	-0.894154	0.352937	-1.51587	-0.629168	0.383353	2.34485	-0.773518	0.278457
ENSBTAG00000001768	TXLNG	0.44807	-1.34734	3.44211	0.445621	0.926823	-0.495037	-0.093811	-0.331033	0.560171	0.84443	-0.566721	0.447544	-1.3022	1.28302	-0.381172	0.500077	-0.0985725	-1.098	1.25562	0.137666	0.0915427
ENSBTAG00000001770	ST8SIA5	-0.0727068	0.205115	-2.19551	-1.24409	0.270181	-0.389376	-0.483149	0.617346	0.927233	-0.442043	0.317088	-0.730393	0.283183	-0.708129	-0.541328	1.55478	-0.683188	0.211764	-3.3093	-0.10978	-0.265641
ENSBTAG00000001771	DYRK1A	-0.277195	-0.662416	1.30826	-2.32733	0.717223	-0.369933	-0.543134	-1.32913	0.0284802	1.09726	0.279698	-0.741681	0.579175	-0.141707	-0.121872	0.167104	0.590214	-0.628122	-1.41431	1.58062	-0.226183
ENSBTAG00000001773	CYREN	0.684834	1.72725	-0.401503	-0.861783	-3.36329	0.432662	0.640083	0.0876172	-0.25695	0.3209	-0.813042	-0.421359	0.0881328	0.465729	0.886849	-0.907131	-0.317664	0.0595712	-0.658146	-0.0323933	-0.569426
ENSBTAG00000001774	SPRY2	0.0288653	0.273663	-0.087764	0.997459	-1.52336	0.981805	-1.162	-1.35343	0.861727	0.142172	1.15704	-0.10844	1.01337	0.831688	1.04018	-0.345008	0.305964	0.508345	-0.869636	-0.613125	1.17174
ENSBTAG00000001775	RINL	0.839341	-0.819017	-0.752478	-0.464747	1.07639	0.488187	1.41463	-0.905013	-1.02265	-0.649803	-0.676858	-0.783286	0.468699	1.5719	1.44858	1.09959	-0.618589	-1.18479	-0.716902	-0.478813	1.26951
ENSBTAG00000001776	SIRT2	-0.360105	0.460382	0.947458	1.96868	1.61886	0.268525	-0.425787	-0.045941	-1.21942	-1.34152	-0.142743	0.739644	1.08484	0.667957	-0.552002	-0.163758	-0.750302	-1.13467	2.48153	-0.983387	-1.51536
ENSBTAG00000001777	RPLP2	-0.817681	0.719471	-2.55554	0.546411	0.146478	0.859415	-0.332138	0.0524985	-0.0583504	-1.07993	1.13579	0.566629	0.924841	0.259358	-1.27645	-2.15175	1.37651	0.172244	-0.346038	-0.220243	1.06559
ENSBTAG00000001778	NFKBIB	-1.69287	-0.876683	-0.49435	0.663202	0.189542	-0.596088	-0.746794	-0.534657	-0.926515	-0.921359	-0.620021	-0.625392	-0.0461742	-0.3232	-0.786009	-1.64489	0.525336	-0.806187	-0.292381	0.416702	0.247884
ENSBTAG00000001780	SARS2	-0.873073	-0.119704	0.799904	2.50342	0.116728	0.932171	0.589003	-1.02793	-0.776685	-0.440428	0.790701	0.362297	-0.668307	0.0953624	1.79769	-2.24305	-0.991125	-0.860849	0.191342	0.668926	-1.25844
ENSBTAG00000001781	TOMM40	-1.09463	-0.554857	-2.38525	1.35805	1.26522	0.619755	-1.37748	-0.7306	0.377294	-0.606246	1.70006	0.739205	0.87887	0.577294	-0.120382	0.0540687	1.28523	1.16103	0.300967	-0.650628	0.970511
ENSBTAG00000001782	MRPS12	0.398673	0.622581	-2.11467	-0.660085	-1.39035	0.107194	0.119807	0.473538	-0.330298	-0.790816	0.295383	0.241554	-0.0200877	-0.857439	0.304532	-0.858751	0.732015	-0.22367	-0.921131	0.436721	1.24675
ENSBTAG00000001786	HYKK	0.675051	0.459359	1.55329	0.467091	-0.886581	-0.0744304	0.660689	-0.133184	0.608817	0.330886	-0.0820308	0.413239	-0.875776	0.077181	0.198763	0.725284	-4.11634	-0.264516	0.242121	0.266373	0.266415
ENSBTAG00000001788	PDPN	-0.195109	-0.479078	-0.775413	0.469588	-0.771621	-0.146568	0.371111	-0.982752	-0.919909	-1.27399	0.710115	-2.348	0.672262	0.394364	0.49261	0.174938	0.193292	1.01487	-1.57156	0.721868	-0.0204045
ENSBTAG00000001790	SAFB2	-1.12091	-0.98931	0.324012	1.21157	0.552564	-0.165685	-0.980554	-1.0399	-0.941631	-1.20938	-0.948299	-1.41547	-0.141867	-0.582879	-1.21746	0.858308	-0.573731	0.247749	1.31474	-0.69637	1.45938
ENSBTAG00000001792	MICOS13	-0.91129	1.60826	-1.88111	-0.59607	0.575196	1.07979	0.606735	0.192773	0.769043	-0.155143	0.0220027	1.44207	0.078385	-1.67523	-0.355369	-1.69295	-0.26152	0.655045	-0.636257	-0.655264	-0.87012
ENSBTAG00000001793	HSD11B1L	-0.223834	1.26254	0.759791	0.419398	-0.937515	0.683506	0.478393	0.274843	-0.0335257	0.117863	0.166464	-0.541984	0.314264	0.962023	0.295055	1.00079	-0.646726	-0.0344908	-2.06756	-0.240624	0.626968
ENSBTAG00000001794	RPL36	-0.658031	0.07012	-1.46589	2.46574	1.4899	0.486605	0.0690868	1.11958	-1.77787	-0.833771	-0.665982	1.17521	0.507871	-0.174581	-0.842862	-1.05439	0.520367	-1.09346	1.57858	0.242431	0.367236
ENSBTAG00000001796	CATSPERD	1.01512	1.05792	1.37718	0.37606	0.584287	0.533773	1.31012	1.09823	-0.876292	0.146582	0.810974	-0.427951	-0.183439	-0.376519	-0.566725	0.850421	-1.24885	-0.469938	1.85323	-0.369328	-1.19633
ENSBTAG00000001801	SYT4	0.718617	0.072532	0.76915	-0.148607	-1.54665	-0.542915	0.95596	-0.0834226	0.65276	0.898022	-0.0671773	-1.07277	-0.698392	0.930745	1.19748	1.29356	0.0527206	0.191929	-3.63093	1.02762	0.273236
ENSBTAG00000001805	TWSG1	-0.209252	0.335399	1.36566	-0.517191	0.0955719	-0.469901	0.854656	1.13415	1.5723	1.10535	0.0212856	1.03697	0.145347	-1.50476	0.440358	2.27889	0.387506	0.236715	1.81683	-0.371194	-0.0978912
ENSBTAG00000001806	IQCD	-0.0482606	1.73269	1.44126	1.31407	1.34437	0.541076	0.943089	0.143994	-0.031619	0.0342782	0.122052	-0.788107	0.377265	-1.37023	-0.725802	0.981941	-0.900808	0.0264172	1.77037	-0.12157	-0.385699
ENSBTAG00000001807	AKAP8	-0.422256	-0.682543	-0.410076	0.763351	-0.0442139	0.68685	-0.389641	-0.518736	0.903864	1.20927	0.616031	0.660678	0.466713	-0.469551	0.338488	-2.31985	1.17713	0.160164	0.0976323	0.747934	0.457
ENSBTAG00000001808	LACTB2	0.914869	0.575984	-0.839895	-1.03591	1.80054	0.462913	0.677077	0.577298	0.233858	0.137374	0.417583	0.719607	-0.359002	-1.07746	-0.18963	1.64684	-0.438842	1.18794	1.2008	-0.891556	-0.0842426
ENSBTAG00000001810	SCAF11	1.35965	-0.545096	0.796299	-0.461987	-0.588365	-0.213045	-0.434269	-0.183011	-0.0493226	1.03264	-1.15236	-1.78346	0.357061	0.68361	1.0694	1.59481	0.220549	0.146273	1.62366	0.721817	-0.771339
ENSBTAG00000001814	PLXND1	-0.57636	-0.353514	1.15848	0.861835	0.445075	-0.970795	-1.03856	-0.342102	-1.01812	0.892873	0.899792	0.580463	0.171369	-0.608854	-1.62754	-1.82694	1.68465	-0.296907	0.928766	-1.05704	0.934069
ENSBTAG00000001816	SLC25A42	0.310377	0.691622	-0.573432	-0.283821	-2.27296	-0.326784	-0.173009	0.191728	0.0122266	-0.696483	0.47321	0.396877	-2.19469	0.720153	0.507938	1.07505	1.9062	-1.00023	0.601584	1.23626	0.532682
ENSBTAG00000001817	TMEM161A	0.000372256	-0.590986	0.724616	0.985522	-1.68379	0.444442	0.701155	0.776086	0.0504259	0.297504	0.121454	0.606236	0.0726045	1.02394	-1.19946	-2.4593	0.806041	-0.891354	0.056372	0.527033	1.05184
ENSBTAG00000001818	MEF2B	-0.265105	-0.15481	-0.114612	-0.0687402	-0.17288	-0.79763	-0.44942	-2.05925	0.605079	0.719558	0.458786	0.892641	-0.197869	0.337931	-0.15439	-0.0745139	1.36062	-0.368907	1.13666	0.505731	0.810927
ENSBTAG00000001821	PRRC2C	0.558083	0.101855	3.07459	1.26287	0.372417	-1.10076	-0.922751	0.273165	0.00237605	0.22242	-1.31256	-1.43019	-0.27349	-0.731164	-0.239535	2.25561	-0.815762	0.0240687	1.16029	-0.549045	-0.127351
ENSBTAG00000001822	SNX10	0.0171982	-0.0577732	0.393568	-2.28943	-0.345345	-0.950992	0.411269	-0.167421	-0.510994	-0.195837	-1.46965	-0.429877	-1.10344	-0.424281	-0.42045	0.15658	-0.912609	-0.564361	-0.290308	0.662406	-1.31381
ENSBTAG00000001823	STC2	0.981627	0.23236	0.588296	0.0110817	0.808011	0.315564	1.29076	-0.789192	-1.2155	0.33461	0.104166	-1.97985	0.080621	1.64097	1.03249	0.546724	-1.21286	0.19629	-1.26693	0.507023	1.36576
ENSBTAG00000001824	SLC2A6	-0.703077	-0.758392	-1.91913	-0.476462	-1.88689	-0.431569	-0.742266	-0.384917	-0.62639	-0.642828	0.0957131	-0.92801	0.296731	-0.624129	-0.736436	-1.6074	0.110679	0.041724	-1.45366	0.644503	-0.292543
ENSBTAG00000001826	SASH1	0.497737	-1.55789	-0.364086	0.499962	-1.92949	0.580577	-0.748264	-1.50751	0.230884	1.30353	1.15444	0.747275	1.13289	0.896173	0.422705	-0.440931	0.388867	-1.39107	-1.59857	0.915882	-0.778733
ENSBTAG00000001827	GID8	-0.121518	-0.969165	1.30595	2.77578	0.85116	0.617	0.0145153	0.0125057	-0.478485	-0.599183	-0.0160852	-0.246669	0.335396	1.3193	-0.270849	-0.856288	-0.211324	-0.303302	1.62917	0.026144	-0.331798
ENSBTAG00000001828	SCRN2	1.115	-0.817847	-0.537319	0.552374	-0.658319	0.721137	1.14131	-0.907606	-0.47523	-0.224043	1.62501	0.793543	0.535442	0.242464	-0.050469	-0.884284	-0.310995	0.771847	-2.30411	-0.44869	1.27422
ENSBTAG00000001829	SLC17A9	-0.274275	0.961235	-1.21114	-0.643676	0.846786	0.411365	0.0312491	1.21105	0.124394	-0.319343	0.839851	1.68471	0.0261425	-1.19763	-1.19651	-1.09955	0.912923	-0.00252709	0.220758	-1.19086	0.310659
ENSBTAG00000001832	MRPL10	0.0996009	0.930652	0.108929	0.992619	1.07728	0.0462723	0.93125	-0.721611	0.492551	-0.13684	0.290401	0.741783	-0.695955	0.316693	-0.153234	0.0171826	-1.10268	-0.304932	1.99784	0.147306	0.183521
ENSBTAG00000001834	PNKP	-1.21559	0.714847	-1.14351	-0.11031	0.953926	0.95311	0.758199	-1.19835	-0.856204	-1.08575	0.993892	0.520907	0.135585	0.966618	0.179616	-0.18323	0.430776	0.661146	-1.98713	0.14549	0.576915
ENSBTAG00000001838	LRRC36	-0.159031	1.30314	0.846993	-1.95566	-0.579415	0.62056	-0.342266	1.03741	0.989823	0.659717	0.449763	0.381423	0.172187	-2.93209	0.903547	1.82079	-1.74011	-0.145639	-1.81599	0.558842	0.224588
ENSBTAG00000001839	OCIAD2	1.05221	1.28716	0.854599	-1.42733	1.50578	0.146607	0.930827	1.58538	1.35106	0.618136	0.0338614	0.83886	-0.181904	-0.543865	0.340498	-0.493368	-0.743258	-0.0030843	0.428746	0.392593	-1.18889
ENSBTAG00000001840	INO80B	-1.17573	0.116257	0.655651	2.14018	0.99797	-0.990748	-0.100986	-1.47892	-0.388696	-0.842241	-0.740121	0.0462423	-1.87404	1.32975	0.799556	0.377653	0.770659	-0.275556	2.20728	-0.547734	0.926112
ENSBTAG00000001843	WBP1	-0.189389	1.05233	0.299916	0.536335	0.549945	0.537548	-0.1066	0.0797248	0.023342	-0.0299211	1.36374	1.01208	-0.351182	1.20824	-1.11671	-3.32539	0.946534	-0.159469	-1.21518	-0.290279	-0.102725
ENSBTAG00000001844	MOGS	0.38441	1.46134	-3.02277	0.231415	0.0649442	0.931744	0.521012	0.462582	-0.228407	-0.0061084	0.235391	0.255776	-0.0170982	0.105534	-0.173024	-2.51617	0.963385	-0.277107	-2.33081	-0.585385	0.239515
ENSBTAG00000001847	CNTLN	0.542427	0.0933503	1.76371	-0.221887	-0.435066	-0.268975	0.309402	0.05095	0.534621	0.35558	-0.37219	-0.82192	-1.61475	1.59031	-0.397216	1.04621	-0.422525	0.371781	1.29244	-0.277546	-2.05188
ENSBTAG00000001848	KATNB1	-0.040411	-1.90463	0.220602	2.97628	1.87025	0.0791256	0.347627	0.358784	-0.126964	-0.726706	0.763692	0.475817	-0.642302	0.973778	-0.624942	-0.594917	0.284171	-0.699874	0.121888	-0.249221	1.24571
ENSBTAG00000001854	CIAPIN1	-0.367933	0.576281	-0.843089	-0.447239	0.0888984	0.842183	0.827282	0.919737	0.620577	-1.0215	0.0572484	1.011	0.149946	0.8782	-0.0392896	-2.4376	-1.71362	0.571136	-0.216175	0.258941	0.707232
ENSBTAG00000001855	COQ9	-0.829625	-0.333632	-0.921747	1.30895	2.54917	0.930591	0.044469	0.0028624	-0.696524	-0.629505	0.47698	0.940626	-0.184276	-2.31948	0.413754	-0.434072	0.550404	-0.560961	-1.52579	0.600649	0.600778
ENSBTAG00000001856	POLR2C	-0.849002	0.234835	-1.02112	-1.261	1.02758	1.26324	-0.944924	-0.306005	0.992623	-0.526963	0.748451	0.328955	1.01754	0.390223	-0.277009	-0.538638	-0.167666	0.436436	1.28327	0.492311	-0.715405
ENSBTAG00000001858	ENSBTAG00000001858	1.01769	0.421137	-3.44655	-1.74087	-0.326128	0.515386	0.575774	0.0944706	0.102245	-0.108716	-0.147988	0.836453	0.556636	0.814787	1.06769	-1.78313	-0.185529	-0.320224	-1.16503	0.190758	-0.180855
ENSBTAG00000001861	SESTD1	0.0419342	-0.308193	-0.145361	-0.322673	0.764597	-0.378289	0.309814	-0.908869	0.17331	1.57706	1.85148	-0.128226	0.803767	-0.121553	-0.569331	0.506436	0.0877227	1.25259	-1.40543	0.309436	-1.98633
ENSBTAG00000001864	NR4A3	-0.301142	0.990384	1.95247	-0.652702	-0.0956013	1.35364	0.326979	0.739396	1.08338	0.182994	-0.630422	-0.898884	-0.874376	0.453799	0.577513	1.82735	-0.390312	-1.02534	-1.80997	0.330119	0.967668
ENSBTAG00000001867	SACS	0.299957	0.512227	0.986466	0.254962	-1.44349	-0.84829	-1.17218	0.261013	0.706424	0.916823	-0.266473	-1.16831	0.898416	0.606499	0.391959	1.20498	1.01184	-0.171256	-3.08303	0.108998	0.517158
ENSBTAG00000001868	PCYT2	-0.711917	0.861512	-1.09528	-0.303658	0.561115	0.262074	-0.168898	1.30977	0.300641	-0.870473	1.38072	1.68981	0.0161411	-0.25387	-0.850628	-2.15126	0.553836	0.785715	0.413571	-1.24426	0.858136
ENSBTAG00000001872	ORC6	-0.0815107	0.476233	-2.09418	-1.87524	1.29274	0.444507	-0.251079	0.512643	0.987332	0.587115	0.875898	1.61341	-0.221646	-1.37753	0.170127	-1.21161	1.52927	0.865106	-1.3099	-0.461307	-1.1157
ENSBTAG00000001874	DOCK3	0.0172026	-2.82603	1.19223	1.39509	1.17841	0.144605	0.521712	-0.178881	0.157358	1.24521	0.196669	-0.854879	0.364541	0.936316	0.783036	-2.93637	-1.16813	0.0841604	0.172293	-0.252713	0.5347
ENSBTAG00000001877	HMGN5	-0.235046	-0.921815	0.977651	1.61083	1.83702	-0.936784	-1.05058	-0.074336	0.037023	-0.656505	-1.44826	-0.298866	-1.33532	-0.380506	-0.449898	1.45343	0.943399	-0.888474	2.44591	-0.0970885	-0.681642
ENSBTAG00000001879	PER2	-0.722154	-0.619789	-1.39542	1.33241	-0.264688	-0.121365	-0.774532	-1.68326	-1.61998	-0.0526517	1.61193	-0.87647	1.60329	1.13713	1.72323	0.00916631	0.363294	-0.177994	-0.779212	0.90234	1.33223
ENSBTAG00000001882	CD79A	1.1911	0.47697	0.60616	-0.624452	-0.592946	1.21894	1.74815	-0.827604	0.400005	0.0471269	-0.815779	-0.152476	1.37025	-0.384368	0.884735	0.411812	-1.35636	-0.913809	-0.461207	1.0251	0.694511
ENSBTAG00000001886	FAM122B	0.929181	1.11353	1.49293	1.43866	0.312914	-0.807406	0.219655	0.652514	1.28227	0.275828	0.172155	1.05866	-1.1726	-1.19578	0.39931	1.79173	-0.246863	-1.37351	0.821075	-0.231146	-0.485775
ENSBTAG00000001887	STAM2	0.442749	-0.845193	-0.00959523	-2.45026	-0.671395	-0.83169	-0.288639	-0.221668	0.261339	1.12183	0.513004	0.0233248	0.618263	-0.839031	-1.35797	0.139752	-1.82113	-0.323933	0.991488	1.30474	-1.74525
ENSBTAG00000001888	MED13L	-0.333308	-1.00267	1.49835	0.286894	-2.60417	0.128212	-0.345538	-1.00098	0.677382	1.54415	0.0810677	-1.04524	1.04404	0.939975	0.653154	0.380905	-0.350011	-0.604768	-1.48969	1.15628	0.297356
ENSBTAG00000001889	C22H3orf14	0.0760075	0.189889	-1.95025	-1.23214	-0.590778	0.189587	0.586169	0.318136	0.287732	0.102875	0.470151	0.9528	0.127982	0.554981	-0.317985	-0.587777	-0.825628	0.961876	-4.11085	1.06388	-0.150873
ENSBTAG00000001890	RUBCN	-0.7575	-1.25131	1.63622	1.37222	-1.28885	-0.305218	-0.317661	-0.70978	-0.104669	0.294597	-0.066962	-0.63573	0.940037	-0.330829	0.88786	0.690748	0.691475	-0.0825778	-0.395766	-0.583724	-0.934187
ENSBTAG00000001892	YAE1	0.284215	-0.0534279	0.0147185	-1.91452	-0.331987	0.583759	0.63459	0.07551	0.388375	0.430448	0.14558	0.690714	0.30307	-2.37512	0.0177092	-4.25993	-0.630675	0.656903	0.907846	0.18914	-0.101284
ENSBTAG00000001894	NEDD1	0.599694	1.27966	-0.140973	-0.521604	-3.16903	-0.0108701	0.1384	0.810243	0.494416	0.198792	0.15182	0.151921	-0.684039	0.931608	-0.677222	1.29557	-0.978523	0.883255	0.320676	-0.217582	-0.61697
ENSBTAG00000001895	PGGT1B	1.32641	0.413661	-2.56109	-2.02929	-1.00796	0.377024	1.14591	0.13349	-0.766355	0.278939	-0.271573	-0.259266	0.257687	-1.00739	0.675147	-1.02757	-1.82182	0.994197	0.464453	0.961984	0.249839
ENSBTAG00000001898	CCDC112	0.430974	-0.729853	0.179539	2.60743	1.95156	-0.412613	-0.057399	-0.361993	-0.149329	0.21077	-0.385582	-1.3872	-0.0805383	0.450094	-0.718533	0.766278	-0.140199	0.909944	0.5108	0.129326	-0.886448
ENSBTAG00000001902	CEP295	0.898848	0.941229	0.65553	-1.13746	-2.3071	-0.127241	0.138458	1.02448	0.32307	0.788514	-0.628914	-0.36152	0.58322	-0.601617	0.670888	1.50231	1.10113	0.260295	0.140802	0.0636374	-0.538674
ENSBTAG00000001903	C11H2orf50	-1.45081	0.00254233	-0.233748	-1.69846	-1.41449	-0.494665	0.449148	-1.81385	-0.213123	0.875869	-0.139098	-0.340024	-0.127727	0.988457	0.535592	1.46913	2.48271	-0.202503	-0.564528	0.943336	1.5218
ENSBTAG00000001904	ZNF276	-1.16064	-0.873665	-1.54715	1.70319	-0.559702	0.546227	0.13805	-0.193642	-0.88902	-0.139663	1.2	-0.312188	0.160799	0.625144	0.645381	-0.62691	2.33358	0.348889	-1.85683	-0.642881	1.84829
ENSBTAG00000001906	FANCA	0.495372	0.0409087	0.488826	1.41838	-0.318072	0.900343	1.00008	0.808375	0.330961	0.20847	0.882037	-0.793819	-0.550108	1.11764	1.09853	0.243244	0.683374	-0.474238	-0.229618	0.605902	1.39895
ENSBTAG00000001908	DLD	0.320271	-0.387432	-3.7369	-1.87448	0.0514437	0.322037	0.0318441	0.0537565	1.15733	-0.0169783	0.568025	0.90997	0.578448	-1.5316	0.418458	-0.354331	-0.743801	1.35122	-1.37834	0.502239	-0.578832
ENSBTAG00000001919	ZNF652	0.487055	-0.324843	2.82619	2.70437	-1.12724	-1.05073	-0.250486	-0.644055	0.29206	0.908598	0.554475	-0.0897094	-0.0728329	0.131204	0.106426	1.74046	0.412441	-0.419703	0.820319	-0.941007	0.689654
ENSBTAG00000001920	POLQ	1.31078	0.287027	0.166209	0.43192	-0.00965235	-0.559034	-0.256873	0.974131	0.928656	0.0323565	-0.0748166	0.53888	-1.25124	-3.08185	-0.821926	1.15093	-0.692998	0.0528528	0.10827	-0.129201	-0.12917
ENSBTAG00000001922	AKIP1	-0.261532	-0.463997	-1.2051	0.309977	0.669344	0.801189	0.768988	0.120246	0.0454354	-0.306682	-0.575247	-0.135397	-0.233306	1.98398	0.668614	-1.62307	1.31881	0.606038	0.260608	-0.18328	0.791828
ENSBTAG00000001926	RAD23B	0.0537816	-0.88455	1.05993	1.95963	0.634986	-0.457479	-0.869139	-0.296578	-0.550433	-0.474831	-0.927589	-0.293748	0.934909	-0.0868234	-0.716814	0.750423	-0.0596967	0.889836	2.33348	0.323818	0.275532
ENSBTAG00000001928	PDIA6	1.01116	0.123769	-2.09301	-1.12771	0.146483	0.415066	1.06947	0.0426459	-0.207172	0.536555	0.223267	0.190859	0.879252	-0.0601659	0.0319012	-2.63211	0.0535709	0.754583	-3.05732	0.000196911	-0.451944
ENSBTAG00000001931	TRABD	-1.14265	-0.80828	-0.944438	1.60835	-0.395588	-0.0686288	-0.173723	-0.898031	-0.572379	-0.635511	1.71891	0.321634	-0.575251	0.272434	-0.589888	-3.14365	1.79089	0.614369	0.188687	-0.40079	1.62775
ENSBTAG00000001932	CRAT	-0.215434	-0.107697	-2.2953	-0.217556	-0.927657	-0.471424	-1.10546	0.518213	0.27715	-0.541165	0.483108	0.376122	0.384584	1.19976	-0.698577	-2.10293	0.444859	-0.584628	-1.29808	-0.747765	0.70836
ENSBTAG00000001937	ANAPC11	0.332232	0.948094	-1.46721	0.324205	-0.243365	-1.47361	0.80447	0.905327	-0.189882	-1.05057	1.13038	-1.02176	-0.851718	0.353049	0.243354	-0.0396069	1.01227	0.683043	-2.31967	0.439239	1.11833
ENSBTAG00000001938	CKS2	0.0752468	1.16709	-1.97618	0.126209	0.691771	-0.584377	-0.32191	0.776262	1.05732	-0.714293	0.0782276	0.827443	-0.819058	0.0873299	-0.992369	0.921697	-1.04405	0.335494	2.52745	-0.16214	-0.322079
ENSBTAG00000001939	SECISBP2	0.521823	-0.595053	0.601203	-0.552815	-1.81702	0.431403	-0.162844	-1.18135	-0.87316	-0.201145	-0.785171	-1.00455	0.10741	0.402737	0.878241	1.37708	0.620043	0.632109	-0.390112	0.47339	-0.0732147
ENSBTAG00000001941	SEMA4D	-1.45305	-1.13212	-0.21647	0.137209	-1.05456	-1.05692	-2.11788	-1.18329	-0.405222	0.668557	0.694376	-0.536297	0.216009	-0.127169	-0.826683	0.395944	1.64425	1.21258	0.0134628	-0.790455	0.219428
ENSBTAG00000001942	SNX27	0.640519	0.320424	0.0324822	-1.11601	0.0627864	0.210417	0.0527053	0.534077	0.40758	1.59755	0.946616	1.65879	-0.38731	0.276167	0.432501	-0.778801	0.558082	1.26918	-0.68077	0.444342	-0.292447
ENSBTAG00000001945	ARG2	-1.16843	-0.715489	-1.85292	-1.97371	-0.5741	-1.12352	-0.870575	-0.780061	0.146862	-0.076357	0.226991	0.0738574	-0.129296	-0.479757	-0.423972	-1.26614	0.0164865	-0.00724172	-0.190004	0.891562	-0.752568
ENSBTAG00000001948	VTI1B	0.704155	1.10712	-2.52238	-1.35694	-0.575992	1.27658	0.560801	-0.232843	0.211312	-0.155634	-0.475032	0.183958	0.845901	-0.636102	0.468871	-1.40974	1.47026	-0.0944459	-2.01156	-0.0233622	-1.01556
ENSBTAG00000001950	RDH11	0.745312	1.49969	1.15138	0.454194	0.404552	0.129772	0.0767466	-0.557068	-0.400209	0.962906	0.54465	0.101164	0.190268	-2.15175	-0.958913	1.70888	-0.52539	-0.338383	-0.686654	0.793943	0.514485
ENSBTAG00000001956	HINT3	-0.206725	-0.0541345	1.08948	0.839398	0.227053	0.00821563	0.249001	-0.144079	0.623045	0.587991	0.207393	0.152847	0.422971	-0.600456	0.770695	-0.8853	0.488427	-0.753977	-0.56001	-0.547107	-0.728482
ENSBTAG00000001957	TRMT11	-0.0617768	0.625094	-0.278497	-1.67602	-0.941578	0.507086	0.49309	0.366125	0.17359	0.429997	0.0168451	0.445523	0.615902	-0.315584	0.0115123	-0.180278	2.19853	-0.1954	1.60433	0.320011	-1.53663
ENSBTAG00000001962	MRPS27	-0.98403	-0.901894	2.2651	-0.250109	1.09633	0.311944	0.0404875	0.238426	-0.152919	-1.42504	-0.97633	1.03579	0.294289	-0.98263	0.478592	1.24923	-0.845837	-0.922818	2.01223	0.5246	-1.24158
ENSBTAG00000001968	TTC14	0.413585	-0.0177009	0.555035	-3.04608	-0.3587	0.488643	0.325877	-0.14068	0.110315	0.609532	-0.66532	-0.609793	0.176909	0.587472	0.990401	0.156873	-1.9057	0.191566	1.00251	0.598597	-0.70509
ENSBTAG00000001977	YIPF6	0.844904	0.230956	-0.622178	-3.11079	-1.84463	0.261053	0.523006	0.454242	0.505904	0.693483	-0.133918	0.226079	0.293146	0.442339	0.678908	-0.583767	-0.164727	0.252808	-2.89071	0.447344	-0.46097
ENSBTAG00000001983	SMAGP	-0.113624	0.55466	0.0625482	0.366775	0.238439	0.111459	-0.621251	0.489609	0.496934	0.481516	0.476363	-0.46962	0.957558	0.446404	0.0419689	-0.461781	0.372188	-0.47581	-2.5857	0.632036	-0.632596
ENSBTAG00000001987	SWAP70	-1.06802	-1.03253	-1.00846	-2.36612	-2.10373	0.323249	-0.23763	-1.85255	-0.249708	0.0108129	-0.547377	-0.446153	0.0755701	0.622128	1.91417	-0.523532	0.17607	1.48922	0.423939	0.3843	0.404264
ENSBTAG00000001992	CYP51A1	1.067	0.438107	1.17281	0.390284	0.083649	0.458015	-0.749205	0.999814	0.360437	0.101073	0.470594	0.332115	1.47707	-1.01196	-0.600683	-0.930212	-1.24536	0.523579	-2.24765	-0.363526	-1.54715
ENSBTAG00000001996	SNRNP70	-1.66743	-0.11877	-1.18847	2.1396	0.45184	-0.310188	-0.603062	0.307399	-0.441254	-1.00284	-0.103448	-0.292264	-0.345824	0.343548	-0.464806	-1.36041	1.85139	-0.0392006	0.580641	-0.103905	1.68538
ENSBTAG00000001999	NKAPD1	0.767006	-0.749279	0.259549	-1.4798	0.949139	0.218174	0.147441	0.52313	-0.820695	0.0883092	-1.00507	-0.106577	0.0116419	-0.720058	-0.406034	2.97864	-1.48436	-0.070933	-1.93043	0.33953	-1.20454
ENSBTAG00000002000	TIMM8B	-0.684348	0.0934724	-2.82302	-1.80418	1.94066	0.565503	0.285284	-0.241233	0.278058	-0.681619	-0.909749	1.68981	0.471734	0.254233	-0.590892	-2.01823	1.05154	0.913995	0.489996	-0.276696	-0.367294
ENSBTAG00000002002	ATAD2	0.121411	-0.157022	0.166001	-1.39024	1.47065	-0.259503	-0.483648	1.18956	1.41321	-0.173434	0.385828	0.846714	-0.193667	-1.0715	-0.489455	0.46725	-1.30928	0.686104	0.571712	-0.390412	-1.65064
ENSBTAG00000002004	LLPH	0.286495	0.555298	0.461642	0.096104	0.278669	0.0439581	0.217697	-1.01874	0.178154	-0.236818	-2.05401	0.0142207	0.234006	0.481188	0.215073	1.41235	-1.5504	1.08237	2.10471	-0.529127	-1.47494
ENSBTAG00000002006	THBS1	0.818995	0.0262064	0.0362161	0.444612	-2.10198	-0.179972	0.556434	-0.326538	0.0703737	0.437695	0.0242924	-1.88192	-0.12239	0.651176	0.673991	-0.574293	0.0661607	-1.01061	-2.75007	1.29701	0.701819
ENSBTAG00000002012	CIAO2A	0.366894	0.431194	-1.64335	-3.33019	0.733405	-0.0191331	0.810597	1.25557	0.931704	0.398256	-0.676946	0.430295	-0.794579	-0.378231	0.116003	-0.392052	0.670272	0.220693	-1.49894	0.593674	0.294879
ENSBTAG00000002018	EIF5A	-1.14579	-0.225097	0.209339	0.860524	2.26009	-0.298506	-0.717561	0.0463339	0.253575	-1.12156	0.812011	1.10768	0.955704	-0.953976	-1.16697	0.0120344	0.222378	0.672612	2.13525	-0.713905	-0.22571
ENSBTAG00000002020	CREBRF	0.652299	0.271319	0.625425	0.313629	0.350958	-0.726622	0.375644	0.269802	0.586674	1.10326	-0.408443	0.155889	-1.69143	-0.077341	0.638325	-0.0530795	0.612111	-0.101626	0.38045	0.488654	-0.0370604
ENSBTAG00000002021	BNIP1	-2.36057	0.437385	-2.13678	1.97515	-0.518111	0.924027	-0.53975	-0.441223	0.27597	-0.30129	0.0111718	0.899763	1.03077	-1.24514	-0.0888042	0.852334	-1.03973	-0.0323925	-1.15371	0.167547	-1.47717
ENSBTAG00000002026	RPL5	0.679842	0.571041	-2.2682	-3.30872	-0.204509	0.909637	1.27356	0.559528	0.0107166	0.108574	-0.814824	0.655461	-0.265772	-0.0756471	1.10074	-0.599917	0.128754	-0.290551	-0.90707	1.00434	-0.942669
ENSBTAG00000002027	FAM167B	0.224484	0.70067	1.32714	0.264411	0.663261	0.353082	0.377935	0.496701	0.304744	0.193652	-0.107378	-0.396348	-0.580969	-2.16059	-0.892042	-2.40611	0.710276	-0.506806	0.761162	-2.44887	0.938983
ENSBTAG00000002028	DIPK1A	1.03266	1.03969	-0.72859	-1.9572	-1.13364	0.0425026	0.80557	-0.0484954	0.708123	0.424178	-0.0154318	1.13441	0.574232	-0.369464	0.949729	-1.44733	-2.30331	0.157408	1.20862	-0.0550718	-0.679441
ENSBTAG00000002033	UBXN2A	0.78343	0.735647	-0.58641	-3.23404	0.0589715	0.313698	0.429976	-0.188745	0.213285	0.848466	-0.00621027	-0.262274	0.226364	-0.188786	-0.512861	0.0872532	-0.641251	0.279992	-0.0517479	0.942117	-0.317938
ENSBTAG00000002037	ATXN7L1	0.567978	0.78178	2.53595	1.80299	-3.23358	-0.23145	0.342314	1.41844	0.395665	0.900688	-0.333711	-0.44305	-0.52369	-1.43992	0.804804	0.888308	-1.01358	-0.8569	0.611289	-0.393929	-0.200977
ENSBTAG00000002038	RPL14	0.391813	0.738887	-1.5814	-1.43173	1.40968	0.955112	1.08218	0.122478	-0.567748	-0.261613	-1.53041	1.54684	0.421446	-1.51582	0.42579	-1.29988	-0.659788	-0.15531	1.6312	0.729721	-0.625674
ENSBTAG00000002039	FRMD8	-0.514499	-0.748373	-2.71896	-1.38901	-1.46159	0.103728	-0.531759	-0.173847	-0.611523	-0.540206	-0.208966	-0.252766	0.230616	0.474174	-0.241143	-1.29514	1.37224	-0.0503976	-0.9831	-0.0786092	1.00737
ENSBTAG00000002041	SASH3	0.811785	1.15187	0.636884	1.86416	1.002	0.109237	1.14784	1.42346	0.726594	-0.0937095	0.0115729	0.169091	-0.942984	1.15369	1.05666	0.795295	0.0187049	-0.689605	-0.913474	0.309615	0.500075
ENSBTAG00000002042	RIC8A	0.149542	0.84641	-3.22287	-0.902242	0.0714752	0.298887	-0.155978	0.00102102	-0.377058	-0.445103	0.335047	1.0083	-0.0353884	-0.112957	-0.899885	-1.6012	1.51493	0.743261	0.482476	-1.36835	1.16587
ENSBTAG00000002044	SIRT3	0.554498	2.14006	-0.787655	-1.68274	1.87792	0.247789	0.886369	0.382188	0.700287	-0.93872	0.950747	0.880724	-0.580914	-1.11856	-0.0585884	-0.369221	-0.205117	-0.140093	1.69888	-0.417783	-0.440836
ENSBTAG00000002045	PSMD13	0.891169	0.481206	-1.44575	-1.36978	-0.200286	0.460537	0.385284	0.297436	0.864622	0.15618	0.201363	1.01982	0.485613	0.418865	-0.140844	-3.83166	-0.0514957	0.442526	-2.13396	0.322728	-0.257374
ENSBTAG00000002048	PTPN11	-0.4068	-0.534101	0.163836	0.189441	-3.2486	-0.412029	-1.39539	-0.459525	0.218872	0.255421	0.170139	-0.656799	0.705791	-0.102884	0.167132	0.272167	0.746741	1.0963	-1.63142	0.216353	-0.0563603
ENSBTAG00000002049	HADH	0.527976	0.789996	-1.41733	1.0976	1.51339	1.60134	0.707104	0.850006	0.867471	-0.571317	0.723764	1.653	0.946516	-0.556858	0.0276019	-1.04779	-1.40138	-0.192773	-0.00712168	-0.121406	-1.47496
ENSBTAG00000002050	COA7	-0.0626213	-0.456044	-1.37432	-0.518004	0.428613	0.330462	0.213162	0.306695	0.0240887	-0.10026	0.0221637	-0.106913	0.0770071	0.710191	-0.367832	-4.91668	0.637703	0.857678	-0.375817	0.140256	0.504227
ENSBTAG00000002051	ARAP1	-0.731316	-1.33524	-0.227828	1.2973	-1.27472	-0.485485	-0.421703	-0.890668	-1.75956	-0.273678	0.0326094	-1.00644	-0.859005	1.09438	0.20625	-0.847992	1.39522	0.479214	0.556379	0.140637	1.72275
ENSBTAG00000002052	PLOD1	0.92305	-0.165354	-0.880923	0.0702048	-0.898613	0.534528	1.39535	-0.222041	-0.0222351	0.160436	0.637785	-0.570835	-0.225793	0.982893	1.14326	-3.25528	0.866815	-0.0278263	-2.50147	0.739781	0.679783
ENSBTAG00000002055	ZFP28	0.249261	0.657243	-0.882952	0.794484	-0.109962	-0.20298	-1.74501	-1.20895	-1.08336	-0.0326218	1.09091	-0.951676	0.639143	3.32008	0.0607387	1.1127	0.380191	0.416596	0.325202	-0.73302	1.42438
ENSBTAG00000002056	MARS2	-1.76631	-0.228567	-0.14488	-2.36957	0.0437987	-0.359834	-0.600186	-0.424172	-0.312817	0.0209674	-0.178823	0.728146	-0.105289	1.19862	-0.202142	-0.323103	-0.904057	-0.470569	-2.16783	0.959908	-0.0139556
ENSBTAG00000002058	ASF1A	0.23972	-1.50764	1.04315	-0.953153	0.805623	0.458968	1.17198	1.0908	0.464944	0.148143	0.183118	-0.442688	-0.138313	0.622888	-0.386878	0.125532	-1.68063	0.28874	0.873577	0.144729	0.183281
ENSBTAG00000002059	MCM9	0.240072	-0.376091	1.89843	-0.0234719	1.22102	-1.15861	-1.32779	-0.660231	0.47931	0.520821	-0.441829	-0.400148	0.454401	0.65423	0.0778697	0.877038	-1.64259	-0.320938	0.0783715	0.308409	-2.13741
ENSBTAG00000002060	RPL19	-0.695105	-0.128065	0.243779	1.35725	3.1462	0.0623907	0.158348	-0.0644257	-0.972244	-0.810078	-1.33631	0.587187	-0.158648	-0.27079	-0.289938	0.0675279	1.16032	-1.75347	1.13625	-0.0881063	0.834153
ENSBTAG00000002069	BOLA	-0.366938	-0.526988	-1.45668	0.140983	1.82387	-0.334222	1.50441	-0.690419	-0.924317	-1.29538	-0.255199	1.04196	-0.345792	1.36816	1.09997	-1.68768	-0.68629	-0.43745	2.143	1.20841	1.12613
ENSBTAG00000002072	ERCC2	-0.649426	0.827511	-0.767348	0.729618	-1.07	0.468638	0.755482	0.392109	0.346394	-0.0979937	0.973896	1.02744	-1.38916	0.197633	-0.101441	-1.5237	0.660715	-0.427354	-1.0994	-0.286164	0.947612
ENSBTAG00000002073	RAD17	1.02659	-0.360497	-0.907747	-0.931318	-1.2527	0.445486	1.00486	-0.623902	0.0543941	0.639157	-0.119693	0.94359	0.459988	-1.05308	-0.333835	-0.805156	-0.461624	0.567453	0.382001	0.4323	-0.8266
ENSBTAG00000002076	STAU2	0.751504	0.611153	1.71259	-0.395894	-2.05926	-0.769463	-0.283114	0.0687717	-0.353185	-0.114733	-0.607765	-0.969107	0.329976	0.557657	-0.797271	1.68087	0.456703	0.434512	-1.26142	-0.210078	-0.413623
ENSBTAG00000002082	MARCKS	-0.15341	0.451668	1.74433	1.09241	0.927626	-1.09008	0.189492	0.525798	0.0531144	0.020572	-1.02246	-0.449647	-1.88889	0.983921	0.553723	1.31027	0.823533	-0.877389	0.36734	-0.266711	-0.0507815
ENSBTAG00000002083	AUTS2	-0.100935	-1.34629	1.74375	1.95563	-0.613031	-0.869012	0.251564	-1.63659	-0.911436	0.747891	0.526698	-0.485982	-1.00906	1.35867	0.836255	0.492737	0.78403	-0.403324	0.219722	0.664998	0.899253
ENSBTAG00000002086	PRPF4B	0.611697	-0.292177	2.14772	0.333998	0.312134	0.31869	-0.0604576	0.77904	-0.833675	0.931191	0.016925	-1.69338	0.770611	-0.360777	-0.120974	0.992959	0.978039	-0.325616	-0.228223	0.739012	0.37492
ENSBTAG00000002087	IL36A	-0.120096	-0.858531	-2.81356	-0.539707	-2.13397	0.122636	0.293059	-0.365589	-0.587168	-0.67044	0.382901	-1.58116	1.04323	0.496903	0.965836	-0.657548	0.240861	0.775798	-0.185222	1.18884	0.662084
ENSBTAG00000002090	CPSF4	0.257871	-2.23937	-1.69825	-0.524955	-1.95016	0.425039	0.0878126	-0.528135	-1.01002	-1.01297	1.45107	-0.00707356	-1.03547	1.2324	-0.291192	-0.365046	0.845539	0.589631	-1.15681	0.55584	1.21814
ENSBTAG00000002094	ATP5MF	0.190371	0.662473	1.29421	0.838839	2.69148	0.0386878	0.0184076	0.352419	-0.221894	-0.528849	-0.603416	0.88327	0.655304	-0.886137	-0.19496	0.654817	-0.522386	-0.721332	1.58636	-0.265247	-1.96232
ENSBTAG00000002095	MEN1	-0.115625	0.387365	1.22346	1.23964	0.845872	-0.611669	0.452634	-1.03538	-2.03253	-1.40941	-1.08149	-1.02251	-1.11283	-1.51098	-0.403723	0.222171	-0.582194	-1.41708	0.440002	0.770165	1.3661
ENSBTAG00000002096	FCGR3A	-0.581591	0.336257	-0.265585	-0.384291	0.00473501	1.67274	1.73048	0.0615142	-0.688407	-0.488287	-0.68006	0.109857	1.44532	1.10578	1.56413	-0.593912	-2.70488	-0.6985	-0.36216	1.22611	0.796094
ENSBTAG00000002098	CDC34	-1.31503	-0.100667	-0.0509781	0.503072	0.39964	0.892429	-0.0530865	-0.819057	-0.312003	-0.763888	0.904038	0.307646	0.944583	0.0538339	-0.0550102	0.434605	0.957357	-0.142339	3.0603	-0.429902	1.64911
ENSBTAG00000002101	GDE1	1.02924	1.33079	-0.774039	-2.0662	0.964661	-0.490594	0.837342	1.36433	1.00656	0.789801	0.142692	1.44019	-1.40647	-0.0456398	-0.0065516	-1.37885	0.334794	-0.216331	-1.90016	0.397565	-0.249283
ENSBTAG00000002103	PLCG2	0.553676	0.201264	0.989748	1.81885	-0.0426712	-0.794257	-0.695544	0.614535	0.653934	0.073518	0.248468	-0.904017	1.24043	-0.482773	-1.1915	1.54903	0.238414	0.349098	-2.77584	-0.534266	-0.832445
ENSBTAG00000002107	FZD1	0.951254	0.276835	-0.412311	1.14736	-0.198301	0.312671	0.0798562	0.578597	0.354419	0.656283	0.952211	0.60371	-0.259036	-0.00977793	-0.685895	0.308695	0.810634	0.849523	-1.12106	0.584795	-0.026398
ENSBTAG00000002112	INSIG2	0.690272	-0.5958	-3.02832	-0.705845	-1.18664	0.415157	0.421433	0.442062	0.401239	0.666917	-0.0164902	0.119551	0.502077	1.04581	0.411946	-0.549883	0.830757	0.290376	-3.06191	0.471535	0.673519
ENSBTAG00000002113	ZNF41	0.546749	0.372779	-0.101976	-1.51782	-3.83454	0.096158	-0.0160002	-0.70782	0.346406	0.0631949	-0.447082	0.106089	-0.142362	0.727617	0.785242	-0.637545	-1.8891	0.813455	-0.91506	0.656691	-0.778575
ENSBTAG00000002116	ZCCHC3	0.315209	0.941269	-1.25628	0.672031	-1.09656	1.14914	0.815874	-0.0434094	-0.205023	0.0883922	0.511197	-0.0971407	1.06356	0.281748	0.696202	-2.00925	-2.38572	-0.586871	-2.16589	0.578386	0.934716
ENSBTAG00000002117	KIF18A	0.545803	-1.63158	-3.00648	-0.18786	0.744294	0.339874	0.185324	1.20011	0.231427	-0.601227	0.295167	0.342372	-0.806977	-1.58073	-0.577574	1.77332	-1.48639	0.508292	0.967737	-0.432409	0.357752
ENSBTAG00000002121	CDK2AP2	-0.550208	-0.0068022	0.995965	1.91848	3.11399	-0.362959	-0.00551358	0.159298	-0.991269	-1.09858	-0.26945	-0.0558634	-0.0666006	0.0602457	-1.36649	-0.58324	1.02787	-1.34869	2.22605	-0.87035	0.065735
ENSBTAG00000002125	GNAL	-0.86681	-0.228853	1.43431	1.29227	-1.75593	0.268403	1.14311	-0.0357101	-0.158904	1.17226	-0.359388	-0.87025	-1.29843	1.40872	0.945034	-0.154235	-0.0189511	0.241349	0.216893	0.0236788	0.858263
ENSBTAG00000002126	PFKFB2	1.49708	-0.604486	0.944046	1.09845	-0.759329	0.213016	0.633712	0.119443	0.397804	0.329973	0.377054	0.0246301	-0.0106735	0.903708	0.123908	-1.42642	-0.663305	0.275253	-0.0950838	0.146818	0.0462005
ENSBTAG00000002127	TCP11L2	1.65005	-1.01043	0.414946	0.258377	0.127914	0.730104	0.796305	-0.171047	0.61873	0.838632	0.248065	0.0774973	0.220605	0.19082	0.399283	0.219102	2.67558	-2.63701	-1.57556	0.225073	-0.0661636
ENSBTAG00000002128	MPPE1	0.219445	0.828704	-0.438882	0.218317	-0.431232	0.532101	1.47505	1.47003	0.666493	0.582962	0.680547	-0.196024	-0.216793	0.422738	0.896665	-0.677692	0.846953	-0.999763	-1.34178	0.154951	1.44164
ENSBTAG00000002129	KLF5	-1.18505	-0.64072	0.371093	-0.87079	0.48777	-1.02303	-0.583934	-1.23222	-0.65592	-0.404374	-0.339944	-0.324352	-0.268398	-0.276688	-0.97937	-2.18557	0.721602	-0.268103	-0.560785	1.34576	-0.451932
ENSBTAG00000002130	SMPD4	-0.99551	0.549516	0.221781	1.16615	0.290615	-0.91151	-0.691995	1.03777	-0.0276834	-0.0311807	1.32925	0.810144	-0.0148411	0.758998	-0.507765	-0.906283	0.783687	-1.7003	1.203	-0.44034	0.267956
ENSBTAG00000002136	FCHO1	0.39261	-1.30567	1.41676	0.285373	0.211957	1.00398	1.26505	0.418957	-0.453879	0.0153883	0.0573958	0.417629	1.10356	0.176294	-0.832575	0.474907	-1.10558	-0.311962	0.208161	-0.408447	0.819571
ENSBTAG00000002137	SUGT1	-0.560993	-0.585679	-0.0857682	-1.90829	-0.222549	0.90737	0.152296	0.183777	-0.753935	-0.439316	-1.45596	1.021	0.731355	-1.82267	0.637823	-0.544773	-0.838984	0.597339	-1.4175	0.437482	0.20801
ENSBTAG00000002144	ADRB2	0.12313	-0.481679	1.09001	0.797931	1.90883	0.786078	0.345741	-0.781536	1.05963	0.821471	-0.198189	0.322207	1.72286	-0.166853	-0.254314	1.06622	0.876458	0.305898	-0.526591	-1.04846	0.0568902
ENSBTAG00000002147	PPP4R2	-0.15282	-1.1192	-0.0117306	-1.42973	-2.7686	0.191449	-0.0795699	-0.20764	-0.28586	0.653787	-0.990035	0.195587	0.482359	0.787536	1.29191	1.8155	0.296696	0.478341	0.614497	0.844057	0.0020892
ENSBTAG00000002148	RAB3D	0.998751	-0.775466	1.47089	2.62333	-1.32313	-0.591898	-0.863778	-0.572461	-1.0491	-0.0898753	1.55111	-0.572122	0.445403	-0.625943	-1.21489	-0.673339	-0.585461	1.24636	-0.501516	-1.14781	0.086911
ENSBTAG00000002163	PTGER2	0.2161	-0.138288	-0.231511	-0.658801	-1.24825	1.02403	-0.218843	-0.224938	-0.387421	0.46599	0.823082	-0.062987	1.38523	0.979181	0.519407	-2.99588	1.1203	-0.00663995	-0.546053	0.76439	-0.869084
ENSBTAG00000002171	FAM135A	1.5228	0.473427	2.07413	-0.296368	-0.0150352	-0.180003	-0.525229	-0.425097	0.0961899	1.54736	-0.00829992	-1.52029	-0.200234	0.747035	-0.113791	-0.946609	-1.77651	1.32898	0.128654	0.00385989	-0.0718681
ENSBTAG00000002175	SRPK2	0.246565	-0.879148	1.91611	2.36377	1.75102	-0.364522	-0.181252	0.29225	0.0489882	-0.435686	-1.09757	-1.06715	-1.68623	-0.101596	0.247998	2.0039	1.28354	-0.183424	1.75038	-0.402781	-0.58671
ENSBTAG00000002176	NSMCE1	-0.112397	0.094739	-0.483177	-0.84346	2.33991	-0.00555443	-0.061051	1.42806	1.60703	0.0166104	0.932928	0.791079	-1.37249	0.358273	-0.736626	-0.516487	0.340266	-0.660704	1.54355	-0.227708	0.145133
ENSBTAG00000002177	PIKFYVE	1.43762	0.802868	1.21662	-0.286297	-1.63169	-0.642813	0.00744083	0.771523	0.861388	1.12064	0.0946351	-0.270617	-1.4887	0.850279	0.0272506	2.61945	-1.0106	0.344262	2.16952	-0.0643907	-0.309721
ENSBTAG00000002178	PPL	0.520009	0.653966	-0.128596	1.66765	2.10518	-0.568558	0.0300073	0.398689	0.425182	-0.272158	0.306958	0.452501	-1.35044	1.29612	-0.0390628	-2.99576	0.140345	0.125672	0.496716	0.26645	0.924931
ENSBTAG00000002179	C10H15orf41	0.507182	-0.575336	1.15236	-0.186815	0.620841	0.715586	0.128149	0.571036	0.432651	0.182092	0.514858	0.553906	0.414344	-0.117764	-0.270118	0.699128	0.496411	0.1648	-0.0856242	-0.03209	-0.124673
ENSBTAG00000002182	COX17	0.637732	0.864912	-3.03549	0.284303	1.19072	-0.122766	0.778665	0.392437	-0.0359983	-0.513998	-0.856292	0.474763	-0.950568	-1.7388	0.258959	-0.759762	0.152625	-0.00708466	-0.60405	0.422767	0.293648
ENSBTAG00000002185	RNF7	-0.0722866	0.243014	-2.72051	-1.26579	-0.67446	0.435834	0.61782	0.243231	0.34652	0.174652	0.497184	0.545348	0.00360722	-0.0895105	0.784085	-2.82231	0.733343	0.875272	-2.37125	0.372823	0.149145
ENSBTAG00000002187	SERINC3	0.350051	0.486584	-2.4399	-2.61375	-2.08075	0.319564	0.528097	0.056878	1.47748	1.09205	0.964309	-0.105437	-0.209717	0.44693	0.331821	-1.38033	0.267665	0.646311	-0.795304	0.471023	0.568347
ENSBTAG00000002189	ALG1	-0.609069	0.667047	-2.63716	-1.8819	-1.87049	0.290666	-0.089299	0.238231	0.747412	-0.0287518	0.992291	0.878669	0.0101372	-0.622417	-0.792576	-0.105164	1.09031	-0.762923	-0.265584	0.123712	0.615493
ENSBTAG00000002190	DOCK8	2.27524	0.537542	1.30373	1.16789	-0.715829	0.0612809	0.378028	0.52808	0.778847	1.10798	0.960996	0.205237	-0.391731	-2.04725	-1.03933	0.127367	-0.727756	-1.30541	-2.19308	-0.00576097	-1.20818
ENSBTAG00000002191	RRP12	-0.759852	0.497863	0.827238	0.876162	-0.201964	0.054704	0.815562	0.492195	1.04598	1.02808	-0.354884	-0.276654	-0.777701	1.1015	1.10012	0.495098	0.517837	-1.73842	-0.114948	1.5727	0.920962
ENSBTAG00000002201	NFXL1	0.0382216	-0.213481	0.292699	0.897561	1.4393	0.182067	0.298509	-0.0845916	0.962963	0.548857	0.587102	0.0398763	0.320434	-0.296754	0.220681	0.821495	-1.47774	0.152783	0.643477	-0.535543	-0.257278
ENSBTAG00000002202	CRAMP1	-0.205693	0.689439	1.79745	1.20305	-0.963883	-0.426152	-0.626255	0.106288	0.618937	0.798067	0.47357	-0.459605	-0.069139	0.691443	-0.0657092	0.805112	0.497811	-0.617682	-0.488266	-0.352109	0.451191
ENSBTAG00000002203	NDUFS2	-0.273021	0.223511	-2.97262	0.0861647	0.502071	0.768496	0.679566	0.0277013	0.330418	-0.115302	0.550809	1.38636	0.783615	-0.550567	-0.0376543	-3.50956	-0.215365	0.340596	-0.13761	0.0928491	-0.234765
ENSBTAG00000002209	JPT2	0.805444	0.454084	-1.79205	-0.210586	-0.50711	0.063837	0.138058	-0.487983	-1.63163	-0.604506	-0.710803	-0.497502	0.426674	-0.061342	0.0964245	-2.81219	1.11544	0.935651	-0.236774	0.145127	0.0550878
ENSBTAG00000002210	LAS1L	-0.114601	-0.161005	0.586707	0.735454	3.80666	-0.191495	-0.42407	-0.974305	0.604665	-0.0744199	0.0640472	-0.793041	-0.596427	-0.292763	-1.1462	0.39844	-0.309285	-0.415915	1.48348	-0.0102552	-0.78014
ENSBTAG00000002211	MAPK8IP3	-0.162643	0.431016	0.91835	3.08821	0.717929	-0.458969	-0.301116	-0.792326	-0.167157	-0.317045	0.765245	-0.230003	-0.911275	-0.401621	-0.961151	-1.18318	1.53167	-0.0834677	0.645955	-0.920956	0.689252
ENSBTAG00000002215	GFPT2	0.864982	-0.18084	-1.2488	0.0176839	-0.830485	-0.00516283	-0.0232455	-1.42571	0.624544	-0.0792438	0.822529	-0.223095	0.595134	1.55732	-2.71405	0.975405	-0.0181995	0.253157	0.164543	-0.623315	-2.01781
ENSBTAG00000002219	ATAD3A	-1.14856	-0.593118	-1.0758	1.63999	-1.0339	-0.676505	-1.33818	-1.21843	-0.59686	-0.557349	0.929637	0.558274	0.485569	0.0779644	-1.61498	-0.874792	1.82219	0.117283	1.48829	-0.654776	1.33021
ENSBTAG00000002220	SPTLC1	0.825206	-1.93062	0.0807065	-2.09016	-0.493684	0.0608975	0.889508	-0.828797	0.678738	1.40855	-0.657043	0.266377	-0.0274534	0.0577064	0.394291	-0.564374	0.70663	0.186894	0.48978	1.35687	-0.866334
ENSBTAG00000002224	UHRF1	0.0592779	0.66513	-0.745501	1.01666	0.824943	-1.08753	-0.432042	0.988088	1.32203	-0.765987	0.827262	0.915485	-1.46296	-0.213164	-0.596331	0.970311	-0.672837	0.472773	0.596395	-1.42411	-0.48675
ENSBTAG00000002226	FBXO31	-0.973034	0.681594	0.999597	2.18781	1.09599	0.837922	-0.35666	0.840124	-0.417605	0.334182	-0.20186	0.0328605	0.328489	0.410296	0.311084	-1.49964	-0.107109	-0.104261	-2.25762	-1.01252	0.630303
ENSBTAG00000002233	CPNE2	-0.754809	-2.79278	0.365761	0.61388	0.282368	-0.889522	-0.149813	-0.539093	0.0406328	-0.141028	0.11936	-0.886181	0.689837	-0.380083	-1.38337	1.02396	-0.172131	0.616516	0.296248	-0.396196	-0.396158
ENSBTAG00000002238	ARL2	-1.23197	-0.454262	1.1163	2.18518	1.52309	-0.011232	0.0464811	-0.258428	-0.558775	-1.09736	-0.181271	1.03469	-0.881452	0.429089	-1.1601	0.141787	0.227182	-0.0812237	2.47453	-0.847182	0.166002
ENSBTAG00000002240	GPR18	1.08397	1.1588	1.43975	-0.496944	0.227837	-0.185161	0.482179	-0.071015	0.433815	-0.00638094	-0.26069	-1.02222	-0.430565	-1.47096	-0.328588	-3.38506	-0.788175	0.586063	0.22491	0.600386	0.53084
ENSBTAG00000002242	FAM192A	0.358199	-2.77742	0.0848055	1.18902	0.907545	0.28654	-0.303872	0.0933153	-0.69278	-0.331181	-0.381579	-0.00617636	-0.45957	0.576211	-0.318916	1.06201	-1.34254	0.0983358	-0.862395	-0.0533935	-0.426315
ENSBTAG00000002243	SNX15	-1.26592	0.323794	2.04506	2.30264	1.17731	-0.220215	0.235233	-0.523475	-1.20299	-0.549384	-1.21291	-0.293396	-1.4759	-0.11768	-0.171677	1.09487	1.45533	-0.146112	2.46517	-0.639501	0.16968
ENSBTAG00000002248	SAC3D1	0.455783	0.526316	0.569172	2.34297	0.217951	0.0910612	-0.401116	-0.471779	-0.0266057	-0.752842	-0.365705	-0.127745	0.228829	0.946031	0.426795	-1.647	0.550552	1.03114	-0.787344	-1.96888	-0.0960159
ENSBTAG00000002256	YEATS4	0.173541	-1.17027	-1.26543	-1.95982	1.08926	0.398799	-0.0416814	0.122936	-0.172618	0.108935	0.00299886	0.528295	0.251365	0.499642	0.51158	-0.18581	-1.12075	0.0270532	-0.282827	0.983866	-2.56174
ENSBTAG00000002260	NCAPD3	0.0823293	1.49275	0.572064	0.170868	1.52016	0.0957564	0.150544	1.15815	1.2628	-0.184126	1.1129	0.834206	-0.591666	-0.748204	-1.30835	0.171843	0.0215053	-0.761616	-0.537009	-1.00278	0.241895
ENSBTAG00000002266	NPL	1.83683	1.06395	-0.544114	-0.516724	-1.11257	0.25851	0.807818	0.406248	-0.0766665	0.492642	0.189296	0.61468	1.5289	0.225653	0.364032	0.144931	-0.98247	0.585347	-2.59737	0.550482	-0.772723
ENSBTAG00000002267	ANKRD40	-0.0683661	-1.0888	-0.151511	-2.3172	-1.38273	-0.520038	0.0682707	-0.387959	-0.494602	-0.934756	-0.583473	-0.505601	-0.675369	0.628255	-0.176965	1.19365	0.980982	0.922705	1.7283	-0.80837	1.15989
ENSBTAG00000002271	CDADC1	1.04521	0.546193	0.22506	-0.801854	0.912125	-0.246208	1.11966	1.72156	0.778263	0.0623803	-0.612803	-0.00588732	-0.120485	-1.21773	0.162475	-0.622399	-1.82692	-0.301571	-1.77852	0.591739	0.0865257
ENSBTAG00000002272	KCTD18	0.287832	-1.854	0.509671	0.492445	-2.08868	-0.182405	0.778989	0.393211	0.998856	1.27229	0.942001	1.18959	0.513955	0.813005	0.183102	0.184319	-3.05018	-0.409166	-1.25194	-0.0214993	-0.616923
ENSBTAG00000002275	PTP4A1	-0.255876	-0.181492	0.884359	0.272802	1.48499	-0.364951	-0.11331	0.626277	0.626825	0.73963	0.186021	0.472102	1.04608	-0.132648	-0.26703	1.68089	-0.927846	-0.515793	2.3571	0.511782	-1.85324
ENSBTAG00000002277	MLLT1	-0.965133	0.147324	-0.01186	1.17789	0.618778	0.882346	-0.211078	-0.680813	-0.742314	-0.976823	-0.640832	0.189442	-0.184607	0.43528	-0.624294	0.618952	0.169632	-0.51568	0.661286	-0.980445	0.363117
ENSBTAG00000002279	LUC7L3	-0.611577	-0.96449	1.19427	0.423696	0.497724	0.0254436	-0.586966	-0.65123	-0.970191	-0.839864	-1.5895	-1.25112	-0.65524	-0.344297	0.390131	1.89927	0.201667	0.642786	2.1809	-0.468295	0.621748
ENSBTAG00000002280	KIF5B	-0.0864979	-0.133694	1.62596	-1.00196	-1.37139	-0.81503	-1.23605	-0.291794	0.561143	0.525888	-1.20719	-1.27265	0.69584	-0.367518	0.363854	1.44075	-0.902857	0.89346	1.22458	0.290306	-0.642233
ENSBTAG00000002282	EIF1	-0.175894	-0.206808	-2.4257	-1.93452	-0.771154	1.01729	-0.785123	-0.445312	-0.0483581	-0.317824	0.470253	0.34017	1.33864	-0.898711	-1.1494	-0.248093	0.429056	0.685866	0.847234	0.67343	-1.60216
ENSBTAG00000002283	FZD7	-0.237239	-0.118241	0.362864	0.329437	-1.60441	0.655577	-0.0569979	-0.796632	0.468309	0.372753	0.652313	0.348347	0.83222	0.202255	0.720223	-2.96148	0.539106	-0.323886	-2.77803	0.591633	0.641662
ENSBTAG00000002286	DNAJC18	1.29651	-0.44597	0.780504	-0.540954	0.615652	0.368833	0.283803	-0.290124	0.568933	0.469798	-0.960643	-0.511823	-0.913693	-0.324423	-0.142519	2.52573	-2.45193	-0.510451	1.75476	0.349922	-0.225249
ENSBTAG00000002287	CHD9	0.573359	-0.0307172	1.82912	-0.751111	-1.37187	-0.859842	-0.550276	-0.178356	0.613468	1.28157	-0.551623	-0.404186	0.809359	-0.0509859	0.472911	1.77244	-1.60584	-0.246274	0.372717	0.383916	-0.697341
ENSBTAG00000002290	ENSBTAG00000002290	-0.463371	-0.149253	-0.822117	-1.16089	-1.02004	-0.305463	-0.222823	0.0161546	-0.396388	0.076691	-0.129307	-0.958433	-0.275241	0.323078	-0.567184	-1.0279	0.432083	0.0390753	-3.50937	0.187281	-0.0950145
ENSBTAG00000002291	ZBTB41	-0.386219	-0.595669	1.80761	0.365864	-1.25687	-0.419551	-0.552702	0.0530368	0.67293	0.60319	0.192674	-1.55629	-0.204473	-0.127526	-0.351773	0.193585	1.30488	0.312836	3.13657	0.187131	-0.126489
ENSBTAG00000002292	SMARCA1	0.671392	0.106669	-0.388531	-0.0864995	-2.92519	1.2243	-0.314299	-0.113795	-0.0224754	0.0739496	0.206893	-0.65763	2.35608	-0.342409	0.16567	0.217737	0.654348	-0.0670163	0.281079	0.352998	-0.86573
ENSBTAG00000002293	ARL5A	0.695039	-0.794429	2.78843	1.12656	-1.34868	-0.804836	0.0363652	0.00625101	-0.223647	0.0727683	0.534038	-0.297958	-0.206989	0.406683	0.661276	1.57908	1.16325	-0.301924	-0.442443	0.428196	-0.956171
ENSBTAG00000002295	ATF2	0.103299	-0.731481	2.26775	0.00353988	-1.91244	-0.373428	0.0254109	-0.673186	-0.234603	1.19384	0.767947	-1.79886	0.0453295	1.18413	-0.105652	0.962762	-0.35885	0.306909	-0.586225	1.33267	-0.455222
ENSBTAG00000002296	TMEM173	1.46678	0.527444	-0.373435	1.2152	0.381194	1.33231	1.22618	0.940186	-0.00275571	0.435174	0.551526	0.317086	0.84032	0.47625	0.669867	-1.27572	-2.55821	-0.549036	-2.15845	0.304303	-0.303756
ENSBTAG00000002298	CKAP2L	-0.179027	0.886663	0.498562	0.192638	0.612756	-0.906713	-0.52238	0.580318	0.848643	-0.463568	0.122651	0.255491	-0.977267	0.0639824	-1.16066	2.16143	-2.08278	-0.393471	1.6168	-0.421501	-1.48116
ENSBTAG00000002302	CD59	0.416625	0.761317	-1.80187	-3.77628	-0.29049	0.923726	0.617258	0.303592	0.751099	-0.232651	0.254862	0.795418	1.11405	-0.595616	-0.172845	-0.795146	-0.679894	0.27382	-0.40315	0.30522	-0.0448986
ENSBTAG00000002303	GLG1	0.538994	0.0392141	0.339224	0.0510854	-1.18171	0.187624	0.500642	-0.117341	0.163539	1.19308	0.616791	-0.729241	0.154226	1.27723	1.39159	-1.32125	-0.131597	-0.537741	-2.01488	1.0815	0.783158
ENSBTAG00000002306	UTP11	0.449997	0.373512	-0.352001	0.283002	1.80981	-0.118432	0.426463	-0.218266	-0.154917	-0.72757	-1.38445	-0.605536	0.776313	0.0465027	0.206037	1.1004	1.6674	-0.062418	0.450637	-0.307311	-0.580086
ENSBTAG00000002311	REEP6	-0.509146	0.796414	-0.960506	1.60512	-0.283987	1.20938	-0.113795	0.207862	-0.81019	-0.387837	0.426872	-0.141151	1.06241	0.622391	-0.875179	-0.350691	-0.8046	-0.0108132	0.513203	-0.434755	0.675127
ENSBTAG00000002313	ITPR2	1.41002	1.1126	1.76406	-0.0218712	-1.13947	-0.435887	-0.273375	0.297393	0.6154	1.2915	0.0260973	-0.515153	0.215553	-0.357284	-0.108564	1.60339	-0.118888	-0.320649	-1.79229	0.428024	-0.956697
ENSBTAG00000002315	RNF34	-0.092939	-1.62953	0.0973349	-0.900668	0.389763	0.426613	0.490857	-0.0436786	-0.665882	-0.474672	-0.891179	-0.133045	-1.81599	3.11986	0.36631	1.68072	1.36051	0.561537	0.0303401	-0.856691	0.0797341
ENSBTAG00000002316	NIPA1	0.51539	0.250466	-1.61729	-0.839978	-3.73555	-0.00500445	-0.778447	0.0636265	0.941786	0.790072	1.21589	0.701785	0.443467	0.783811	-0.212215	-0.317495	1.3534	0.991358	-1.84811	0.0133852	0.696763
ENSBTAG00000002321	AMT	-0.894383	1.20823	-0.282493	-0.26995	0.624346	0.849652	1.4462	0.753307	-0.258745	0.468792	2.16033	-1.5431	-1.07003	-1.29782	-0.467638	-2.05876	1.32103	-0.725357	-1.56071	0.323367	0.461124
ENSBTAG00000002323	USP28	0.114697	1.11822	2.60295	0.647215	0.349902	-0.356245	0.657824	0.562784	-0.519569	0.124311	-0.345211	-0.276291	-1.38368	-0.697192	0.00693047	1.17966	0.740787	-0.278152	2.21693	-0.157363	0.195835
ENSBTAG00000002326	LGALS3	0.410106	1.16031	-1.68488	-2.65613	0.265166	0.0710206	0.32988	1.29763	0.748827	0.449129	0.180984	1.85818	-0.258233	-0.0305313	0.0964133	-0.915882	0.101165	-0.110651	-1.02709	0.0718756	-0.672049
ENSBTAG00000002327	TMEM208	0.194269	0.0413131	-0.630509	0.34185	0.730315	0.573625	0.511523	0.622385	0.110287	-0.166939	0.16488	0.742108	0.522349	-0.566971	0.362465	-5.03444	-0.978654	0.3756	0.761019	0.461819	-0.231679
ENSBTAG00000002328	KDM2B	-1.31958	-1.31117	0.371902	0.917806	-0.237968	0.200658	-0.420035	-1.73483	-0.405293	-0.173039	0.32275	0.723114	0.44449	-0.499406	-0.201816	0.835142	1.26262	-0.0148472	3.19285	-1.03103	1.39195
ENSBTAG00000002329	ASAP2	-0.370465	-0.821998	0.70236	0.430129	0.159533	-0.0204241	-0.310116	0.239405	0.657334	0.246043	-0.251259	0.584791	0.114732	-4.7344	0.0119482	1.49738	-0.190202	-0.286379	0.406287	-0.268935	-1.30534
ENSBTAG00000002331	DLGAP5	0.499783	1.296	-2.18696	-0.631335	-0.8126	-0.37696	0.202664	1.05469	0.75121	-0.304656	0.317798	0.513505	-1.16815	-1.15395	-0.331723	1.44041	0.0193567	0.649362	1.75393	-0.368111	-0.158255
ENSBTAG00000002332	LSM5	0.588138	-0.122242	-0.70117	-1.97538	0.0147412	0.695286	0.543631	-0.387339	0.534742	0.66937	0.525192	0.5962	0.109966	0.749322	0.864603	-2.89607	-1.82228	0.717995	-1.87617	0.536051	-0.10792
ENSBTAG00000002336	RCOR1	0.0265921	-1.90578	0.60839	-2.8212	-2.64179	-0.452845	-0.301865	-0.619914	0.589134	1.08503	0.0121678	-0.424974	0.514613	0.239251	0.276137	0.437765	-0.149946	0.438093	-0.578795	0.224791	0.567316
ENSBTAG00000002341	ETS1	1.09088	-0.536147	0.233433	-0.230345	-2.1166	0.712723	0.903096	-0.689426	-0.00669977	0.48241	0.314274	-0.575555	2.01754	0.482496	1.00395	1.10415	-0.151489	0.431483	0.916888	0.369639	-0.180242
ENSBTAG00000002344	ORAI3	-1.50386	-0.298288	-1.04231	-2.18126	-0.596844	0.147789	0.23533	-0.461791	-0.00939862	-1.34951	-0.498493	0.185528	0.0944324	0.796646	1.01066	1.47654	0.713239	0.403694	1.41439	-0.51062	0.996255
ENSBTAG00000002345	SETD1A	-1.15997	-0.875475	2.11355	1.37239	0.879448	-0.352896	-0.911465	-0.890437	0.283408	0.0220088	0.22396	-0.360905	0.0916048	0.880397	-1.22675	1.30259	0.997153	-0.387022	0.122472	-0.0604729	1.22993
ENSBTAG00000002347	MAST3	0.168917	0.631578	1.64172	0.891752	-0.282321	-0.0982575	0.831799	0.129981	-0.115504	-0.606813	0.143624	-1.5754	-0.990233	1.22675	0.947275	1.77691	0.344908	-0.426937	-0.46291	0.155349	1.49534
ENSBTAG00000002348	SLC4A4	0.624544	0.663285	1.18505	0.936397	-1.38323	-0.349703	-0.115514	0.0355581	0.74591	0.602124	0.470391	0.613888	0.470986	-0.0815204	-1.22962	0.764016	-0.580782	0.422775	0.698489	-0.859093	-0.75943
ENSBTAG00000002350	PIK3R2	-0.437774	-0.113484	1.62304	2.67297	1.67575	-0.110402	-0.00167741	-0.639775	0.103961	-0.0125864	0.93305	-0.694046	-0.335063	0.190196	0.235436	0.758204	1.15599	-0.858787	-0.623071	-0.098168	1.60377
ENSBTAG00000002356	RBM47	-1.84039	-1.81476	0.143603	-0.237341	-2.26153	-0.640434	-0.613776	-1.67976	0.525339	0.326774	0.537783	0.552906	0.00424856	0.561321	-0.0558458	1.37263	-0.540036	0.401823	2.31219	0.0576723	0.9704
ENSBTAG00000002357	TICAM2	0.222524	-0.4139	0.934663	-0.195387	0.510872	-0.469365	0.432374	-1.00221	-0.270065	0.278511	-0.234225	-0.666875	-0.418202	-0.747392	-0.284779	0.685192	-0.110249	0.602833	0.866767	0.275155	0.146838
ENSBTAG00000002362	APOLD1	0.833409	1.64403	-0.055099	0.607071	0.544321	-1.07013	-0.0732399	1.77028	0.875608	0.15117	-0.821263	0.773355	-0.589787	-1.05439	0.649985	1.37975	0.0659691	-0.350074	0.360386	0.316173	-1.53043
ENSBTAG00000002363	SESN2	-0.679196	0.0344842	0.215159	0.101757	1.65989	-0.0933348	1.10846	-0.545355	-1.21251	-0.577147	-1.62097	-0.911794	-2.37473	0.0512564	-0.00433746	1.09711	-0.48914	-0.993502	0.704598	0.342127	-0.253686
ENSBTAG00000002367	HCFC1R1	-0.555542	-0.11886	0.467573	1.98816	1.96952	0.315579	0.147553	-0.109951	-0.731176	-0.609609	0.669206	0.717703	0.721681	-0.586989	-0.00259925	0.552218	-2.05985	-0.0788128	1.83074	-1.08075	-1.34137
ENSBTAG00000002370	ZNF792	0.576241	-0.244377	0.625328	-0.552753	1.01055	0.55749	0.671743	-0.0796865	1.0143	1.11261	0.206725	0.240009	0.720428	0.245761	0.984304	-1.06735	-0.943127	-0.786921	-0.781007	0.846492	-0.332048
ENSBTAG00000002374	ARMC5	-0.749325	-2.79633	-1.8409	-0.308299	-0.85251	-0.497338	0.0681005	-1.11933	-0.936195	-1.55143	-0.0965676	0.0819539	0.534857	1.67892	1.26396	0.129623	1.01865	0.924199	1.22191	0.952104	1.482
ENSBTAG00000002376	PPIL1	0.569419	-0.957512	0.529671	-0.439197	1.2388	-0.345501	0.245924	0.803538	-0.0108776	-0.524347	-0.311305	0.381779	-0.713809	-0.965017	0.934783	0.83261	-2.60834	-0.348325	1.97832	0.766063	-1.188
ENSBTAG00000002377	PSMB2	-0.816203	-0.145149	-0.951108	-0.702108	1.54599	-0.080904	-0.293132	-1.42738	0.152592	-1.23269	0.612741	0.443101	1.83317	-0.183933	-0.994971	-1.32228	-0.67679	0.147157	-1.40366	-0.0151373	-0.855317
ENSBTAG00000002378	NUCB1	-0.821865	-0.602655	1.19632	2.96483	0.283554	0.744148	-0.104384	-1.23553	-1.02732	-0.58272	-0.726057	-1.59754	0.856461	0.556017	-0.449611	0.0582004	0.259843	-0.87914	1.492	0.357557	0.685379
ENSBTAG00000002381	ZDHHC5	-1.98676	-0.937608	0.547587	2.3887	0.427389	0.403362	-0.808595	-0.342547	-1.08474	-0.989576	-0.133361	-0.159415	0.523318	1.29027	0.273364	0.517758	1.32202	-0.383129	1.40348	-0.0473061	1.25964
ENSBTAG00000002382	DDX10	-0.193988	1.00563	1.65756	-2.23637	1.65662	-1.18181	-0.117689	0.0428906	0.409073	-0.377402	-1.68819	-0.401986	-0.609637	-0.797019	-0.749977	1.87624	0.0594974	-0.876742	-0.0410228	-0.092706	-1.43793
ENSBTAG00000002385	SLC35E4	-1.35486	-0.747782	-1.04543	-0.401797	0.219616	0.76074	-0.624448	-0.285359	-1.96987	-1.48116	0.381075	0.259553	1.66269	0.677348	0.314395	-1.5306	0.415079	-0.173214	0.626065	-0.192005	1.85355
ENSBTAG00000002389	MED19	-0.454828	-0.539514	-1.60321	-0.508358	-0.0694991	0.562979	0.435528	0.0627235	-0.360757	-0.732987	-0.121841	0.0459241	-0.580798	2.80347	1.31057	-1.8571	0.873044	1.08002	-1.63896	0.138417	1.1775
ENSBTAG00000002393	C23H6orf89	2.03715	-0.0893247	1.03272	-0.340894	-0.65798	-0.0703057	0.843184	1.31136	0.386375	0.827374	0.71624	0.106043	-0.151544	0.902908	-0.0942491	2.14744	-1.04829	-0.59237	-1.88451	0.98508	-1.14568
ENSBTAG00000002395	HPS3	1.64316	1.08946	0.934407	-0.86213	0.762353	-0.686646	0.816266	0.544162	0.608193	0.531342	0.101854	0.377228	-0.156854	0.887293	1.09149	-0.0699809	-1.37885	0.527409	-2.33575	0.338345	-0.347029
ENSBTAG00000002398	ZNF567	0.684287	-0.0403558	0.134922	-1.75698	-0.804313	0.518204	0.727811	-0.843605	1.53156	0.488115	-0.386527	1.05777	0.252071	1.87739	-1.13139	-0.580729	-0.398321	-0.179144	-0.951557	0.64743	-1.33725
ENSBTAG00000002402	IGF2R	-0.570859	1.15773	-0.139678	0.269479	-1.00512	-1.28708	-1.10193	1.34391	2.15118	0.496842	0.0318575	0.00268317	-0.403143	0.0343967	-0.382961	1.11273	0.639054	-0.178088	-0.617326	-0.837465	0.441304
ENSBTAG00000002411	CTNND1	-0.813015	-1.26284	1.73331	-0.342068	-0.659008	-0.237321	-1.0042	-1.00201	-0.640734	-0.340235	-0.805297	-1.14033	-1.45673	0.236023	0.346823	1.86236	-0.0722238	0.394787	0.798111	-0.142175	0.291809
ENSBTAG00000002412	CYB5B	1.12691	0.622916	-0.433328	-1.71611	0.363087	0.170957	0.464149	1.2951	1.33387	0.487605	-0.38003	0.528802	0.503159	-0.129796	-0.0537045	-0.47831	-1.36268	0.744606	0.904289	0.0725153	-2.38347
ENSBTAG00000002413	MCAT	-1.1137	-0.202033	-3.37525	0.0115511	-0.047916	-0.915919	-0.803689	-0.698997	0.441854	-0.237403	0.726933	1.12919	-0.662503	1.03107	-0.0572719	-1.80468	1.65607	-0.642627	-0.97901	0.0562477	0.881681
ENSBTAG00000002417	RAB30	0.930235	1.23201	-0.187246	-1.1782	-1.16719	-0.462364	0.228717	0.142473	0.218723	0.762474	0.537169	0.229691	-1.14657	-1.22382	-0.0710903	1.27871	-0.374438	0.552144	0.85636	-0.120447	0.42347
ENSBTAG00000002418	TICRR	0.322354	0.449769	-0.016671	0.633417	1.03304	-0.285621	-0.354341	0.567731	1.16338	0.0885414	0.349937	0.86151	-1.77222	-0.929499	-1.10256	1.12975	-1.85701	0.172665	0.742253	-0.651147	0.0238
ENSBTAG00000002419	PIGM	0.328279	0.0769811	-0.4316	-2.19805	-2.21057	0.431375	0.649657	-1.14267	0.00703079	-0.125847	0.0091361	-0.266984	0.0488321	0.0815874	0.323594	0.407112	0.0492505	0.195527	-3.7017	0.891102	-0.826889
ENSBTAG00000002422	BCL9	0.635042	-1.17798	0.942388	1.41012	2.13128	0.92619	-0.562974	1.04267	-0.269932	-0.853958	0.370516	-0.906932	0.862052	-0.26631	-0.127045	0.549444	0.225815	-1.46069	0.190146	0.0266914	-0.953265
ENSBTAG00000002423	PSMD12	-0.122126	-0.530753	-2.48824	-2.58529	-0.162482	0.262687	-0.10731	-0.340269	0.526043	0.458312	-0.635284	0.0216072	1.30277	-1.37952	0.377581	-0.0601479	0.42135	1.59254	-1.41849	0.954773	-0.302234
ENSBTAG00000002428	PPA2	0.516406	0.828536	0.745219	0.295519	0.637446	0.174963	0.448194	0.296532	0.550355	0.568457	0.288308	0.885091	0.571504	-0.934497	-0.704261	1.44595	-1.88467	-0.538677	1.06138	-0.880795	-0.728638
ENSBTAG00000002431	TRIM24	0.459885	0.220791	2.87193	1.88685	-0.937074	0.0758259	-0.0281309	-1.19947	-0.158527	0.863183	1.05696	0.129803	0.164491	0.696898	0.575985	1.0578	-0.243048	-0.0937122	-0.144534	-0.218089	-1.28851
ENSBTAG00000002432	ABHD13	-0.371124	-0.0683564	0.691866	-1.57346	-0.317455	-0.683773	-0.793074	-0.0897095	-0.381169	-0.597821	-0.118528	-0.230287	-0.202656	-0.229986	-0.835604	1.11709	0.0974843	-1.0508	-1.95634	0.832807	-0.599573
ENSBTAG00000002434	WDR18	0.0771976	-1.28487	0.348167	1.67044	-0.256606	1.19681	0.549104	-0.122919	-0.687296	-0.40588	0.183907	-0.787866	-0.498991	0.503102	0.87124	-1.00184	1.27469	0.205968	2.64791	-0.954276	0.842456
ENSBTAG00000002435	PTPRE	-1.6658	-1.08981	-0.364156	-0.411163	-1.3195	0.886027	-0.80448	-1.96559	0.0313627	-0.300312	0.0170454	-0.324161	0.568821	0.107538	-0.974859	1.13002	0.578045	1.54828	0.814657	-1.3259	0.562443
ENSBTAG00000002444	MKI67	0.171645	0.827485	0.664645	0.479426	1.01604	-0.711638	-0.472306	0.784365	0.966663	-0.573491	-0.415823	0.429411	-1.1822	-0.480707	-0.517873	2.26558	-0.254919	0.0796329	1.77733	-1.02493	-0.548759
ENSBTAG00000002445	ENSBTAG00000002445	0.0346918	-0.901262	-2.76611	0.0732015	-0.853328	0.627723	0.544335	-0.192804	0.391084	0.254234	0.463344	-0.623186	0.203247	1.19997	-0.610727	-3.69636	0.678544	0.635042	1.0534	-0.307569	0.988675
ENSBTAG00000002452	ASCC2	-0.941342	-0.271832	0.471092	2.83931	0.98639	-0.14496	-0.454785	-1.1325	-1.39459	-1.10307	-0.121083	-0.134504	-0.884663	-0.442044	-1.18442	0.538292	0.628628	0.380909	3.07693	-0.239089	0.947941
ENSBTAG00000002454	ALG2	0.139844	1.06712	-0.980627	-1.4229	-2.79809	0.385713	0.685102	0.246602	0.152484	-0.1188	0.40206	0.243037	1.03626	1.02072	0.514916	-1.40081	-0.741255	0.00833315	-0.649049	0.835469	1.16194
ENSBTAG00000002455	KLHL8	-0.110902	-0.890166	-1.46322	-1.40291	-2.03019	-0.233303	5.56903e-05	-0.506791	0.572189	0.337466	-0.0619523	-0.0831245	-1.09219	-0.35542	-0.269276	-1.0078	-0.701601	0.0430431	-2.18754	1.25733	-0.492006
ENSBTAG00000002457	SEC61B	-0.406452	0.179424	-3.37261	-0.834416	-0.091392	0.70607	-0.00607521	0.180291	-0.2997	-0.412062	0.117777	0.995759	0.62552	-0.27478	-0.424415	-2.33273	1.84063	0.0291876	-0.725092	0.122887	0.558842
ENSBTAG00000002458	NUP155	1.0923	0.880603	-0.0331196	-2.92095	-0.112642	0.0123329	0.12042	1.79575	-0.0352809	-0.522358	0.135502	-0.505652	0.283681	0.21714	0.876414	0.443391	-1.05442	-0.831784	-2.33944	1.26655	-1.76591
ENSBTAG00000002460	ACTL6A	0.874011	0.125376	-0.67556	0.0752367	0.50645	0.772525	1.1835	0.298106	-0.503624	-0.179116	-0.27379	-0.397672	-0.0421554	-1.69053	-0.120788	1.46193	-0.188086	0.86351	1.61811	-0.186782	-1.37502
ENSBTAG00000002462	MRPL47	1.23588	0.803394	1.45706	0.0557419	-1.28642	-0.401949	1.70703	-0.00943769	-0.187708	0.877268	-0.695477	-0.0407724	0.0528974	0.910813	0.719027	0.821008	0.486521	-0.887076	-2.03626	1.22046	-1.48554
ENSBTAG00000002463	NDUFB5	0.787351	0.619151	-0.569244	-3.13695	0.664481	0.59295	0.796955	0.924902	0.694714	0.289593	-0.495794	0.812055	0.680474	0.21181	-0.16166	-1.12588	-1.98986	-0.206407	-0.311162	0.703019	-1.14681
ENSBTAG00000002468	RPS28	-0.115289	0.440932	-2.96572	-0.767366	-0.323703	0.69557	0.0258389	0.395473	0.305198	-0.131318	0.864909	0.760442	0.501615	-0.20818	-0.402062	-2.40611	1.14801	0.258151	-1.88877	0.0367567	1.05355
ENSBTAG00000002470	CCDC78	-0.412873	0.27838	0.360552	1.23763	-0.488592	0.410964	0.26329	0.704759	-0.848161	-0.160092	0.295177	-1.18165	-0.271969	-0.694601	-0.0444357	0.662383	1.87685	-0.366969	-0.362652	0.545329	1.39873
ENSBTAG00000002472	CASP9	-0.162987	-0.747514	1.91182	0.0142382	0.0285469	0.591142	1.27355	-0.0968296	-0.465229	0.569875	-0.606416	-1.11025	-0.585673	2.10542	1.44641	0.48771	-0.288759	-1.66976	-2.67444	1.11201	0.502907
ENSBTAG00000002473	ANGPTL4	0.400677	0.356722	-0.266247	0.968718	-0.621958	-0.547682	0.63948	0.0744261	0.300151	0.777939	0.309069	0.107486	0.152055	1.00322	1.00502	-2.19628	0.117644	-0.817518	-0.984701	0.932561	1.31545
ENSBTAG00000002474	MAD1L1	0.0500169	-0.287134	0.224855	1.59502	0.421136	-0.522939	1.02434	0.710132	-0.488412	0.605579	0.0863324	-0.323413	-1.09658	1.21736	0.924561	-1.89722	1.28922	-0.966474	-1.06408	0.976476	1.81631
ENSBTAG00000002475	RAB11B	-1.33323	-0.501042	1.94173	2.98711	1.41009	0.205101	-0.0358109	-1.16911	-0.200171	-0.341776	0.139213	0.308939	0.0256959	0.0151514	-1.56033	-0.0850135	1.07172	-0.653524	1.40994	-0.570661	0.711664
ENSBTAG00000002476	DNAJC16	0.541754	0.544933	1.44342	-1.37654	-1.15938	-0.740605	0.420533	0.135563	-0.00385629	0.770214	-0.519924	-0.128403	-1.08661	0.519626	0.804538	1.40249	0.373474	-0.0167774	-0.646677	0.232643	-1.12798
ENSBTAG00000002477	MRM2	0.235622	1.06653	-0.00393961	1.81251	1.30307	1.19761	-0.387958	0.966062	1.16509	-0.403716	0.0303071	0.21339	0.660782	-1.89399	0.475398	-0.264743	0.634626	-1.46654	-2.1947	0.307461	-0.249453
ENSBTAG00000002478	AGMAT	-0.339907	0.933145	-0.445282	-0.475741	-1.16665	0.133614	-0.216639	0.859824	0.337759	-1.21895	-0.633272	0.173447	0.808603	-2.07917	0.269183	-0.761405	-1.31269	0.0298849	-1.18704	-1.21938	0.253447
ENSBTAG00000002479	PANK4	-0.614965	0.743777	-0.915081	0.93784	0.377417	0.662392	-0.494097	-0.75131	-0.225389	-0.0993097	0.356889	-0.221889	0.423351	0.85042	-0.248044	-2.43476	1.46113	0.562997	-0.472046	-0.781391	0.498756
ENSBTAG00000002480	NUDT1	-0.121266	-0.189378	-0.167597	2.31325	1.5232	0.749945	-0.193889	1.78305	0.00209235	-0.511312	0.413625	0.920703	0.133101	-2.30595	0.35361	1.56136	-1.02885	-0.0977215	-0.842638	0.162635	-0.917308
ENSBTAG00000002481	HAGHL	-0.368142	0.2926	-1.66916	-0.908128	-0.586141	0.435072	0.141669	-0.020088	0.261576	0.465356	1.05332	0.4891	-0.169568	0.801914	0.0750549	-1.6117	1.22993	0.808225	-3.3266	0.318196	1.33536
ENSBTAG00000002484	CIAO3	0.159176	1.11639	-2.18518	-0.0773515	0.356754	0.825635	0.486709	0.596222	-0.871225	-2.27476	-0.131028	0.201521	-0.362103	-0.168879	-0.568737	-2.29723	0.436348	0.328414	0.37354	-0.540653	1.40774
ENSBTAG00000002485	TNS1	-0.0922831	0.712183	2.55114	-0.537111	-0.188408	-0.883157	-1.53778	0.65366	-0.0327144	0.804628	-1.38275	-0.604807	0.988382	-0.835337	-1.05763	2.259	1.00166	0.2642	1.18128	-1.39239	-0.460421
ENSBTAG00000002487	UBE3A	0.871842	-1.0509	-1.17988	-2.23759	-1.23627	0.544942	0.100923	-0.571075	0.730557	0.598102	0.0663835	-0.131089	0.292944	-1.03706	1.30146	0.46182	-1.76393	0.647869	-0.499686	0.899833	-0.428895
ENSBTAG00000002490	CHPT1	1.2228	0.708477	-2.09014	-1.72723	-1.21376	0.510459	-0.18604	1.10524	1.10463	1.105	1.22211	0.961078	0.788521	-0.627458	-0.648872	-1.63358	-0.389354	-0.184504	-1.54624	-0.514825	-1.28761
ENSBTAG00000002492	SYCP3	0.231586	-0.903492	-1.58752	-0.970321	1.68958	0.120273	0.32629	0.0557217	0.376734	0.0276287	-0.687068	1.13141	0.00366948	1.8965	0.696475	0.961549	-1.93205	0.666984	-0.81696	0.0199711	-0.699124
ENSBTAG00000002493	VPS35	1.00391	0.657614	1.08608	-2.21054	0.872175	0.094215	0.683971	0.757801	-0.0304578	0.20839	-0.692942	0.179482	-0.23693	-0.128137	0.0774971	1.17972	-1.49319	0.799483	0.655178	0.223694	-0.983666
ENSBTAG00000002495	BRD4	-0.688115	-1.42694	1.80191	1.97065	1.20821	-0.122364	-0.893631	-0.528476	-0.665136	-0.686588	-0.688861	-1.32286	-0.387183	-0.52806	-0.555281	1.52504	0.176191	0.216888	1.98303	-0.670734	0.19754
ENSBTAG00000002500	FBXL15	0.114465	0.358652	-2.41043	-0.842703	-1.10466	0.315118	0.221823	-0.0372606	-0.204495	0.0389476	0.496741	0.301663	0.207642	-0.0933062	0.549613	-3.05418	0.778063	0.0906674	-2.649	0.312671	1.18104
ENSBTAG00000002501	CUEDC2	0.471598	0.470161	-2.54305	-1.19869	-0.24101	1.26504	0.194354	-0.399782	-0.633375	-0.612178	0.140613	1.11634	0.951685	1.54108	0.601726	-2.67768	0.775844	0.555729	0.15561	0.261274	-1.17255
ENSBTAG00000002503	BSCL2	1.10395	0.782578	-0.048267	1.20551	1.44163	-0.214497	-0.384087	0.75502	0.362975	0.015257	0.574464	0.780974	0.168878	-1.77755	-0.706661	-0.168596	1.05959	-0.738975	1.23569	0.0943289	-1.55571
ENSBTAG00000002504	IREB2	0.670981	0.761609	0.142315	-2.194	-1.63975	0.139368	0.250919	0.173226	0.471056	0.77178	0.171555	0.0556399	0.937707	0.329716	1.07189	1.02703	0.0798901	0.244196	0.0740719	0.594894	-1.03803
ENSBTAG00000002507	ATP5F1A	0.272098	0.316669	-2.34881	-2.27437	-0.36584	0.798214	0.408548	0.572556	0.612018	0.157801	0.847819	1.15459	0.806202	-0.509628	-0.00355474	-2.79368	-0.0647023	0.509919	-1.39189	0.198195	-0.28852
ENSBTAG00000002510	HNRNPUL2	0.447494	0.225432	1.30449	3.27369	1.45556	-0.463779	-0.357878	0.310268	-0.00122419	0.0681444	-0.480255	-0.509859	-0.944557	-1.59149	-0.430828	0.749768	0.217735	0.510481	1.56176	-0.806244	0.343134
ENSBTAG00000002512	HAUS1	0.82354	-0.0604062	0.0935596	-1.90309	-2.26366	0.0968142	0.30562	0.928719	-0.443136	-0.426206	-0.2237	0.699729	0.187637	-0.286403	0.171522	1.07724	0.219741	1.01339	-2.80399	0.456814	-2.07288
ENSBTAG00000002516	CCDC130	-0.747618	-1.93514	0.654465	2.66835	1.38332	0.147434	0.14877	-1.3672	-1.20378	-0.654001	-0.0391904	-0.29382	-0.997398	-0.415879	-0.146074	0.728295	0.878428	0.0757622	2.04128	-0.166569	0.519999
ENSBTAG00000002520	CELF1	-0.127162	-2.42366	0.387858	0.0370323	-1.31045	-0.0652835	-0.863165	0.15935	0.535053	0.752561	0.517542	-0.609024	1.22313	-0.578559	-0.423303	0.08919	1.50138	0.213146	-0.226082	0.542244	0.159523
ENSBTAG00000002522	SYT5	0.430869	-0.718361	0.954998	1.79064	0.592469	-0.387009	-0.0407479	-0.127055	0.139112	0.475296	1.09386	0.107086	-0.0139375	-2.0152	-0.231261	-2.98923	0.872823	1.01674	0.310617	-0.630268	-0.589902
ENSBTAG00000002524	MRI1	-0.882161	-1.50539	-1.15465	1.50098	-0.514474	0.160848	0.235532	-0.63416	-1.23959	-0.285354	1.15571	-0.384303	-0.593992	0.606169	-0.22481	-1.27696	2.67924	1.5723	0.0146437	-0.501526	1.58778
ENSBTAG00000002525	C7H19orf53	0.642064	0.877347	-0.0817796	-0.530479	1.1524	0.574533	1.01419	0.267324	-0.143952	-0.227475	0.143663	0.617565	-0.240342	1.00089	0.332993	0.339864	1.08315	-1.41901	-0.451349	0.398062	0.524792
ENSBTAG00000002526	BDH2	-0.22484	0.63298	0.417832	-0.551394	1.38597	0.0465945	-0.0618169	0.517503	0.836952	0.62916	0.173129	1.50784	0.574042	-0.851067	-0.46704	0.942151	-0.219539	-0.0721265	-0.0901336	-0.0787543	-1.29194
ENSBTAG00000002527	ZSWIM4	-0.364392	-0.962837	-1.27421	-0.260336	-1.513	0.0575117	-1.0846	-0.30724	-0.838129	-1.05395	0.0156769	-1.79465	-0.313778	-1.08191	-0.142699	0.619928	0.231711	-0.546137	-2.4494	1.14533	0.197947
ENSBTAG00000002528	EIF3A	-0.498882	-0.68361	1.55149	1.67909	1.3678	-0.265762	-0.880504	-0.856809	-0.261383	-0.11599	-0.844784	-0.500125	0.0894144	-0.333444	-0.126311	1.98273	-0.0791626	0.464593	3.12314	-0.400778	-0.493368
ENSBTAG00000002531	ARHGAP10	-1.10955	-0.0714236	0.229877	-1.15891	-1.00317	0.581208	-0.84563	-0.0959693	-0.214651	-0.245932	-1.26213	-0.753508	2.04675	-0.632214	-1.26218	1.86595	-0.509173	0.602482	-0.185017	-0.567462	-0.302429
ENSBTAG00000002534	EEF1E1	-0.428107	-1.22414	0.998458	1.09305	0.119703	0.416345	-0.633698	-0.51076	-0.585877	-1.97485	0.746803	-0.467484	1.28804	0.0808342	-0.61344	1.45022	0.203107	1.31693	1.42339	-0.0995548	-0.697202
ENSBTAG00000002539	TRIOBP	-1.06287	0.240088	0.101757	1.6918	-0.0227947	-1.52519	-0.583296	-0.0379744	-1.08695	-0.953103	-0.00571796	-0.480611	1.15389	-0.801053	-0.668383	0.488755	1.35171	0.936664	1.29713	-0.79759	1.35655
ENSBTAG00000002542	KRCC1	0.582408	-0.303814	0.541358	1.29112	1.90467	-0.192093	-0.16611	0.0126546	-0.708804	-0.813197	-1.30699	-0.947685	-1.16375	-1.6118	0.0201849	0.779382	-0.48794	0.479487	3.3199	-0.579106	-0.188976
ENSBTAG00000002549	PTMA	-0.51338	-0.588715	1.21039	2.13629	2.02029	-0.515523	-0.798038	-0.704827	0.0124691	-0.469791	-0.228881	-0.570653	-0.961611	-0.739633	-0.858447	0.870926	0.450169	0.443844	2.26218	-0.779917	0.21496
ENSBTAG00000002550	ENSBTAG00000002550	-0.636485	-0.45813	-1.49806	-1.80459	-0.291126	0.314018	-0.702811	0.430523	1.18896	-0.26892	-0.311987	0.737749	-0.130443	0.48788	0.120539	-2.59638	0.416565	1.51498	0.595206	-1.07257	0.782173
ENSBTAG00000002554	TCAF1	0.579204	0.372601	0.781424	0.999848	1.5498	-0.157231	-0.164057	1.43329	0.805342	0.606177	0.111591	-0.313317	-1.41287	-0.365106	1.01882	-0.148939	0.596536	-0.335925	0.0777533	-0.430441	-0.0764777
ENSBTAG00000002557	MRPL19	0.660503	0.35755	0.0728404	-0.449583	0.5272	0.160614	0.269994	0.324105	-0.474983	0.375977	-1.4962	0.230682	0.366441	-0.199046	-1.26663	0.129643	-0.18639	-0.84413	2.84235	-0.278225	-1.0207
ENSBTAG00000002561	CCDC120	-0.212806	0.251334	-0.33828	0.725133	0.386241	0.373863	0.0950483	-1.41076	-2.05107	-0.267644	-0.313593	-0.653078	0.0814357	1.47032	0.405158	0.864927	0.631518	0.19739	-0.471466	0.689221	1.78255
ENSBTAG00000002562	PRAF2	0.918891	0.00550498	1.28348	-0.0658705	0.54152	-0.515186	0.154886	0.261285	-0.814629	-0.331516	-0.0548268	0.889098	-0.539373	1.45349	0.606943	-1.39575	1.88835	-0.840983	2.27311	-0.617476	-1.08678
ENSBTAG00000002563	WDR45	0.690221	0.0579859	-1.20161	-1.47984	-1.92669	0.316686	0.987002	0.117875	0.292162	0.494931	0.71004	1.01377	0.169428	1.59835	-0.265446	-0.928315	1.04865	-0.490054	-3.13188	0.334452	0.562179
ENSBTAG00000002564	DLG4	-0.156499	0.424643	0.562972	1.61189	-0.165327	0.520396	-0.390855	0.608867	0.619656	-0.301036	0.689478	-0.608255	-0.0316297	0.926261	0.311273	-3.39987	0.806285	0.313538	-0.390929	0.168208	0.492186
ENSBTAG00000002566	PGPEP1	-0.0238762	1.20814	-0.822216	-2.16557	0.162489	0.702081	0.0232507	0.430047	-0.399763	-0.100109	0.178685	-0.713425	-0.23729	0.399347	0.9171	0.943882	0.57928	0.545222	-2.39349	0.3745	0.994395
ENSBTAG00000002568	GPKOW	-0.213655	-0.674077	-1.84477	0.475049	-0.951446	0.580394	-0.0691279	-0.670317	-0.842749	-0.571772	-0.654561	1.18342	0.708261	-0.865094	0.149507	-1.86775	0.467146	-0.162708	0.837474	-0.529909	1.15837
ENSBTAG00000002570	PPP1R21	1.09772	0.600398	0.550105	0.518289	0.495351	-0.0719197	0.182149	0.865093	0.422264	0.954092	-0.541428	-0.0161747	-0.96884	-2.06808	-0.121304	0.488968	1.13793	0.252219	2.36919	-0.420457	-0.209307
ENSBTAG00000002571	PDCD2L	-0.082114	0.340651	-1.08402	-3.97703	0.550262	0.596668	0.368907	0.512502	0.0330381	0.31335	0.430389	0.377188	0.386609	1.2802	-0.519593	-0.199728	1.13094	0.059036	-0.635596	0.140101	0.357759
ENSBTAG00000002573	UBA2	0.609188	-0.154427	-0.678076	-2.76658	-1.0144	-0.239836	-0.0370814	-0.658227	-0.196805	0.190519	-0.189683	-0.563591	0.688452	-0.664175	0.369487	1.04603	0.00440247	0.494049	-0.490909	1.6097	-0.534723
ENSBTAG00000002575	SSU72	0.363023	0.558588	1.8379	2.86112	1.29828	-0.301386	0.450655	0.395787	0.3257	-0.71994	-0.219119	-0.335437	-1.51148	-0.492568	-0.112024	-1.36251	1.142	0.243169	1.39204	-0.74075	0.0511496
ENSBTAG00000002576	GLDN	-1.52815	1.16731	1.27545	0.554322	-0.202956	-0.965428	-1.07103	1.49217	1.4252	0.565428	0.574484	0.500491	0.67428	-0.711201	-0.435546	1.75791	0.349904	-0.0101376	0.765848	-0.864558	-0.891166
ENSBTAG00000002579	FBL	-0.887701	0.187501	0.302049	1.18855	1.8716	0.0263176	-0.197963	0.0325252	-0.0893382	-1.02868	-0.633466	0.605194	0.143126	-0.610002	-1.60552	1.00854	-1.8325	0.204226	2.27323	-0.809272	-1.41049
ENSBTAG00000002580	MYH14	0.00791193	0.749106	0.120963	1.99749	2.02113	-0.996204	-0.494624	0.746914	0.125972	-0.662936	0.159491	1.0735	-1.63812	-0.730746	-0.725317	-0.240533	0.978059	0.677452	1.48795	-0.972113	0.435239
ENSBTAG00000002586	TCF12	1.86648	1.03571	0.606648	-1.06702	-0.218194	-0.682787	-0.414374	-0.413395	1.10782	1.5057	0.54236	-0.139064	-2.1954	-1.37635	-0.101902	-0.43984	-0.338537	-0.186482	-0.614514	0.0554541	0.188629
ENSBTAG00000002590	EXOSC10	-1.09603	-2.86704	1.02016	-0.926828	0.885384	0.732743	0.326034	-1.60982	-0.319664	-0.527863	-0.991252	-0.092854	0.730063	-0.297103	-0.0721964	0.918996	0.189437	0.0624642	1.80669	0.998087	-0.161158
ENSBTAG00000002594	ZNF436	0.0467394	-0.192034	1.63208	-0.995998	-1.17573	0.793646	-0.32843	-1.94956	0.4399	0.695238	-0.0625889	0.0134015	0.153892	-2.04098	-0.296072	0.111356	-1.69313	1.30106	-0.310377	-0.444545	-0.223634
ENSBTAG00000002596	VSTM1	0.339769	1.24931	0.971941	0.470492	0.121795	-0.986655	1.09067	1.26289	0.811442	0.303347	-0.499049	-0.611531	-2.38226	0.550893	0.913582	1.48208	0.565319	0.0425811	0.297822	0.602541	-0.120392
ENSBTAG00000002603	PRPF39	0.340597	0.289882	0.910936	-1.13691	-0.328565	0.81195	0.646344	-0.485912	0.359042	1.16075	0.62778	-0.196504	0.75559	-0.327726	0.106024	-2.45942	-2.36916	0.667567	-2.44351	0.414582	-1.11248
ENSBTAG00000002610	FKBP3	0.380133	0.33103	-1.86595	-3.08694	-0.161822	0.441529	0.369685	0.912469	-0.238333	0.0910884	-0.522566	0.859105	0.38243	-0.901117	0.316707	-0.547466	0.131092	0.643818	-2.17174	0.63014	0.247969
ENSBTAG00000002612	FANCM	1.06212	-1.04825	-0.588487	-2.93958	-1.09602	-0.644795	0.788381	-1.07039	0.933429	0.860385	-0.0218716	0.172556	-0.727596	-0.457932	-0.214451	1.08259	1.27576	0.297851	0.676691	-0.129645	0.325348
ENSBTAG00000002613	MIS18BP1	0.455417	0.871398	0.888318	-1.23619	-1.00144	-0.417433	-0.313968	0.871175	1.02484	-0.116839	-0.123846	0.883849	-0.649867	-2.04105	-0.5144	1.52203	-1.9582	0.375136	1.1664	0.00108004	-0.614256
ENSBTAG00000002614	RUFY2	0.59363	0.732033	0.695877	-0.0245129	-0.580674	-0.227107	0.325851	0.715107	0.446431	0.494753	-0.227503	-0.442541	0.0872232	-0.0219362	0.172277	1.07784	0.165737	0.500242	1.67367	0.0577436	-0.202835
ENSBTAG00000002615	LONRF3	-0.30254	0.134184	-1.29841	-0.85973	0.0948104	0.246151	-1.24711	-0.332026	-0.371952	0.114168	1.09188	-0.285103	-0.256896	-0.602642	0.185192	-0.318865	1.85615	2.24642	0.612866	-0.212124	0.758488
ENSBTAG00000002623	SAMSN1	-0.350572	-0.512214	1.61681	-0.0903816	0.815167	-0.504191	-0.483518	-0.60467	0.174238	0.689745	-1.22175	-0.715567	-0.546688	-0.2336	0.407928	0.573945	-1.35035	-0.817639	-1.41482	1.29979	-1.01846
ENSBTAG00000002624	PSTPIP2	0.317114	-1.17078	-0.538913	0.848321	-0.166728	-0.275264	0.164683	-0.0720946	-0.891089	-0.414738	0.0453958	-0.769041	0.0636732	-1.39051	-0.539183	-1.08117	-0.693292	-0.553737	-2.02541	0.646642	-1.94812
ENSBTAG00000002625	MAP3K7	1.38451	-0.676777	-1.81795	-2.74356	-0.920728	0.490213	0.165427	0.472527	0.239481	0.172804	-0.24719	-0.825918	0.947751	0.275286	-0.0588828	-0.51806	-0.193499	0.979765	-1.32323	1.27008	-1.26688
ENSBTAG00000002627	ZRANB2	0.420699	0.0184715	1.18447	0.232217	0.936921	0.22874	-0.0763146	-0.206045	-0.678528	-0.521972	-1.06214	-1.13227	0.160348	-0.223501	0.65727	1.38579	-0.456927	0.561835	1.82799	0.0658789	-1.03697
ENSBTAG00000002628	SLC44A2	0.226893	1.29528	1.11841	0.849414	-0.690303	0.627305	0.754355	0.724795	1.02427	1.04264	0.831826	0.982566	-0.188372	0.170652	0.470219	0.158258	-0.545942	-0.776891	-1.7195	0.175684	-0.750048
ENSBTAG00000002630	MRTFA	-0.156689	-0.327362	0.983121	1.87498	-0.0853543	-1.03474	0.284388	-0.0710377	-0.876977	-0.485274	-1.08738	-1.62925	-1.05599	0.825919	0.226119	0.188941	0.175223	-0.321668	0.704216	-0.637971	0.961481
ENSBTAG00000002633	SEPTIN9	-0.560952	-0.120029	2.03917	1.50249	1.95827	-0.225551	-0.280444	0.174594	-0.154826	-0.173654	-0.174127	0.987581	0.706985	-0.361629	-0.443286	0.816416	0.286382	-0.293178	2.43286	-0.853739	-0.189701
ENSBTAG00000002639	ZDHHC7	-1.15188	-1.04324	-1.92316	-0.838858	-1.80055	0.53246	-0.689544	-1.63148	-0.336077	-0.148349	-0.212739	-0.704493	0.871221	0.673641	0.316198	-0.355301	1.0885	0.662334	-0.0870244	0.114377	1.37992
ENSBTAG00000002643	VPS52	0.949166	1.02023	1.07688	-0.827515	0.571643	0.489868	0.946448	1.76289	-0.411998	0.431537	0.471117	0.912808	-0.169208	-1.35499	0.798393	-3.29052	-0.438971	-0.731717	0.265359	-0.364758	-1.29177
ENSBTAG00000002645	SH3BP5L	-0.379581	0.0304686	-0.532642	-0.236155	1.23746	0.106418	1.29602	-0.222748	0.184426	-0.101634	-0.719536	-0.202841	-2.2871	-0.270793	-0.0180808	-0.822379	-0.0114217	0.0505611	2.12646	-0.618646	1.71915
ENSBTAG00000002646	DYNC1I2	0.998966	-0.315123	-2.86149	-2.9532	0.632603	0.534384	0.371564	0.359628	0.849015	0.225049	-0.222544	0.555717	0.120188	-0.0703411	-0.0447686	-0.931951	-0.74065	0.792641	-1.16536	-0.0712826	-0.939178
ENSBTAG00000002647	RGS10	1.11551	0.47134	1.34885	0.0791124	1.76277	-0.0963147	0.10994	0.528376	-0.287868	-0.059748	-1.12629	0.543604	0.14364	-0.217387	-0.17561	0.977567	0.72473	0.131989	2.73543	-0.486222	-1.73033
ENSBTAG00000002648	RPS18	-0.244267	0.902126	-0.79089	0.291431	1.56933	0.37499	-0.0482661	0.407487	0.427862	-0.510748	-0.306143	0.391919	0.149352	-0.812438	-0.976041	-2.6138	1.19685	-0.435271	1.08771	0.0150984	0.626013
ENSBTAG00000002650	ZPR1	-0.170807	0.168563	-1.58317	-0.130934	-0.381442	1.71102	-0.510663	0.116285	0.990911	0.170378	-0.388583	0.762053	1.88099	-1.23224	0.830721	-1.17254	-1.5226	0.701518	0.500609	0.350727	-0.498888
ENSBTAG00000002651	PKP2	0.577532	-2.15368	0.921443	-0.509225	-1.28994	-0.17506	0.332268	-1.3526	0.48835	1.45384	0.497236	0.696347	-0.519828	0.156363	0.346756	-2.43773	0.888162	-0.959118	0.477598	-0.654828	0.592339
ENSBTAG00000002654	DNAJC7	-0.217106	-0.60342	0.558735	1.33947	1.28818	0.187407	-0.640318	-1.47863	0.362394	-0.016513	-0.351209	-0.183369	-0.115665	-1.13206	-0.00882733	0.963441	-1.76298	-0.179682	1.431	0.269942	-1.04471
ENSBTAG00000002655	ZWINT	0.119166	0.55813	-0.369492	0.725545	1.24137	0.215106	0.642983	-0.0412587	0.166229	-1.73993	0.246167	0.325673	-0.533052	0.177731	0.399632	0.931017	-0.696342	0.115502	2.0562	-0.438466	0.421479
ENSBTAG00000002657	NKIRAS2	-0.711537	-1.40212	-0.880456	1.47139	-1.21805	0.546291	0.152668	0.369649	-0.776178	-1.35614	0.277223	-0.889162	0.0765921	1.54837	-0.362108	-0.5472	0.679214	0.708942	1.70099	-1.07789	1.57371
ENSBTAG00000002658	STAM	0.517996	0.204952	1.69604	-0.127306	0.286748	0.0337824	-0.270172	-0.00803037	-0.689882	0.189393	0.19769	-0.782473	0.576786	-1.83405	0.238187	2.48925	-0.576901	0.339132	2.15031	-1.21685	-0.870171
ENSBTAG00000002663	BCAS3	0.39829	0.938358	1.36989	1.1241	1.18135	-0.0541101	-0.143319	0.636727	0.868627	0.626404	0.617932	0.602753	0.233263	0.0535255	-1.40915	-0.75598	-2.55083	-1.37976	1.54547	0.0390969	-0.64957
ENSBTAG00000002668	ZNF711	0.130981	0.516283	0.859729	0.309669	-1.06897	0.752142	0.209546	0.824856	0.446055	0.567229	-0.188107	0.020138	0.736185	-2.74966	0.674424	-3.04101	-0.207497	1.00208	-1.73305	0.353028	0.125632
ENSBTAG00000002669	RASSF4	-0.574506	0.171162	0.806737	-0.0835106	0.903083	-0.752477	-0.888569	-0.0246298	-0.44086	-0.0158054	-0.518775	0.47123	-1.38343	-0.840307	-1.02337	-0.569713	-0.0248533	-0.994519	0.767527	-0.579136	-1.76024
ENSBTAG00000002673	FIGNL2	-1.42495	0.39792	-0.0810195	1.22949	-2.22856	1.17222	-0.0498156	0.283614	-0.214533	0.480171	0.679567	0.206922	0.454961	-1.32848	1.32779	-1.66908	0.951664	0.571588	-0.68041	-0.113956	-0.0257123
ENSBTAG00000002676	SAE1	-0.440822	-0.799933	-2.0068	1.27006	1.7852	-0.994067	-0.833784	0.725996	0.575121	-1.19158	-0.947785	2.13013	-0.044251	0.244417	-0.2807	-1.40451	1.10465	-0.389376	2.25529	-0.123352	-0.152869
ENSBTAG00000002678	MED18	0.128155	-0.606327	-0.255622	0.161731	-1.094	-0.26986	0.60572	-0.297386	0.665169	0.527136	0.138216	0.978433	-0.275831	1.07627	-0.615533	0.35452	0.532403	0.648012	-0.577614	-0.265714	0.457477
ENSBTAG00000002682	MARK4	-0.304607	-1.27152	-0.0610374	1.2931	-0.4348	1.0341	-0.194813	-0.934432	-1.25386	-0.818526	-0.0804611	-1.63248	1.03472	1.16933	0.389531	1.31674	-0.269963	-0.547901	-1.40543	0.787352	1.33141
ENSBTAG00000002683	PFKP	-0.0626071	-1.17102	-0.575314	1.09969	0.509787	0.51089	0.150979	-0.00381607	-0.893905	0.355405	0.945022	1.76288	1.14969	-1.22752	-1.06517	-2.2699	1.03103	0.457709	0.122362	-1.76744	-0.823232
ENSBTAG00000002685	PITRM1	-1.13417	-0.905701	-0.115403	-0.324052	1.04057	-1.26916	-1.53051	-1.03087	0.945122	-0.353139	0.733198	0.338123	-0.850153	-0.811763	-0.260119	0.84194	2.19152	0.514813	1.72193	-0.578681	-0.0148052
ENSBTAG00000002688	ATP1B1	0.0778657	-1.25384	-0.610735	1.17167	-0.0453995	1.02934	-0.705736	-0.0185936	0.239341	0.942779	1.05552	1.15224	1.98387	-1.00608	-0.586557	-1.86045	1.18479	1.25758	-1.6929	-1.07217	-0.428241
ENSBTAG00000002689	NME7	1.12845	1.25965	0.344507	-1.35668	0.428942	0.491598	0.292873	0.602453	0.173905	0.49257	0.0188058	1.12843	0.40518	0.123508	-0.761958	-0.0474525	1.09747	-0.271527	0.174143	0.321732	-3.37451
ENSBTAG00000002690	BLZF1	0.20431	-0.817016	-0.800603	-2.95544	-0.117291	0.212708	-0.412073	-0.340871	1.02457	-0.23334	-0.450643	-1.1139	0.437368	0.552791	0.368633	1.5164	-1.36311	0.829181	-1.67567	0.449319	-0.030325
ENSBTAG00000002693	KANSL2	0.17629	1.31671	-0.848211	-1.19407	1.68912	-0.253625	0.702595	1.15881	0.82548	0.993354	0.58097	0.477878	0.654428	0.355484	0.256698	-0.0366875	-0.28566	-0.195244	-3.08242	0.0755747	-0.482384
ENSBTAG00000002697	KCTD10	-0.820447	0.0857897	-2.09162	-1.04106	-1.94615	0.290373	-0.900164	-0.114341	-0.72891	-0.795752	-0.171139	-0.611997	1.81752	0.510952	-0.006487	-0.223554	-1.37397	0.126532	-1.79255	0.188827	-0.709726
ENSBTAG00000002699	KIT	0.0392674	-0.42207	-0.581884	-0.477991	-0.216345	0.184092	0.328895	0.135712	0.00424723	-0.562689	-0.093427	-0.412472	2.62889	-0.0366415	0.999786	0.929004	-0.509347	0.805895	0.23086	-0.787611	-0.0678898
ENSBTAG00000002702	TSPAN32	0.706742	-0.110515	-0.322973	1.72536	-1.15177	0.710308	0.743455	-0.418975	-0.927968	0.442338	0.964787	-0.188797	0.515221	1.21625	1.10689	-0.402399	0.853685	0.18559	-0.430183	0.607828	0.579659
ENSBTAG00000002703	ATP6V1A	0.865687	0.594675	-1.53526	-2.5565	-2.17494	-0.277873	-0.286025	0.424529	0.420949	0.65723	-0.179913	-0.319635	0.615754	-0.145746	-0.222705	-0.458789	-0.141501	-0.152046	-2.09347	0.419524	-0.897244
ENSBTAG00000002704	POMT2	0.011385	-2.99557	-0.580029	-0.969291	-0.44335	1.26252	0.08505	-0.347775	-0.912278	0.147946	0.764673	0.568917	1.96027	-1.01784	-1.26646	-0.779261	0.144607	-0.453631	0.856486	0.435658	0.551832
ENSBTAG00000002706	GSTZ1	-0.494065	-3.69348	0.0903592	1.32597	-0.327829	0.34032	-0.360507	-1.79059	-0.344918	-0.449089	0.439007	-0.0623545	0.553225	0.430585	-0.246684	1.31307	-1.24245	0.363559	1.15979	0.501845	0.783226
ENSBTAG00000002707	IPO4	-0.405067	-0.485316	-0.848615	-0.196834	-0.698135	0.0192298	0.425912	0.230144	-0.932685	-0.680237	1.13297	-0.475166	1.5039	-0.992093	-0.308949	0.897461	-1.72273	0.600577	0.619028	-1.0373	0.722192
ENSBTAG00000002708	MRPL42	1.22159	0.704898	0.493529	-1.81868	2.0076	-0.0952161	0.325327	0.686433	0.640242	-0.477668	-0.102294	0.0882544	-0.275034	-1.83331	-0.349548	0.897476	0.948476	-0.400184	-0.276561	-0.394647	-0.223545
ENSBTAG00000002709	TM9SF1	0.74511	-0.20818	-3.26372	-0.212304	-1.29238	0.991261	0.618798	0.39403	0.952837	0.0326452	0.999811	0.154081	0.503094	0.887356	-0.433248	-1.24859	0.307177	0.0622502	-2.79595	0.461517	1.05125
ENSBTAG00000002712	MDP1	0.495869	1.50575	-0.016622	0.185242	-0.283303	-0.269706	0.989777	0.156345	-0.244831	0.563474	0.793212	-0.00447093	0.651479	0.977391	0.791107	-1.64489	-0.202021	-0.0761346	-1.13908	0.772884	-0.0415293
ENSBTAG00000002714	GNAI1	0.720872	0.892731	0.49441	-1.10467	0.7204	-0.894686	0.575849	1.24922	1.21442	0.507599	-1.23297	0.945696	-1.8087	0.638745	-0.105764	1.26708	-1.00382	-0.838973	1.385	0.0962129	0.088524
ENSBTAG00000002715	GMPR2	0.903223	0.53745	-1.12494	-1.89198	-0.848929	0.832076	0.558899	0.179647	0.829771	-0.0708228	0.111676	0.799546	-0.0085487	1.0427	0.975249	-1.1145	-0.866749	0.121964	-1.55368	1.51561	1.03125
ENSBTAG00000002716	NOL10	-0.252275	-1.89433	-0.885428	-2.45203	0.675876	1.0976	0.536736	-1.70204	-1.06045	0.306205	-0.575618	1.28484	1.0288	1.16828	-0.196947	0.821063	1.21654	0.104905	-1.62889	0.606363	-1.1422
ENSBTAG00000002719	ORC1	0.124148	0.368047	0.147826	0.710183	1.37361	-0.295281	0.076618	0.6424	0.863158	-0.285325	0.569617	0.532087	-0.185796	-1.94057	0.323059	1.42312	1.31193	-0.0477846	0.712132	-3.12019	-0.279966
ENSBTAG00000002720	PRPF38A	-0.961471	-1.17148	0.484477	-0.605519	1.53084	0.377112	-0.996942	-1.36393	1.28191	0.674063	-0.114958	-0.0118538	0.0919262	1.28149	0.238913	-2.65149	-0.544454	-0.146483	0.968201	0.10749	-1.43622
ENSBTAG00000002721	TUT4	1.25845	1.11993	0.921511	0.985401	-0.199563	0.10045	0.0558755	0.656302	1.11586	-0.63095	-0.26246	-1.54077	-0.373179	-0.589171	0.156557	2.20487	-1.17546	-0.265241	-1.59451	-0.483357	-0.331489
ENSBTAG00000002725	RNGTT	1.32217	0.122128	0.159985	-1.14035	-0.349258	-0.778222	0.635618	0.805319	0.156242	0.651439	-0.642073	-0.090137	-1.22203	-1.9067	0.0277121	-0.998712	-0.272098	-0.297799	-1.43434	0.540737	-2.27182
ENSBTAG00000002726	CDC27	0.502975	-0.294044	0.2441	-2.77043	-2.97519	-0.119737	0.539419	0.4417	0.661735	0.644105	-0.346993	-0.00439336	0.107608	-0.398695	0.306544	1.29257	-0.159787	0.627189	0.0543581	0.41097	-0.967091
ENSBTAG00000002727	PHACTR4	0.770363	0.601157	2.60968	1.32964	-1.23011	-0.552885	0.577489	0.525858	-0.740088	-0.0470938	-1.31403	-1.34586	-0.990769	-0.678924	0.474166	1.369	0.506	-0.57259	1.02399	0.514181	-0.288379
ENSBTAG00000002728	ARID1B	-0.262136	-0.207911	1.52803	1.81055	-0.842491	-0.727119	-1.09415	-0.531725	0.793511	0.933444	0.140391	0.163972	-0.446897	-0.20754	0.229856	1.78545	0.735757	-0.475639	0.557839	0.258568	0.568709
ENSBTAG00000002730	ELP3	1.30611	-0.0869493	0.572189	-0.337917	1.11742	0.644314	-0.0251823	-1.57522	0.29919	-0.164578	-0.0335865	0.0677807	-0.199043	-2.03346	-0.91953	-1.3919	1.05458	-0.110054	1.53907	0.123539	-1.36133
ENSBTAG00000002734	EIF3G	-0.796847	0.471514	-1.59124	-0.551826	2.47993	1.08318	-0.080974	0.404386	-0.144079	-0.854668	-0.171833	1.44729	-0.179082	-0.455792	-0.748613	-2.05555	0.196616	-0.602573	0.802444	-0.0928498	-0.230454
ENSBTAG00000002735	METTL26	0.270121	0.474871	-1.73152	-0.350897	0.249797	0.520915	-0.0778588	0.284385	0.242991	-0.162754	0.579815	1.41975	0.172356	1.37581	-0.8597	-3.14165	0.57286	-0.0873887	-2.33978	-0.207892	0.947591
ENSBTAG00000002736	DNMT1	0.336558	0.826944	-0.460965	1.65146	1.16094	-0.678971	-0.375297	0.446552	0.336092	-1.68831	0.178635	-0.168016	-0.341386	-0.256468	-0.848039	1.51865	-1.02272	0.771525	1.91922	-0.659045	0.48819
ENSBTAG00000002738	S1PR2	-0.955537	-1.28247	-2.38942	-0.494703	-2.63846	0.230844	-0.223326	-1.23128	-0.871395	-0.738141	0.86433	-0.606105	0.935973	0.547507	0.29243	-1.4073	0.44116	-0.0512967	-0.747747	1.11725	0.264036
ENSBTAG00000002742	MSH2	1.08348	1.11178	-2.35085	0.0675508	-0.0271509	0.398613	0.63845	1.24375	0.74633	-0.469349	-0.447228	0.708989	-1.28609	0.24468	-0.75566	0.686683	-0.0168502	-0.515793	-1.12812	-0.726816	0.143167
ENSBTAG00000002743	OSGEP	-0.0929065	0.53462	-0.812162	-0.777341	0.134771	0.178126	0.308565	0.688029	0.182063	0.0524188	0.429371	0.38782	0.248305	0.201075	-0.24801	-5.21366	-0.434909	0.405082	-1.08787	0.248297	0.0370954
ENSBTAG00000002745	APEX1	-1.04661	-1.36986	1.04555	2.53271	1.55815	-0.417933	-1.10196	-0.863343	-0.0135664	-1.18134	-0.224881	-0.770192	-0.2636	0.286627	-0.604131	0.702523	-1.12323	1.29125	0.802395	-0.849406	-1.50188
ENSBTAG00000002746	OSTF1	0.356933	-0.305204	-2.13128	-0.5969	0.109763	-0.0561849	-0.359456	-0.897128	0.393652	-0.106797	-0.107137	0.154486	0.322211	-0.146825	-0.219119	-3.602	-0.396101	1.01682	-2.31593	0.51257	-0.474514
ENSBTAG00000002747	ABCA5	1.50367	0.58599	1.74911	0.0100462	0.491468	0.473351	1.54479	0.230041	0.255711	1.79135	0.639358	0.594406	-0.0491537	0.568974	0.396172	-1.05459	-0.467762	-0.799295	-0.662322	1.15332	-0.700679
ENSBTAG00000002748	PIP4P1	-1.13251	-1.93967	-1.24715	0.618525	-1.08913	-0.0712957	-0.403496	-0.962802	-0.15989	-0.288692	1.24768	0.422833	-0.34343	0.418174	-0.435574	0.348874	-1.03244	1.25326	0.39274	-0.324069	0.143366
ENSBTAG00000002750	KRIT1	-0.36318	-2.40136	0.603192	-0.0220518	-0.074258	-0.475204	-0.64549	-1.33963	-0.0630522	0.817068	0.256549	-0.608422	0.0594561	0.449381	0.363212	2.08725	0.61964	0.0774031	-0.247852	1.07638	-2.37263
ENSBTAG00000002755	ANKRD12	-0.418705	-0.769784	2.54066	-0.914172	1.23756	-0.296044	-0.666399	-1.81948	0.11624	0.5888	-1.14844	-1.67474	-0.573765	-0.0485382	0.646002	1.66115	-1.43204	-0.245648	0.607037	0.487309	-0.442709
ENSBTAG00000002756	CDCA2	0.131801	0.910391	0.426063	-0.504714	1.09752	-0.482428	-0.320077	0.829374	1.09996	-0.492907	0.160021	0.894776	-1.15183	-3.31451	-0.455877	1.59477	-0.332882	0.3784	1.31926	-0.35814	-0.00726255
ENSBTAG00000002763	KMT2B	-0.967864	-0.606137	1.24419	0.201744	-2.5099	0.0720605	-0.474683	-1.21992	-0.459591	-0.193944	0.0349126	-1.03101	-0.271172	0.793055	-0.340655	1.9585	0.515066	-0.0699382	1.33791	-0.605343	1.08364
ENSBTAG00000002764	IGFLR1	-0.547194	-0.1134	-1.29479	-0.136476	-0.0530375	0.106962	0.0399901	0.162708	-0.41397	-0.653549	0.915132	0.327255	-0.0936141	-0.0563606	-0.896669	-3.69819	-0.0197295	0.0618174	-1.976	0.089082	-0.0176614
ENSBTAG00000002765	CYP24A1	-0.486741	-0.574737	-1.51698	-0.61389	-0.75716	0.0742349	0.25251	-1.12132	0.0638758	-0.0292265	-0.22337	-0.465545	-0.946728	-0.539888	-0.880968	-1.44775	-0.475233	-0.558116	-0.524041	-0.239991	-0.455005
ENSBTAG00000002767	GNB4	1.80165	1.10407	-0.48609	-0.846159	-2.19065	0.223594	0.0222383	1.2355	1.34677	1.43574	0.667337	-0.490396	0.716501	-0.410239	0.0447412	-0.871937	-0.0508933	0.644316	-1.5165	0.0219465	-0.818504
ENSBTAG00000002768	SLC35A2	-0.260318	-0.610326	-1.74867	-1.3495	0.69865	0.451827	0.456205	0.274776	-0.029348	-0.0736597	0.198736	-0.224105	0.128006	1.18647	0.0345587	-1.75039	-0.130405	-0.52377	-2.82888	0.447491	-0.182637
ENSBTAG00000002769	AP1G1	0.428015	0.0845203	1.74306	-0.772699	-2.23709	0.161272	0.223633	0.415524	-0.0581924	0.823905	0.520806	-0.814404	0.695725	-1.51256	-0.314827	0.247731	0.169461	0.234217	0.592276	0.441162	-1.10105
ENSBTAG00000002773	ENSBTAG00000002773	0.756298	0.453812	0.68176	-0.328054	2.08656	0.315727	1.11274	0.769828	-1.32088	-0.771068	0.00179453	0.688538	1.52376	1.00569	0.660276	-0.268229	-2.54862	-0.150061	0.241946	-0.801919	0.175752
ENSBTAG00000002774	PTPN23	-0.59084	-0.429678	1.58271	2.84366	0.727865	-0.380763	-0.540206	0.0177815	-0.94166	-0.488261	0.899659	-0.144596	-0.487422	0.204969	-0.678513	0.478254	1.03226	-0.512896	1.48241	-1.54299	-0.0709201
ENSBTAG00000002778	SF3B2	-0.129641	-0.367932	1.36039	2.09649	2.5844	-0.0602159	-0.0179903	-0.112446	-0.903359	-0.264411	-1.92197	0.170387	-0.750563	0.224231	0.0175876	1.26957	-0.621831	-1.10504	2.71386	-0.36745	-0.156004
ENSBTAG00000002782	ZC3H7B	0.208086	1.00571	1.64944	2.16683	1.16751	-0.856415	-0.611447	1.60626	0.172933	-0.489134	0.248944	-1.18656	-1.55558	-0.194761	-0.794863	0.577136	1.68599	-0.917124	-0.921509	-1.31542	0.563452
ENSBTAG00000002783	PCYOX1	0.490734	0.505342	1.77114	1.72646	0.467714	-0.25759	-0.574368	0.149962	0.45399	0.711721	1.25138	-0.556534	0.614008	-2.65986	-0.617806	0.215721	-0.130527	0.521896	2.23809	-0.437022	-1.74878
ENSBTAG00000002784	COPS5	0.384474	0.841284	-1.22203	-2.15792	1.09398	1.31303	0.459999	-0.120816	-0.0489733	-0.248089	-0.214707	1.50676	0.697942	-0.58692	-0.814498	-0.472716	0.262749	0.296521	-1.1264	-0.3265	-0.633801
ENSBTAG00000002786	ENSBTAG00000002786	1.86597	1.02272	-0.109934	0.736551	0.434247	1.78642	1.19248	0.695619	0.675595	-0.557026	1.39948	0.3039	0.902168	0.236373	-0.336679	-1.50364	-1.14932	-1.03214	-1.52631	-0.161116	-0.397285
ENSBTAG00000002792	FUT11	0.70017	0.293257	0.178723	0.61987	-3.13724	-0.464491	0.00495818	-0.0501437	-0.479995	-0.195159	0.219128	-1.66597	-0.285712	1.40367	0.590832	0.0696487	1.07154	0.182332	-2.13577	0.563412	1.46793
ENSBTAG00000002795	NKTR	-0.25082	1.00198	1.51489	-0.17662	0.790255	-0.863665	-0.585143	-0.164943	-0.750109	-0.445379	-1.80444	-1.77943	-0.300855	-1.07316	0.773028	1.73382	-0.798497	0.135005	1.35463	0.0118941	0.334458
ENSBTAG00000002796	KLHL3	0.725984	0.748958	0.470156	0.789687	0.389703	0.340895	0.539154	0.409798	0.751656	0.403699	0.760912	-0.072811	-0.22281	-0.209922	0.324525	-3.97776	0.411832	0.0824787	0.153647	0.175447	0.914906
ENSBTAG00000002798	NABP2	-0.116851	-0.738306	1.27581	0.255375	-0.109271	0.488851	1.54371	-0.386315	-0.266419	-0.55669	-0.457611	-0.954887	-1.09184	0.599342	-0.413734	0.485805	-0.568374	-1.00445	1.28453	-0.0711247	-0.186807
ENSBTAG00000002808	PSMA3	-0.0607833	-0.652855	-1.85731	-1.94488	0.724821	0.362358	0.813781	0.51113	-1.25722	-0.414636	-0.974631	0.212063	0.403452	-0.00347866	0.777822	-0.672317	-1.03773	0.160412	-0.125965	-0.0589668	-0.869006
ENSBTAG00000002809	CAPN10	-0.0779167	0.694108	-0.293539	0.818904	0.21662	0.403685	0.609351	-1.27749	-0.320202	0.136019	0.840241	0.328366	0.87754	1.09393	1.11535	-1.07244	0.558326	0.202066	1.74653	0.0160785	0.697201
ENSBTAG00000002810	ZNF777	-0.757204	-1.50375	0.563207	2.08644	1.24941	-0.407778	-0.65296	-2.04153	0.330329	0.259805	0.266064	0.828382	-0.353425	0.55223	0.045662	-1.28771	0.433765	-1.16057	1.33936	-0.173909	0.235671
ENSBTAG00000002813	GAB1	1.12905	-0.325748	2.09643	-0.203596	-1.02047	0.280774	1.58759	0.0936748	0.710473	1.46327	0.379662	-0.456781	0.105432	-0.837344	0.91761	1.11042	-1.2997	-0.67609	0.764267	1.10177	-0.185377
ENSBTAG00000002816	SARM1	0.0520544	0.253168	-0.0740327	0.494691	0.544288	-0.0709	0.36365	0.12189	0.248168	0.106432	0.186864	0.023508	0.457845	1.06375	0.140855	0.155889	-0.760838	-0.437795	-0.066782	-0.682208	1.35318
ENSBTAG00000002817	SLC46A1	1.36235	0.245007	-0.181464	1.26227	0.853145	0.868705	1.15869	0.304212	-0.954147	-0.43343	-0.0472722	-1.22699	1.22977	0.362258	1.21593	0.368374	0.73167	-0.560325	-1.06018	-0.0916731	0.871644
ENSBTAG00000002820	RBBP7	0.385826	1.27848	-1.4539	-0.32556	0.366402	-0.0884916	-0.495224	0.601494	1.00235	-0.0546856	0.146323	1.14542	0.362325	-2.2889	-0.266774	-0.638193	-2.14718	0.578512	1.70784	-0.707198	-1.50519
ENSBTAG00000002823	MPZL1	0.499963	-0.949289	0.688243	-2.3472	-1.10535	1.93004	0.463515	-0.719238	-0.431951	1.36042	-0.710709	0.550362	0.842649	0.278132	0.764114	-0.262837	-0.203316	-0.870403	0.391783	0.463299	0.111773
ENSBTAG00000002826	CLSPN	0.558601	0.940037	0.522634	0.969107	0.242839	-1.11348	-0.442994	0.213742	1.04545	-0.24902	0.27376	0.486186	-0.9148	-1.74377	-1.35885	1.47801	0.484597	0.495238	1.83582	-0.769583	-0.633303
ENSBTAG00000002827	ACAT2	-1.2859	-0.491681	0.118757	1.39858	-0.190189	-0.423072	-1.02379	-0.429256	0.0556396	-0.564623	-0.557874	-1.02941	0.608713	-1.08621	-0.59718	-0.724098	-0.331677	-0.321269	-1.65628	0.445264	-1.23007
ENSBTAG00000002828	RNF185	-0.334079	-1.41151	-2.8507	1.89001	-0.0523679	0.39431	-0.43398	-0.815261	0.469501	0.997953	1.42142	0.372472	0.817967	-0.717449	-0.363938	-0.595486	-0.7834	0.247681	0.815437	-0.0630943	0.273401
ENSBTAG00000002829	TCP1	0.378544	0.794363	-1.60041	-2.23967	-0.747422	0.294095	-0.112287	0.623428	0.528469	0.336455	0.0660908	0.583691	0.933255	0.318898	0.0794673	-0.814391	-0.605981	0.508305	-2.62424	0.57793	-1.08713
ENSBTAG00000002830	U2AF2	-1.65973	-0.0166076	0.75457	1.89066	1.79963	-0.0507027	-0.635056	-0.719768	-0.402997	-1.19647	-0.0669514	0.0116931	0.0830377	0.394901	-1.02232	1.01231	1.45014	0.380417	1.79409	-0.895076	0.861871
ENSBTAG00000002833	FBXO22	0.25277	0.0257359	-0.98013	-1.7467	-1.8689	0.578925	0.461046	-0.220566	-0.43343	-0.836777	-0.0826881	-0.243966	0.599036	0.214048	0.721588	-0.553966	-0.271996	1.45499	0.183588	-0.236274	0.893815
ENSBTAG00000002834	CCDC69	0.483513	0.302607	2.46608	1.3875	2.83596	-0.776535	0.228592	-0.974628	-0.984202	0.652386	-0.24726	0.319688	-1.31423	-0.0962282	0.515483	-0.109867	0.0659735	-0.723533	1.79302	-0.246341	-0.352953
ENSBTAG00000002835	SMAD1	-0.538231	0.0641771	1.62207	-0.174302	0.846096	-0.326102	0.783648	-0.541212	0.132884	0.0184633	0.538766	0.539404	0.127094	1.2626	0.352133	0.962828	0.245866	-0.0724617	0.549384	0.218809	0.67544
ENSBTAG00000002836	TAF3	-1.16594	-0.887699	1.43257	1.8255	1.90894	-0.966596	-0.943665	-1.21795	-0.501909	-0.281468	-1.13075	-0.995383	-1.04121	1.24393	-0.170474	1.61349	1.104	-0.510632	1.83912	-0.0338917	0.275019
ENSBTAG00000002837	TOR1B	0.881018	1.12439	-0.745383	-1.33267	0.460093	0.417214	1.34971	1.1288	0.293386	-0.456892	-0.0557948	0.192733	-0.474944	1.55566	0.58401	-2.66164	-1.18403	0.14983	-0.520666	0.873155	0.120848
ENSBTAG00000002843	ACOT4	0.00126218	0.827269	-0.104556	-0.584375	-0.246543	-0.195847	0.273234	1.12895	-0.966393	0.0199781	-0.0941109	0.2833	-0.383057	-0.30495	0.928314	0.636854	-0.237222	-0.544771	2.43307	1.02116	-0.507663
ENSBTAG00000002846	TRAF3IP3	0.851647	-0.32187	1.06648	1.05919	0.824525	0.628159	0.946928	0.235287	-0.101133	0.0216111	-0.188703	-0.177547	0.374387	0.260864	1.24783	0.598752	-0.587743	-0.735246	-0.476304	0.383692	0.767771
ENSBTAG00000002847	D2HGDH	-0.237041	0.481553	-2.16125	0.635528	0.0695818	1.18514	0.454744	1.24353	-0.274423	-0.18986	0.84918	1.14932	-0.0595712	1.38729	0.653219	-1.56793	0.594005	-0.463608	-1.67644	0.134984	0.356648
ENSBTAG00000002848	C16H1orf74	0.263848	0.404555	-1.35704	-0.963448	-0.245446	0.662178	0.720657	0.899672	0.759128	0.578847	0.208314	0.513486	0.560935	-3.05629	0.472295	-3.38	1.64522	0.0381389	-1.07478	-0.147632	0.463012
ENSBTAG00000002858	ACBD7	0.529396	1.07581	0.125686	0.143038	-1.88653	-1.78092	0.690538	1.12961	0.961055	-0.828698	0.278595	-0.742785	-1.27589	0.12672	0.603154	1.32628	0.353708	0.398779	0.267404	0.811271	0.654381
ENSBTAG00000002863	ACAA2	0.258647	0.0890755	-1.76634	-1.13505	1.47383	0.394386	0.497664	0.992262	0.432087	0.145485	0.611989	1.24854	0.0600682	-1.77566	-1.23943	-1.51744	-0.174568	0.712702	-0.187942	0.120975	-1.43446
ENSBTAG00000002866	RPIA	-0.282694	0.648389	-2.11136	-1.81773	-0.059231	0.295092	0.423333	0.0572923	0.756958	0.628269	0.516211	1.06092	0.0942737	0.870384	0.196309	-0.215037	0.304834	0.28606	-2.73518	0.0893053	0.652501
ENSBTAG00000002869	ARL4A	-0.30072	0.330729	-1.29388	-0.888322	0.185337	0.803355	0.648634	0.219682	0.569489	0.489337	-0.174261	0.706817	0.477134	0.227167	0.810558	-1.56851	1.57848	-0.216081	-3.06504	0.570613	-0.797891
ENSBTAG00000002871	COPS6	-0.0150711	0.242506	-2.27807	-0.539108	0.397879	0.714752	0.0496761	-0.279967	0.263098	0.0825817	0.925667	0.886994	0.378921	0.201651	-0.202816	-3.50744	-0.254883	0.716788	-0.862055	-0.308654	0.295902
ENSBTAG00000002879	DCPS	-0.236269	-0.0232377	1.08626	0.511559	2.10745	0.468782	0.357654	-1.08661	0.110539	-0.16596	0.459214	0.0938862	-2.06212	1.18333	-1.5151	-0.120307	1.41823	0.756356	0.637072	-1.15832	-0.11945
ENSBTAG00000002881	AP4M1	0.323089	0.485769	0.178111	1.41843	1.53008	-0.151746	0.710222	0.00790848	-1.03476	0.13712	0.645673	0.575433	-0.972146	-3.21025	0.937582	-1.82938	0.150421	-0.545972	-1.46645	0.614381	0.331458
ENSBTAG00000002882	LMNB1	0.664922	0.491682	0.208808	-1.11897	1.79466	-1.28802	-0.0300872	0.00978694	0.403622	-1.0679	-0.0404727	0.59956	-1.82808	-1.19733	-0.222896	1.2292	0.913767	0.417079	2.68765	-0.0724485	-0.866041
ENSBTAG00000002883	RPTOR	-0.224507	1.4672	0.935543	1.81826	-2.56773	0.00474274	-0.681468	0.329597	-0.287595	0.178689	0.523536	-0.42971	-0.10478	1.863	-0.893323	2.01969	-1.57805	-1.49543	1.0665	-0.24244	0.606199
ENSBTAG00000002885	MSR1	0.97218	1.15664	-0.625926	-0.759639	0.984672	-0.70491	0.64373	1.04128	1.69809	1.04994	0.411843	0.515689	-2.85978	-0.0317875	0.965354	-0.0609683	0.0551753	0.342512	-0.47013	0.382855	-0.872239
ENSBTAG00000002890	RBM10	-0.426234	-0.872839	1.41084	3.13055	1.56369	0.143693	-0.234152	-0.182924	-0.457807	-0.46958	-0.0340253	0.0115223	-0.795406	-1.42329	-1.35208	0.229206	0.109658	-0.642454	1.5528	-0.996443	-0.112005
ENSBTAG00000002896	KPNA6	-0.61163	-0.47816	1.30977	1.43346	-1.02717	-0.508667	-1.58065	-1.82152	0.280798	0.339902	-0.512594	-0.604872	0.56241	-0.7557	1.34173	1.22333	-0.355423	-0.0769408	1.68449	-0.284202	-1.50072
ENSBTAG00000002900	ENSBTAG00000002900	1.22449	-1.0855	-0.686163	-1.2828	-1.61561	0.0335853	0.288649	-0.699637	0.24808	0.0407716	-0.244649	0.137734	0.381725	-1.13419	0.256548	-0.0845786	-0.0415517	0.132102	-0.77148	-0.0514779	1.35783
ENSBTAG00000002902	ANO6	1.53766	0.0890939	2.15318	0.938525	-1.3031	0.0663658	0.398716	0.678114	0.733927	1.5433	0.129719	-0.341157	0.0572192	-0.0181501	0.372993	1.71297	-0.78334	-0.641416	-2.25685	0.746276	-0.793138
ENSBTAG00000002904	ZNF787	-1.62663	0.175389	-1.5401	0.881433	-0.462015	-0.437646	-0.492569	-0.104729	-0.657703	0.250067	0.825741	0.452393	0.0940544	0.951446	-0.278598	-1.20773	1.93008	0.078547	1.12504	-0.00235372	1.95069
ENSBTAG00000002907	C2CD3	0.488429	0.513502	2.37182	1.02293	0.609611	-0.453664	-0.558929	0.650741	-1.20116	-0.215694	-1.37184	-1.35888	-0.513661	0.202743	-0.0868552	1.95131	-1.71118	-0.516701	2.07188	-1.11221	0.659021
ENSBTAG00000002908	GNG4	0.0608626	0.854188	-0.2514	0.741927	-0.144218	0.288525	-1.79422	0.501956	0.720489	-1.6939	0.702626	0.694195	0.674673	0.0983836	-1.34873	0.551689	-0.991328	0.791057	0.0611301	-1.87956	-0.97351
ENSBTAG00000002910	ECHDC2	0.290033	0.662098	0.153858	0.616176	1.39182	-0.544118	-1.18194	0.416841	0.348343	0.199683	0.646549	0.502362	-0.373963	-2.47082	0.23473	0.344282	0.351138	-0.0794018	1.73585	-2.75419	-0.724271
ENSBTAG00000002917	PRKAG2	0.0809767	0.961306	0.871928	-0.777116	1.1792	0.0908884	-0.144533	0.378247	0.600116	0.377921	0.662723	0.655496	1.08361	-1.4517	0.48183	-0.550987	0.332931	-0.0766343	-1.33093	0.24516	-1.01421
ENSBTAG00000002918	RAD51	0.656561	1.26365	-0.948348	0.302545	0.396037	-0.796823	-0.225044	0.727501	1.31265	0.138499	0.518845	1.35463	-1.80769	-1.10841	-0.0966371	0.811452	0.0878494	0.197186	0.749748	-1.7191	-0.337393
ENSBTAG00000002920	KAT6B	0.196448	-0.417518	2.9833	1.81289	1.19315	-0.474913	-0.453996	-0.601153	-0.231536	0.848367	-0.179822	-0.464769	-0.79105	-0.0423434	0.00281503	1.53022	-0.823529	-1.30957	0.298259	0.383486	-0.00974851
ENSBTAG00000002921	RMDN3	0.0597513	0.838621	-1.31263	-2.75974	-3.28071	0.449828	0.166317	-0.773916	-0.244766	0.449834	-0.336492	-0.0298939	-0.107306	0.364269	0.0247368	-0.899028	1.14257	0.709919	-1.28347	0.709606	0.540904
ENSBTAG00000002922	GAB2	-0.636103	-0.16958	2.1626	2.19783	-0.378172	-0.586227	-0.912421	-0.56085	0.53535	0.642496	0.0969988	-0.024344	-1.01642	0.32563	0.0852106	1.23463	0.614962	-0.819943	0.745718	0.175933	-0.121645
ENSBTAG00000002923	CX3CR1	1.3001	0.709637	0.707608	0.801116	0.419371	1.42441	-0.118387	0.852259	0.54615	0.579338	0.653817	-0.0110293	0.917599	-0.94203	-0.347358	0.304497	0.256427	-0.00980694	-2.54578	-0.160329	-1.02221
ENSBTAG00000002929	IRF4	0.329538	-0.130654	0.684258	-0.0253841	0.442337	0.73395	1.14648	-0.885732	0.597343	-0.417876	-0.102698	0.664522	1.22987	-1.4737	0.791751	1.14153	0.686521	-2.7395	-0.501632	-0.0586394	0.598494
ENSBTAG00000002937	ADGRE3	-0.370514	1.34905	-0.160924	-1.57175	0.571516	0.923162	1.55344	1.45672	1.42376	-0.741628	-0.928624	0.277082	-0.290528	0.162796	0.778492	1.15068	-0.356021	-1.40879	-0.556463	0.842906	0.454568
ENSBTAG00000002938	CPED1	0.848801	0.287421	0.758092	-0.966919	0.111783	0.198695	0.533274	1.12498	1.07009	0.969413	0.281518	0.263682	0.073945	-1.85925	1.21932	-0.621972	-0.864947	-0.104866	0.80393	0.804298	-0.159162
ENSBTAG00000002939	FURIN	-1.54633	-0.971623	-0.469876	1.55201	-0.561456	0.106889	-0.798755	-0.948617	-0.115364	-0.418275	1.23512	-0.423137	0.73529	1.56581	0.664764	0.471998	1.2423	1.14851	-0.0267566	-0.199934	1.75984
ENSBTAG00000002941	FES	-0.458452	-0.00160547	0.805163	2.75764	0.769317	0.714707	0.0576238	-0.0911537	-1.21351	-0.0995005	1.00217	0.0959368	-0.228272	1.1375	0.0722604	-1.21175	1.72686	0.059979	1.17761	-0.566332	1.49538
ENSBTAG00000002944	ATP5MC3	0.00390179	0.0383691	-3.07523	-0.599087	0.251888	0.405875	0.274527	0.50587	0.391714	-0.287999	0.532683	1.54962	0.938782	0.255144	-0.579485	-2.94177	-0.981761	0.327143	-0.269492	0.0901568	-0.40126
ENSBTAG00000002947	LY9	1.55463	0.661576	-0.608477	0.965543	-0.803463	1.38764	1.39831	0.622726	0.121737	0.120924	0.225456	-0.138825	1.13251	1.09719	1.23834	-0.911115	-0.794412	-0.0390688	0.167468	0.860566	0.0586448
ENSBTAG00000002948	SETD2	0.772034	-0.651976	2.24957	0.854136	0.747523	0.232674	-0.406869	0.664917	-0.123493	0.862645	-1.00546	-1.41484	0.798608	-0.0852908	-0.320287	2.16318	-0.720214	-0.506464	0.171007	-0.191236	-0.414367
ENSBTAG00000002949	CBX1	0.387862	0.799909	-4.05496	-0.329658	-1.02145	0.126428	0.6177	0.650423	-0.0733721	-0.00728015	-1.62211	0.0625342	-0.0575389	1.17841	0.654526	0.202564	-1.69137	0.879492	-0.867145	0.0383097	0.583116
ENSBTAG00000002951	CD244	1.35813	1.7139	-0.288436	-1.74147	-0.234095	-0.203448	1.15368	1.7292	1.27616	0.69958	0.579616	0.706782	-2.01505	0.0320128	0.0261663	-0.515672	-0.0935112	-0.394392	-0.496957	0.543802	0.328926
ENSBTAG00000002953	TXN	0.0444179	0.278618	-1.39746	-3.3624	-0.627422	0.100525	0.399337	0.342054	-0.0829142	-0.0872979	-0.457308	0.783838	0.623426	0.373805	0.361996	-1.63302	-0.777995	0.378052	-1.55462	0.296178	-0.547494
ENSBTAG00000002959	LRCH1	-0.289282	-1.27972	-0.439081	-0.232102	-3.71821	-0.156408	-0.55726	-1.51812	-0.126956	-0.254025	-0.0820092	-0.500789	1.04011	0.636482	0.674686	-0.902391	-0.54534	0.811514	-1.51781	1.04354	0.514423
ENSBTAG00000002960	WDR82	0.359245	-0.0757023	-3.07782	-2.02548	-1.77244	0.643833	0.45607	-0.507247	0.437641	0.339531	0.499963	0.116438	0.85748	1.28059	0.253414	-1.86238	-0.2731	0.907867	-0.925022	0.779202	0.299664
ENSBTAG00000002962	PPM1M	0.263797	0.161866	-2.45873	-0.179143	0.133582	1.11305	0.592674	0.0541989	-0.0243859	-0.313601	0.832374	-0.039121	0.503624	1.1547	0.741625	-3.033	0.739373	0.614888	-2.89348	-0.0153357	0.627857
ENSBTAG00000002964	TXLNB	1.09783	1.43155	1.58609	1.54647	-0.481792	-0.21284	-0.192815	1.06116	0.634636	1.10438	-0.190155	0.777205	-1.74667	0.040385	-0.361887	0.202713	-2.497	-1.12042	1.43243	-0.585378	-0.806885
ENSBTAG00000002966	DNAJC13	0.888995	0.884206	0.399212	-1.85269	-0.297155	-0.383751	-0.0597867	0.851792	0.361532	0.621218	-0.553826	0.116743	0.525256	-0.897454	-0.291812	0.634889	-1.45841	-0.00906814	-2.56077	0.110224	-1.88823
ENSBTAG00000002970	INTS6	0.370111	-0.298902	1.23613	-1.55441	-0.331298	-0.588915	-0.426076	-0.753378	-0.756122	-0.291186	-1.3768	-0.874949	-1.31269	-2.63328	-0.0994553	0.370826	-0.111841	0.16095	2.02812	0.522418	-1.3265
ENSBTAG00000002971	CUTC	0.546947	0.668255	-0.73695	-0.543003	1.0344	-0.0466484	-0.131524	0.0864158	-0.109043	-0.597701	-0.157124	-0.905839	-0.843927	0.123691	-0.157525	0.656241	-3.27394	1.07161	-1.2475	-0.0414947	-0.384428
ENSBTAG00000002973	RPP30	0.829384	1.15637	-0.691013	-1.60257	-1.32986	0.762678	0.615933	0.998922	0.338452	-0.0539925	-0.138545	0.500396	0.428165	-0.867409	0.748395	-1.51219	-1.56825	0.135069	-2.25855	0.535075	-0.333887
ENSBTAG00000002977	ECE1	-0.594206	-0.674628	-0.691247	-0.7492	-1.46428	-0.628948	0.571034	-0.691535	-0.445824	0.0170787	-0.776285	-1.60572	-0.185084	0.879116	0.7042	-0.426818	0.210471	-0.596091	-1.66331	0.752505	0.639054
ENSBTAG00000002980	GPT2	0.779333	-0.943844	-0.123731	0.93824	-0.0539265	-0.370159	1.23107	-1.48963	-1.05862	0.170852	0.802719	0.0288828	0.0395879	1.81426	1.60004	-0.896376	0.460528	0.25193	0.314322	1.54122	1.93964
ENSBTAG00000002981	PIMREG	0.339502	0.806262	-0.0063505	-1.40293	1.42584	-0.520144	-0.367151	1.11855	1.03895	-0.7707	-0.172034	0.658994	-2.52206	0.735746	0.343087	1.68815	-0.49377	-0.230378	0.861083	-0.998611	0.113647
ENSBTAG00000002988	MACO1	0.197445	-1.11757	1.05196	1.0355	1.46995	0.0728393	-0.90301	-0.719511	-0.78195	-0.0248857	-1.47295	-1.42602	0.737364	0.750293	-0.283208	0.632481	0.00256455	0.0108025	1.06643	0.402858	0.0208828
ENSBTAG00000002993	SFT2D1	0.39216	0.226004	-3.65995	-0.345546	-1.35724	0.520528	0.632347	0.558156	0.394523	0.0958206	1.26333	0.461407	0.10472	-0.287327	0.311068	-2.37769	0.914392	0.576136	-1.2682	0.368978	0.419493
ENSBTAG00000002995	GMPPA	-0.151298	-0.573099	-1.37092	-0.530859	0.771649	0.418915	0.463063	0.442338	-0.615945	-0.197672	0.313087	0.766802	0.473411	0.989147	-0.62707	-1.5712	0.711099	-0.153313	1.93936	-0.453528	-0.596457
ENSBTAG00000002999	ANAPC15	-0.468416	-2.40381	0.730218	1.52931	2.633	-0.152246	-0.330681	-0.212121	-0.00941625	-0.533369	-0.143286	0.277021	-0.362292	-2.0657	-0.300508	0.966347	0.0342282	0.000921683	1.75946	-0.239467	0.304957
ENSBTAG00000003001	LAMTOR1	-1.06068	-0.34268	0.280724	1.34904	1.74324	-0.0903552	-0.290716	-0.598691	-0.0134652	-0.981615	0.0728894	0.17191	-0.441402	1.26336	-0.276583	0.307004	1.26119	-0.194034	1.64036	-0.270771	0.655507
ENSBTAG00000003002	WDR75	0.433359	0.00303146	0.457725	-1.9415	-2.5853	0.208568	-0.174006	0.17736	0.107827	0.373165	-0.403432	-0.532066	1.24312	-0.0293392	0.353371	0.898243	-0.503582	1.04417	1.91221	0.434178	-1.22238
ENSBTAG00000003012	TRAF1	-0.674874	-0.669162	-1.87038	-0.588145	-0.750661	-0.652662	-0.572835	-0.632448	-0.320929	-0.463011	-0.20905	-0.315693	-0.655553	-0.153594	-0.356791	-1.05902	-0.155432	-0.433176	-0.864951	1.00779	-0.255291
ENSBTAG00000003014	TRPV2	0.0438934	1.09803	-2.87315	-1.46079	-0.187037	0.268015	-0.588511	1.02314	0.694866	0.0025682	0.515386	1.65492	-0.0062755	-0.623352	-0.980793	-1.81312	0.774659	0.162905	-0.364317	-1.22343	0.203056
ENSBTAG00000003015	SESN1	1.38817	1.16126	0.958619	1.12793	0.10935	0.679559	1.42014	0.999605	0.96799	0.252597	0.216659	-0.243952	1.33451	0.188433	0.378914	-0.52873	-0.837666	-0.792106	0.438572	0.460917	-0.395276
ENSBTAG00000003016	PTPN7	-0.519274	-0.569305	0.0802996	1.51077	0.628538	0.612511	-0.639908	-0.511651	-1.06822	-0.33366	1.20531	0.504845	1.39343	0.789644	0.172969	-1.14118	0.666497	0.376226	1.63056	-0.266325	0.737867
ENSBTAG00000003017	TTC38	0.832876	-1.61691	-1.01386	0.585083	0.685249	1.2397	0.566207	0.316939	-0.165176	-0.394844	0.322055	-0.502698	1.49322	0.452731	1.06802	-2.68216	-1.71042	-0.565221	0.722574	1.01885	0.339527
ENSBTAG00000003018	FSTL3	-1.3344	-1.09024	-1.7809	-0.137601	-0.0941413	0.0625542	-0.517086	-1.45865	-0.0274132	0.116188	1.76109	1.68781	1.0661	1.29288	0.220895	-1.58373	0.874504	1.04393	1.04496	-0.227895	0.545075
ENSBTAG00000003021	SP1	0.593851	-0.161311	1.2478	1.85032	-1.20206	-0.380281	-0.326487	-0.23558	0.176096	0.945623	0.532989	-1.54577	-1.5483	-0.735614	-0.664239	1.24252	1.05108	-0.668446	-0.745981	0.0313383	-0.973783
ENSBTAG00000003025	NME6	0.581192	-0.10826	-0.021244	-0.227132	0.915571	-0.24437	1.09035	-0.190054	-0.507266	0.230028	-0.477266	0.322149	-0.651143	-2.13411	-0.822194	-0.0976998	-1.35129	-0.243997	2.46004	-0.149442	1.00357
ENSBTAG00000003033	GADD45G	-2.66663	-0.369474	-0.858946	0.803313	1.49841	0.745134	-0.495463	-0.428892	0.286273	0.917435	1.17675	0.178562	0.181371	0.179631	-0.0795697	-1.73583	1.87366	1.09337	0.940696	-0.480482	-0.0907813
ENSBTAG00000003034	GATAD2A	-1.64645	-0.504394	1.0703	1.78748	0.190878	-0.469008	-0.77319	-1.2835	-1.05069	-0.834695	0.338056	0.1988	0.120877	0.656024	-0.503045	0.940789	1.2058	-0.602585	2.86088	-0.275358	1.06744
ENSBTAG00000003035	IMPACT	0.534686	0.803221	-0.529068	-0.827119	-0.512771	0.785398	0.616596	0.955947	0.624918	0.59932	0.58441	0.717579	0.0666498	0.260364	-1.63004	-3.34654	-0.13139	0.461111	-1.1472	0.523541	0.445804
ENSBTAG00000003038	TAP2	0.320392	0.119059	-3.10271	-1.91456	-0.781901	0.569719	1.41483	0.0303364	-0.400702	-0.0535215	-0.0655149	0.264577	0.727887	1.43358	1.19543	-1.62061	-1.51738	0.100054	-1.43983	1.11644	1.01689
ENSBTAG00000003039	PSMB8	-0.553412	-0.59257	-1.78985	0.434594	1.38804	0.23837	1.56959	-0.751056	-0.906233	-1.64316	0.253838	1.41103	0.250541	1.64918	0.955283	-2.06176	0.109785	0.184039	0.760065	0.742646	1.39442
ENSBTAG00000003040	RALGAPB	0.84891	0.894685	2.53034	0.0234094	0.117058	-0.263081	-0.627744	0.824949	0.0385812	0.182575	-0.609608	-1.4528	0.541116	0.35497	-0.117783	2.0731	-2.66309	0.31316	0.67776	0.258723	-0.706251
ENSBTAG00000003043	GNG2	0.674692	-0.947771	1.55462	0.0602594	1.32453	-0.628547	0.186805	-0.246813	0.125179	-0.635882	-1.10096	-0.545348	-0.741215	1.5656	1.32889	2.08606	-2.0628	-1.03952	0.840798	0.41107	-0.416274
ENSBTAG00000003044	SPIN1	0.306293	-0.252735	-1.15434	-1.96831	-1.73531	-0.109962	0.321825	-0.792372	0.883741	1.06447	0.842866	-0.674834	0.28549	1.65558	0.904352	-1.22877	-0.489758	0.805617	-1.40602	0.767654	0.298007
ENSBTAG00000003051	FER	1.12355	0.839732	2.43796	0.238691	1.05274	0.808473	-0.41634	1.36757	0.990027	0.759091	-0.246287	-0.0907185	0.0383433	0.384036	-0.176956	0.187069	-0.971849	-0.591459	-0.657604	-0.355287	-0.72584
ENSBTAG00000003052	PCSK7	-1.20914	-0.871093	-0.122148	0.829455	0.175591	0.494848	-0.692397	0.215165	-0.15314	-0.524646	1.46719	0.154507	1.23104	0.649709	-0.78166	-0.544514	1.25075	0.4296	0.13629	-0.473676	1.20674
ENSBTAG00000003058	ADRM1	-1.41498	-1.3683	0.439702	2.00176	0.287522	0.573589	-0.443192	-0.919663	-0.730946	-1.51115	-0.375143	-0.0152338	0.248325	0.11091	-0.288106	0.744625	0.582765	0.401714	3.36302	-0.536805	0.943436
ENSBTAG00000003059	CFAP298	-0.109137	-0.396119	1.03372	0.455143	1.57751	-0.0448615	0.935593	0.0260758	-0.434941	0.778438	-0.60523	0.00564511	-0.593117	1.76513	0.864389	-0.585083	1.2401	-0.750236	-0.547415	0.890217	0.498971
ENSBTAG00000003061	LAMA5	-0.58015	1.04507	-1.08084	0.372337	-2.79152	-0.315847	-1.24911	1.12969	0.393868	-0.724656	0.327367	0.189064	1.43741	-0.678448	-0.329276	1.18862	0.248073	-0.188499	0.548119	-0.441723	1.52958
ENSBTAG00000003062	FAM160B1	0.726057	0.200239	0.668142	-1.57448	-2.24958	0.000925655	0.555317	-0.775851	1.02874	1.21769	0.498883	0.464412	0.556105	1.03814	0.326287	0.405718	-0.293102	-0.0858003	-2.43831	1.03963	-0.656098
ENSBTAG00000003063	SYNJ1	1.43676	-0.768063	2.0381	-0.0331149	0.175346	0.200296	1.02151	0.519693	-0.366239	1.11399	0.261464	-1.05563	-1.45975	0.911668	0.688709	-0.314843	-0.271224	-0.736543	-1.61642	0.637599	-0.784321
ENSBTAG00000003064	PAXBP1	-0.170816	0.372092	1.72626	-0.624964	0.00328713	-0.0334836	0.361004	1.27675	0.251703	1.40901	-0.695612	-1.54686	-0.40186	-1.3389	-1.75544	1.50356	0.0700064	-0.592379	0.327011	0.378773	-0.114695
ENSBTAG00000003066	NSA2	0.0309872	0.471608	-0.1382	-1.88529	-0.39918	0.727831	0.899004	1.32832	0.91325	1.00405	-1.59105	0.613936	-0.483281	-1.3078	0.272825	-0.965235	-1.6642	-0.256937	-0.352416	1.02971	-0.19574
ENSBTAG00000003067	PSMB7	-0.292464	-0.0408774	-1.17533	-1.65308	1.28979	0.610905	-0.0865029	0.310496	0.849053	-0.0982367	0.333664	0.809669	0.484727	-2.3796	-0.28251	-1.98398	-0.116911	1.517	-0.110973	0.0908207	-1.17916
ENSBTAG00000003068	MSMO1	0.721196	1.01902	-0.58596	-1.48889	0.51655	1.06577	0.550447	1.23484	0.81605	0.160991	0.1941	0.696375	1.1965	-0.972621	-0.518913	-0.257956	-0.087796	0.281568	-1.07856	-0.177236	-1.88256
ENSBTAG00000003069	MAN1C1	0.426698	0.320098	-0.164932	1.48413	0.7497	0.935792	0.230302	0.273878	-0.490532	-0.731986	0.39931	-0.122314	1.17624	0.648286	0.153456	0.124969	0.316752	1.01694	0.361951	-0.123131	0.273099
ENSBTAG00000003072	ACADVL	0.328039	0.208314	-2.81713	0.501829	-0.485519	0.768013	0.279519	0.449468	0.335867	-0.668871	0.733596	1.1832	1.3016	0.0064927	-0.46625	-2.87663	0.676407	0.581028	-1.63773	-0.248895	0.122572
ENSBTAG00000003073	NAA40	-1.70254	-1.08467	-0.349172	-0.178036	0.0779093	0.263879	-1.24378	-0.271348	-0.694132	-0.814957	0.341734	0.153835	0.966315	0.268017	0.0188176	0.166666	1.77662	0.39526	1.33743	-0.419078	0.351625
ENSBTAG00000003074	SLC16A6	-0.369126	0.503314	0.236544	1.51715	-0.400671	-0.230372	-0.305097	-0.0760026	-0.674018	0.204715	1.99727	0.696669	1.29349	0.948037	-0.993748	0.575888	-1.38411	0.356287	-1.4484	0.178367	-1.35747
ENSBTAG00000003075	DVL2	-0.872696	-1.56308	-1.7859	-1.20586	-1.42536	1.03035	0.666597	-0.670479	-0.729601	-0.777425	1.70856	-0.278322	-0.498362	0.151519	-0.39609	-1.02142	0.528873	1.25078	0.154509	0.025467	0.693795
ENSBTAG00000003076	NT5DC1	0.501493	0.337513	0.00299736	-0.38678	0.509398	-0.462507	0.245761	-0.132482	0.904986	0.601919	0.693137	1.23389	-0.0602433	-0.488175	1.36079	0.242	-1.08404	0.427087	-0.20191	0.421507	0.0717415
ENSBTAG00000003077	DPF2	-0.959715	-0.00319574	1.77543	1.2954	2.53536	-0.0425111	-0.08607	-0.190682	-0.469298	-0.0411661	-0.0562427	0.544269	-0.0201793	0.142222	0.466016	1.5295	-1.47869	-1.40321	1.88529	0.0220521	-1.40292
ENSBTAG00000003081	RWDD4	0.103339	-2.24611	-1.99193	-2.39941	-1.45705	-0.116536	-0.589923	0.0924128	0.393448	0.0683745	-0.023688	0.172199	-0.362026	0.0273344	0.424227	-0.524283	-2.52778	0.541764	0.87217	0.483499	-0.475596
ENSBTAG00000003083	SLC50A1	0.66626	1.28236	1.5221	0.0309399	0.725436	0.565274	0.840058	0.349897	0.626767	0.0581271	0.154311	0.202056	0.0186542	-0.0674609	0.754157	-1.95667	-0.330738	-0.243378	0.494915	0.0825953	0.336927
ENSBTAG00000003084	GPATCH2L	0.264915	0.129738	-0.650136	-1.86836	-3.09138	-0.218539	-0.0384459	-0.700156	0.668065	0.925128	0.10866	-0.538148	0.366006	-0.390953	1.22557	0.405271	0.865095	0.137723	-3.28163	0.762649	0.723211
ENSBTAG00000003086	ENSBTAG00000003086	0.190901	1.07426	-0.64453	0.61705	0.980332	-0.412707	-1.32828	1.10006	0.178491	0.0863527	-0.597937	-0.763429	0.778445	-1.29973	-1.89105	0.463779	1.53429	0.824629	0.649584	-0.501373	1.43489
ENSBTAG00000003087	DCUN1D5	0.00996151	-0.807214	-2.26765	1.2616	0.32574	0.179466	-0.969359	0.188433	0.527351	0.350761	0.43896	0.775838	1.25198	-0.199364	0.884406	-0.911151	-1.6337	1.00654	0.261405	0.351162	-0.902081
ENSBTAG00000003092	ANAPC5	0.681196	1.03643	1.42236	0.0386487	2.23522	0.50215	0.495194	0.819902	-0.331252	0.438574	0.127469	0.440227	-0.755006	-2.17137	0.402674	-0.0794325	-0.176344	-0.351001	1.34604	0.0930653	0.710604
ENSBTAG00000003094	SART1	-1.13246	-0.652109	-0.599963	2.08448	0.530053	0.336891	-0.818178	-0.306086	-0.297133	-0.532822	-0.488595	-0.615241	-0.399614	0.161631	-1.19625	-1.95289	1.9529	1.0037	0.952783	-0.0201793	1.71588
ENSBTAG00000003097	DENND4C	1.0725	0.787492	1.50071	-0.656541	-1.09399	-0.00398954	0.67881	0.699558	0.483363	0.97071	0.0444205	-1.00746	0.498632	0.678051	1.33476	1.03983	-0.406932	-0.0205051	-1.7238	0.766354	-0.411229
ENSBTAG00000003098	MTDH	-0.531004	-1.50244	1.78292	-0.98151	2.60275	-0.557066	-0.428786	-1.434	-0.105329	0.229367	-1.60701	-0.204047	0.0609304	0.659912	1.36378	1.72363	-0.421998	0.231438	1.01668	0.323916	-0.34122
ENSBTAG00000003100	SMTN	-1.56578	-0.256777	-0.600921	-0.438564	1.93505	-0.414615	-0.98812	-0.0224073	-0.148135	-1.68263	0.0753471	0.309016	0.283193	-1.37506	-1.68078	0.588655	-0.313769	-0.317812	1.86919	-0.787042	-0.592091
ENSBTAG00000003102	GCC1	-0.291216	-0.529132	-0.63567	2.01385	0.367044	-0.00828706	-0.268331	-2.11014	-0.509564	-0.39529	-0.706531	-0.712911	-0.535727	0.849012	-0.554204	-0.374492	1.33492	0.0284188	-0.713719	0.552854	0.836367
ENSBTAG00000003109	ITM2B	0.548494	-0.698571	1.47665	0.718236	0.519805	1.63331	1.14077	-0.565121	-1.47256	0.0861187	0.208969	-0.274322	1.54689	0.445075	0.372282	-0.693391	-0.549336	-0.0520242	-0.102651	0.745493	-0.938977
ENSBTAG00000003111	ATM	1.45633	1.21097	2.25093	-0.33436	-1.75553	-0.195957	0.294139	1.30431	0.282201	1.10959	-0.838065	-0.302609	-0.765437	-0.630733	0.502353	1.5382	0.833906	-0.718246	-0.14676	0.744582	-1.11138
ENSBTAG00000003112	THUMPD3	2.38989	-0.914889	-0.508335	-1.17705	0.601944	0.813885	1.03748	0.534224	-0.617486	0.123087	-0.217549	0.2248	-0.590501	0.969879	0.646934	-0.582122	-1.56287	1.23035	-1.11234	-0.205832	-0.613364
ENSBTAG00000003114	AVL9	-0.183999	0.825712	0.299452	-1.31709	-1.97807	-0.313907	-0.313913	-0.528168	-1.23669	0.451855	0.130608	-1.45127	-0.432051	-0.195251	1.12136	1.60877	-0.00876495	0.846762	1.47048	0.234422	-0.183666
ENSBTAG00000003115	KBTBD2	0.47048	-0.182038	-0.843784	-2.74134	-2.11831	0.376035	-0.433617	-0.871443	1.10872	0.986988	1.35612	0.244606	0.840401	0.118037	0.173783	-0.759811	-0.0457365	0.404836	0.36382	1.12568	-1.46049
ENSBTAG00000003126	PEX16	-0.189265	0.139927	-1.2328	-0.00971157	-0.577214	0.488078	0.192567	-0.240181	0.169924	-0.0850554	1.068	1.15461	0.440668	1.37619	0.180802	-2.89136	1.12624	0.0223792	-2.27797	-0.0168298	0.568534
ENSBTAG00000003128	SPATA6	0.235359	0.839688	2.11394	0.550991	-1.18068	-0.538366	-0.716588	0.497837	0.0674823	0.23674	-0.0343273	-0.505622	0.0135655	0.604192	0.847142	1.62534	-2.54699	-1.05203	2.19922	-0.391701	-0.712942
ENSBTAG00000003143	TBCCD1	0.875718	-0.122535	2.19338	-0.948088	-0.201671	0.369183	-0.26588	-0.215781	0.571874	0.397854	0.21267	-0.0333712	-0.929791	-0.901819	-0.107595	0.974247	-1.85388	0.907975	1.76608	0.409758	-0.466699
ENSBTAG00000003151	DNAJB11	-0.429534	-1.20513	-1.93753	-0.205267	-0.575472	1.00175	0.370302	-1.24445	-0.568834	-1.31589	-1.96686	-0.96262	0.684254	0.625103	0.227402	-0.00980385	-0.510335	1.23583	0.718043	0.548825	-1.10903
ENSBTAG00000003152	IFI27	-1.12232	-0.0387546	-2.30919	-1.2688	-1.43385	1.22735	0.0824067	0.764229	0.653629	-0.0341252	0.851399	0.0870385	0.634593	0.842256	0.417304	-2.22943	1.46522	0.295097	-1.16529	-0.184783	0.0991809
ENSBTAG00000003155	IFI27L2	-1.34785	0.503568	-0.913701	0.0413121	1.15928	0.333915	-0.304794	1.4988	0.816851	-0.690292	0.137013	1.38286	0.547618	-0.0825672	0.642502	-0.998673	-1.39908	0.593071	0.767827	-0.690721	0.266691
ENSBTAG00000003160	LRCH4	-0.491881	0.184273	1.26618	3.09356	1.29988	0.663568	0.0864621	0.499949	-0.977948	-1.22747	-0.132015	-1.06196	-0.000199478	0.922024	0.171911	1.17771	-0.149142	-0.693834	0.238175	0.0198691	1.14308
ENSBTAG00000003161	YBEY	0.111815	-0.670625	0.919543	1.03199	2.18319	-0.348643	-0.717119	0.142494	-0.00221544	0.351688	-0.29413	1.2308	0.11548	-1.61538	-1.53809	-1.29887	1.15367	-0.836943	0.731047	-0.510347	-0.216222
ENSBTAG00000003162	CRYZ	0.689014	0.685304	0.233333	-0.14976	0.716467	0.318033	1.09385	-0.340109	0.737019	0.5191	0.0263773	0.370019	0.818773	-0.570579	0.190501	0.11338	0.674015	0.26482	-0.220344	0.653487	-2.51587
ENSBTAG00000003166	AXL	-0.927581	1.09105	1.15035	-1.42842	0.892154	-0.224109	0.356667	1.25298	0.951874	1.06095	-1.31996	0.827566	-0.971461	0.0505446	0.173842	0.561488	0.372051	-1.8547	0.723657	-0.0170611	0.307922
ENSBTAG00000003168	HNRNPUL1	-0.535238	-0.45934	1.9449	2.9122	1.40987	0.217267	-0.239189	-0.271041	-0.0920257	-0.698444	-0.45999	-0.341421	-0.395132	0.73747	0.437926	0.603323	-0.719294	-0.401324	1.91959	-0.247693	0.540323
ENSBTAG00000003169	FBXO24	-0.542507	-0.517968	0.55846	1.33582	-2.51282	0.0204054	0.395962	1.00864	-0.252602	-0.366034	0.526677	-0.87185	0.13225	1.54573	0.183078	1.17135	-3.34043	0.368082	-0.670716	0.173657	0.646353
ENSBTAG00000003174	NDUFAF4	-0.247134	-0.182817	0.500622	0.222345	0.604793	0.535803	0.471348	-0.0519273	-0.0356241	-0.0821571	0.1879	-0.304284	0.718454	-3.67842	-1.24651	-0.492826	-0.0320121	0.764026	-0.267788	-0.236323	0.366207
ENSBTAG00000003176	JAM3	0.760198	-0.0402934	-0.165071	0.598494	-1.71257	0.57544	0.647768	-0.01174	0.557752	1.0559	0.547597	-1.01328	-0.158203	1.29687	1.13058	-0.546141	0.617006	-0.0817825	-3.27458	1.06933	0.819967
ENSBTAG00000003177	SLC25A33	0.135381	-0.734579	-1.56837	-0.865272	-2.08056	0.396323	-0.00200275	0.416162	0.60123	1.09319	0.552375	0.454549	0.773528	0.583538	-0.314374	0.201387	0.0687964	0.261742	-1.92743	-0.413089	0.355308
ENSBTAG00000003178	ATE1	1.0783	0.717395	0.479184	-2.35395	-2.00808	-0.0773175	0.350625	1.57372	0.0941838	0.644864	-0.1472	0.778562	-0.350815	0.838939	0.432936	0.204344	0.801391	0.223975	-2.09213	0.911978	-1.2101
ENSBTAG00000003180	TMEM201	-1.13982	-0.386892	1.02431	0.185654	0.226132	-0.655564	-1.13231	-0.059745	0.448907	-0.0177913	1.21869	0.967759	0.373554	0.331572	-1.28996	1.44152	2.14681	0.246652	2.37777	-1.65633	0.333185
ENSBTAG00000003183	NTN4	1.21295	0.791829	0.863183	0.487683	-0.0583078	-0.803464	0.374628	0.418138	0.324763	0.833492	0.615032	-0.156163	0.392283	0.459781	0.497426	-3.61267	-0.935166	-0.417824	-1.0132	-0.559043	0.4248
ENSBTAG00000003185	ASAP1	-0.0098125	-0.315331	3.21079	1.52153	0.996375	-0.748782	0.0413669	-0.168348	0.306131	0.363889	-0.658039	-0.259262	-1.33974	0.382871	-0.213593	1.99528	-0.398829	0.142901	2.31904	-0.357977	-0.00355364
ENSBTAG00000003186	OTULIN	-0.630425	0.60511	1.15019	-1.47388	-3.52042	-0.657006	-0.913844	0.03956	0.795933	0.779158	1.70878	-0.516249	0.700887	-0.417239	-0.0272474	1.83702	1.31577	0.282054	-1.04715	0.109684	0.48416
ENSBTAG00000003189	CCDC6	-1.29383	-0.241774	2.17849	1.36114	0.35442	-0.814022	-0.903102	-0.638371	-0.0331246	0.41308	-0.0487728	-0.319751	-0.285392	0.635327	0.0859131	1.73583	1.10166	0.732537	2.04141	-0.121912	1.04584
ENSBTAG00000003191	FSCN1	-0.916624	-0.741277	-1.97445	0.373503	-1.1371	-0.653143	-0.883617	-0.639602	-0.952224	-1.21527	0.0230251	-0.798276	-0.0124468	-0.308838	-0.83492	-1.02851	-0.472101	0.0646157	-1.04144	0.495645	-0.787738
ENSBTAG00000003192	TBC1D16	-0.174165	0.490537	-0.853947	0.748661	-1.28567	0.74298	-1.76474	0.547329	-0.359271	-0.202098	0.335619	0.444717	1.81537	1.03467	-0.288872	-0.0245351	-1.77729	-0.405799	-1.40912	-0.0340022	-1.25622
ENSBTAG00000003193	RPUSD2	-0.873529	-0.17625	-0.232725	1.32539	-0.767407	0.396389	0.251035	-1.67705	0.243456	0.4718	1.50542	1.23108	1.64116	-0.171919	-1.02138	-1.61544	1.7591	0.389188	-1.64949	0.0948342	0.204453
ENSBTAG00000003196	PAPSS2	1.41864	-0.353304	-0.710307	-0.358607	-2.47858	1.10293	-0.0737972	-0.431302	-0.494056	1.11752	-0.110454	-0.923319	0.228316	-0.795454	0.989772	-1.62091	0.526868	-0.107296	-0.176212	0.622649	0.571249
ENSBTAG00000003199	SLC35C1	-0.669767	0.0403066	1.32882	0.996347	0.0602754	0.622496	0.884598	0.844052	-0.858802	-0.109728	0.118526	1.12693	0.470603	0.542518	0.828648	1.09521	-1.61211	-0.177885	0.32013	-0.333582	0.389721
ENSBTAG00000003200	ENSBTAG00000003200	0.94845	0.742806	0.142223	-0.426397	-0.407895	-1.03225	-1.06108	1.34687	1.16986	1.42217	-0.512805	1.15734	0.2915	0.115261	0.461965	-0.465406	-1.01813	-0.600923	0.901509	0.244535	-1.25286
ENSBTAG00000003201	FNTA	0.956486	-0.554949	1.70648	-2.32094	1.07237	0.473856	-0.133786	-0.510703	-0.167091	-0.0209546	-0.651984	-0.569674	0.857884	-0.127184	-0.475969	0.843028	-1.12128	-0.680068	0.380304	-0.00912865	-0.288362
ENSBTAG00000003202	OPRD1	0.222124	0.826979	-3.0187	0.660429	1.28875	0.367282	0.0531411	0.858848	0.224438	-0.376513	0.334304	0.192705	1.01381	-2.67693	0.190002	0.99809	1.14415	0.0776525	1.20286	-1.69884	0.205805
ENSBTAG00000003205	RPL35	0.221162	0.460521	-0.756693	-0.988821	2.17468	1.07985	0.684052	0.585866	-1.68276	-1.04239	-1.97313	1.55133	0.126479	0.0512195	0.753112	0.582021	0.256021	-1.91751	0.492805	-0.121336	-0.602685
ENSBTAG00000003208	RAB33B	-0.0994932	-0.702278	-0.455406	-1.3117	-1.51996	-0.125497	0.411891	-0.741228	-0.72507	-0.463937	-1.0755	-0.469791	-0.148708	0.00535507	0.175203	1.75465	-0.800449	1.13451	-0.586765	0.299854	-0.40586
ENSBTAG00000003209	BLCAP	-0.541374	0.359909	-1.35591	-0.287515	-1.75591	0.901666	-0.153734	-1.22066	-1.27124	-1.11584	0.427286	0.0965642	1.2885	0.371859	0.156062	-1.92808	-0.313877	2.04743	0.0464483	0.0798965	0.532153
ENSBTAG00000003212	NNAT	-0.507073	0.114752	0.361435	-0.317088	-0.00236703	-0.812155	-0.229068	-0.188183	-0.915839	0.314299	0.692278	-0.889744	0.958497	-0.157114	-2.06502	0.511097	-1.18792	0.341543	2.01936	-1.34193	1.07931
ENSBTAG00000003215	KIF3B	1.23675	-0.445767	-1.54854	-1.22381	-2.04353	-0.441134	0.0480813	-0.223011	0.931758	0.577779	1.17271	-1.80362	0.537323	0.468969	-0.42379	-0.429553	-0.320892	-0.548205	-0.720634	0.623569	-0.180419
ENSBTAG00000003218	RAB28	0.866629	0.997481	1.02053	-0.347899	1.77814	0.35834	0.989395	0.283909	-0.401878	-0.30342	-1.40936	-0.13169	-0.14306	-0.476409	0.982242	-0.0481678	-0.991877	-1.29479	-2.1651	0.6929	-0.436191
ENSBTAG00000003221	ATF7IP	1.14112	-0.187288	1.86262	0.776302	1.24848	-0.718881	0.814848	0.0851512	0.234368	-0.512625	0.0618493	-1.25032	-0.931151	0.583468	-0.405958	0.769897	-0.0338811	-0.0369911	2.14349	-0.576599	0.0196236
ENSBTAG00000003222	ASNS	-0.0021942	0.617934	-0.515238	-0.654304	0.667496	0.778963	1.4692	-0.56726	-0.960299	0.793897	-0.829466	0.220278	0.141567	-1.64351	0.855164	-0.0292832	-2.36151	0.261905	2.14894	1.35079	-0.960357
ENSBTAG00000003225	IMP4	-1.34715	-0.426989	-2.6027	-1.15204	-0.118536	0.650456	0.299534	-0.259758	0.537107	-1.18548	0.929165	0.53369	0.343808	0.152171	0.0562727	-1.4737	0.142976	1.31427	-1.43172	0.487203	0.972854
ENSBTAG00000003229	RPL23	0.0451772	0.156006	0.823141	-3.74753	1.0575	1.17387	0.673129	-0.465781	0.609047	-0.0342638	-0.521868	0.271754	-0.266306	-0.187195	0.725516	-0.372576	-0.0749099	0.191202	-1.4698	0.393705	-0.200178
ENSBTAG00000003232	RAB29	0.148812	0.691701	-1.17013	-0.7162	-0.0212981	-0.171698	0.156081	0.398092	-0.0907099	-0.836451	-0.652108	-0.0578232	-1.15559	-0.769182	0.356263	0.521309	-0.769688	0.675696	2.06931	-0.273963	0.446076
ENSBTAG00000003237	IQSEC1	-0.0674429	-0.996302	-0.76098	2.12969	-1.42064	0.251425	-0.0366646	-1.86206	-1.65347	-0.439112	1.43794	-0.740534	1.28007	0.51673	0.588604	-1.13184	0.474092	0.580845	-0.223531	0.124221	0.567365
ENSBTAG00000003239	UTP20	0.0764122	-1.016	1.17569	-2.49356	0.015346	-0.231182	-0.253294	0.245685	0.235723	0.632592	-0.760709	-0.0986843	0.539915	0.186083	0.193008	0.343591	-0.930919	-0.125833	1.7715	0.39902	-0.930062
ENSBTAG00000003242	ACAD9	-0.472323	0.448694	0.449844	1.63401	-0.570697	-0.345113	0.464208	0.116573	-0.136935	-0.0440259	1.67706	0.922683	0.135066	1.57265	0.754856	-2.35801	-1.87701	0.939107	-0.792394	0.852373	1.01178
ENSBTAG00000003245	BCAR3	-1.60192	-0.681124	-2.12601	-0.155019	-1.43429	-0.482433	-1.89156	-0.889974	-0.106882	-0.228742	0.976364	0.824965	2.48575	-0.736278	-0.367261	-0.502876	0.880535	-0.139683	0.519921	0.119642	-0.175851
ENSBTAG00000003255	CD4	1.46454	-0.320685	-1.26077	-2.07106	-1.74261	0.972388	2.0573	-0.0418458	-0.33797	-0.201603	-0.231212	0.136636	1.20797	0.761951	1.35995	-0.0417879	-0.851597	-0.414879	-1.90997	1.15278	0.961398
ENSBTAG00000003256	TOMM34	0.370132	1.62852	-0.106223	0.513297	-2.21675	0.11581	-0.280451	0.790288	-0.0166503	0.153875	0.00642766	-0.134994	-0.458179	0.586085	0.394932	-0.508699	1.35735	-1.38193	-2.22759	-0.262211	1.07362
ENSBTAG00000003257	STK4	0.386558	-0.785324	1.94203	2.03834	-0.654726	-0.590864	-0.181877	-0.539993	0.0824207	-0.11983	0.114573	-0.72092	-0.735517	-0.452507	-0.627049	1.8609	0.576345	0.77513	1.38605	0.0865059	0.284761
ENSBTAG00000003259	TCERG1	-0.543626	-0.859895	2.32446	-0.0492832	-0.812819	-0.400199	-1.06379	-0.37555	0.121697	0.531956	-0.606202	-1.46268	1.01127	-0.409473	0.66938	2.58054	-1.4859	0.0194788	0.902404	0.185646	-0.814889
ENSBTAG00000003261	AURKC	-1.12131	-0.65484	0.255441	1.38764	1.68071	0.224359	0.505424	-0.158875	0.0084379	0.205566	0.275705	0.872567	-0.947266	0.00264866	0.229615	-1.20842	-0.358789	-0.369877	0.913264	0.557948	-0.316653
ENSBTAG00000003263	TBCA	0.604314	0.634216	-0.0451059	-1.8745	2.14028	-0.460318	-0.680209	0.430679	-0.332826	-0.0875515	-2.31708	0.95492	-0.897581	-2.54686	1.49635	-0.104151	-0.647632	-0.258006	0.506147	-0.469765	-0.551197
ENSBTAG00000003264	NR1H2	-1.70545	-1.28814	-0.754673	1.37416	1.33774	0.355426	-0.293669	-0.968333	0.296085	-0.730966	0.53289	-0.44163	-0.814248	1.42208	0.630227	-1.02167	0.26368	0.170119	0.310565	0.421848	1.75367
ENSBTAG00000003265	ADD3	0.628263	0.0932663	2.00105	0.0547842	1.07418	-0.481605	-0.414798	0.138161	0.744397	-0.926201	-0.662263	-0.839419	-0.41303	-0.718987	-0.864436	1.75593	-2.01296	-0.0870008	1.57951	-2.10012	-1.45512
ENSBTAG00000003267	ZNF132	-0.16569	-0.541572	-0.0375014	-0.455071	-1.41396	0.203815	-0.00334716	-0.277613	0.383245	0.666384	0.649655	0.123701	0.891254	1.02746	-1.42442	0.779394	-3.21999	0.665682	2.67224	-0.175511	0.346755
ENSBTAG00000003268	PELO	-0.825315	-1.46199	-1.69298	-2.1467	0.561838	0.603634	0.238649	-1.62554	-0.199591	-0.180699	1.22284	0.899245	1.22	1.29619	-0.87749	0.590233	0.338156	1.25535	0.0437583	0.0645218	0.804118
ENSBTAG00000003276	PRKCH	-0.117864	0.162549	-0.0675903	-1.65593	-0.564908	0.71754	-0.732127	0.0774503	-0.62781	0.17162	-0.275157	0.219187	2.76428	-1.12458	-0.899755	-0.648225	-0.049114	0.882996	0.745564	0.172455	-0.290091
ENSBTAG00000003279	NDUFA10	-0.914021	-0.258398	-2.07153	0.408893	2.32135	0.106815	-0.230367	-0.377275	-0.264479	-0.742117	0.538833	1.52948	0.639	-0.739971	-1.50565	-1.39252	0.489453	0.558474	1.48061	-0.425583	-0.0869759
ENSBTAG00000003288	CCZ1	1.10351	-0.974781	0.227045	-1.88751	1.02548	0.214052	0.885544	0.366742	0.00355887	1.1797	-0.836556	0.693622	-0.0495419	-0.233887	-0.72349	1.38559	-2.23562	0.110207	1.46631	0.453171	-1.5272
ENSBTAG00000003294	MRPL43	-0.94249	-0.573981	-1.93093	-1.1072	0.0148725	0.874961	0.116573	0.237526	-0.0013215	-0.471665	0.582826	0.993809	-0.293187	0.0193911	-0.822011	-3.23282	2.25935	1.37866	1.09345	0.106403	-0.105456
ENSBTAG00000003295	GORAB	-0.252243	-0.437606	0.0185917	-2.1413	-0.125316	0.0117525	0.641189	-0.168957	0.875346	0.344391	0.338707	-0.177715	0.449888	-1.14085	0.72394	-1.57001	-0.333319	0.925747	-2.97987	0.806108	-0.98557
ENSBTAG00000003296	TWNK	-0.343772	-0.256966	-0.464521	1.24474	0.872831	-0.312091	0.0893161	-0.684177	0.331484	0.4155	0.261592	0.463394	-0.342125	0.43748	0.299136	0.731465	-1.0489	0.884205	-1.09254	-0.712386	0.793055
ENSBTAG00000003297	OASL	0.394542	0.000336582	-0.115528	-1.38863	-0.661658	1.15029	1.49088	-2.04874	-0.506941	-0.628055	-0.0312442	0.142382	0.171919	1.23876	1.89655	-2.47338	0.129779	0.0219588	1.335	1.0001	1.06945
ENSBTAG00000003298	LZTS2	-1.12137	0.028827	1.34355	2.34862	0.404926	0.00873197	-0.0729934	0.553651	-0.665506	-1.00723	-0.00188195	-0.708486	0.215971	1.22624	-0.388454	1.14331	1.37906	-0.0849268	1.56362	-0.820555	1.56606
ENSBTAG00000003300	MFGE8	-0.936212	-1.3818	0.987368	1.07836	2.22065	-0.228684	0.65034	-1.1812	-1.33995	0.457915	-0.0725037	1.05988	-1.26117	0.421026	0.323715	-0.75879	-1.60393	-1.39423	0.468172	0.0390816	-0.0326783
ENSBTAG00000003303	MRPL58	-0.400069	0.527379	-2.91958	2.11979	-0.484523	0.187712	0.382597	0.221465	-0.937681	-1.02558	-0.616299	0.616962	0.735663	-0.99557	-1.05563	-0.41179	0.0744991	0.192417	2.9973	0.591623	0.547185
ENSBTAG00000003305	NCF1	-0.632454	-0.539256	-0.136145	1.01012	-0.433932	-0.000896562	-1.35723	-0.759601	-1.11525	-0.878165	-0.10729	-0.935237	0.445497	-1.24384	-1.60843	-0.798919	-0.217133	-0.426575	-0.650575	0.139871	-1.43943
ENSBTAG00000003307	IMMT	-0.640218	-0.0848954	1.06355	1.15346	1.7763	-0.330163	-0.463392	0.507661	0.669641	-0.114527	-0.369148	0.620233	0.132703	-1.48865	-1.7282	0.691973	-0.764469	-0.0925151	2.78806	-0.349482	-1.09863
ENSBTAG00000003312	CHST15	0.757941	0.272649	0.896557	0.525291	-0.374166	0.0329367	0.256393	0.0584408	0.93938	0.747364	0.905717	-0.476227	0.431015	1.57966	1.12546	0.300251	0.157987	-1.1017	-3.22434	0.953141	0.120476
ENSBTAG00000003314	SKA3	0.3606	-0.276651	0.225169	-0.00327186	0.14753	-1.12698	-0.376615	1.10968	1.06832	0.27246	-0.52508	-0.784307	-2.14768	0.949493	1.778	0.113907	-2.29308	0.134008	0.788229	0.241157	-0.516239
ENSBTAG00000003315	MRPL57	-0.363057	-0.401742	-1.38379	1.06224	0.736109	0.238248	0.45467	0.741009	-0.471826	-0.689958	0.698728	0.704717	0.66295	1.14838	0.742785	-0.0295096	-0.390901	-0.723948	-0.897907	0.0819044	0.46591
ENSBTAG00000003316	SYAP1	-1.03132	-0.496957	1.28035	-0.0639918	1.97869	-0.81727	-0.309346	-0.0281321	-0.427528	-0.486411	-1.7734	-0.210416	-1.05973	-0.441107	0.231685	1.9437	-1.03541	-0.418516	3.03096	-0.383431	-0.567745
ENSBTAG00000003322	TTLL7	1.7886	0.305143	0.380468	-1.62688	-3.1456	-0.293751	-0.932938	-0.297022	0.391635	0.277752	0.315156	-1.48526	0.238564	-0.294867	0.427295	1.35701	2.1646	0.280518	-0.816504	-0.241197	-0.358247
ENSBTAG00000003323	NOL6	-0.3451	0.337265	-0.403684	0.372243	0.316359	0.310038	0.527511	-0.200831	-0.483126	-1.97851	-0.283246	-0.0707809	1.10398	-0.851641	-0.547103	-0.843713	-0.658324	-0.146661	0.890622	-0.30715	0.736769
ENSBTAG00000003325	SNRK	1.31116	-0.155255	0.742261	0.771897	-1.31393	0.529046	1.23227	-1.42245	0.558269	0.564623	0.0544564	-1.2502	-0.0216597	-1.00842	0.482971	0.772704	0.223424	0.79162	1.06752	0.0285661	1.1511
ENSBTAG00000003326	NAIP	-0.0392488	-0.472953	-0.507546	-1.59499	-0.688718	-0.527044	-0.224554	-0.539519	-0.612672	0.0934631	-0.336673	-0.586999	0.335079	-0.635441	0.064013	-1.16661	-0.836336	-0.273401	-2.93961	0.937512	-0.8541
ENSBTAG00000003328	TAMM41	0.703133	-0.0369068	0.514177	1.10085	2.86537	0.364834	0.238929	-0.146839	0.299888	-0.0251771	0.106536	0.580935	-0.339518	-1.82906	-1.28719	-1.09967	-1.49676	0.864576	-0.058631	-1.70472	-0.751742
ENSBTAG00000003330	ATL3	0.884714	0.665892	-1.64284	-1.98701	-3.41349	0.170601	0.311033	0.473883	0.59667	0.793406	0.207638	0.542543	0.630477	0.245458	0.71037	0.796759	-1.18857	0.363815	-0.659372	1.13701	-0.551733
ENSBTAG00000003332	RPP40	0.374984	-0.100422	-0.933295	-1.74525	-3.76081	0.724508	0.0136778	0.884493	0.563461	0.261291	0.62497	0.584224	1.1096	1.13168	-1.33793	-0.670635	1.24289	0.148749	-1.22085	0.0627912	0.205517
ENSBTAG00000003334	ADAP2	-0.479345	-0.267111	0.912696	0.34528	-2.03783	-0.0794945	-0.94597	-0.243255	0.0148454	0.773793	0.983344	-0.402408	1.57835	1.31061	1.0562	0.805885	1.09962	0.328991	-0.596515	0.790443	0.162283
ENSBTAG00000003338	LRRCC1	1.03984	-0.888116	1.92781	-1.59718	0.620086	0.180319	-0.035179	0.425525	0.275186	1.04327	-1.26841	-0.977935	-0.322987	-1.65878	0.684791	0.328526	-1.30004	0.103231	-1.10518	-0.444373	-0.617276
ENSBTAG00000003339	ZBTB10	-0.922634	-0.616861	0.425407	-0.00477859	-0.282449	0.155054	-0.168944	-0.667726	-0.0693023	0.486891	0.248048	-0.11548	0.0673958	-1.77329	-0.149804	-0.292124	0.260068	-0.769991	-1.48333	1.00072	-0.251572
ENSBTAG00000003340	HDDC2	-0.566266	-0.844911	-1.35068	-1.5541	-1.47302	0.498528	-0.104173	-0.723224	-0.911883	-0.503882	-0.168506	0.051703	1.30511	0.16569	-0.302464	-1.03297	2.29527	0.530967	-2.28853	0.0967088	0.696852
ENSBTAG00000003341	DOK2	-0.962443	0.893694	0.708212	-0.187928	1.55281	0.0794974	1.23839	0.589003	0.62328	-0.278053	-0.102928	1.83825	-0.828183	1.26595	0.61164	0.667097	0.171426	-0.473722	2.00562	-1.10143	0.377369
ENSBTAG00000003342	AMD1	-0.151452	0.451917	1.52874	-1.40648	-0.457055	0.157401	-0.244413	0.0484871	0.307678	0.0985728	0.201985	0.05388	1.30094	-1.53699	0.0721729	0.684956	0.666427	0.693484	0.906547	-0.0516039	-1.77677
ENSBTAG00000003354	SMCHD1	1.52446	0.958611	-0.406432	-2.1725	-0.734999	0.291879	0.714129	1.16847	0.777276	1.09361	0.0879542	-0.314295	0.141987	0.386498	1.05737	-1.0313	-0.751303	0.0454821	-2.15703	0.621427	-0.774754
ENSBTAG00000003359	ELOVL5	1.253	1.48277	-0.0611331	-0.122367	0.259473	-1.11126	0.780817	1.06745	1.34319	-0.079495	0.90125	0.197136	-1.73632	0.131947	0.112365	1.18055	0.13499	0.113322	-1.19472	0.301337	-1.00849
ENSBTAG00000003361	METTL15	0.465845	-0.521618	0.365902	-0.423441	0.0984901	0.313292	0.389709	0.383139	0.273513	0.528478	-0.0384573	0.179985	-0.203436	-0.731612	-0.924791	0.944737	-2.09394	0.046207	-0.104626	0.20784	-0.296861
ENSBTAG00000003362	HSP90B1	0.131156	-0.216064	1.71213	1.42536	1.93422	2.48413e-05	-0.348945	-0.227462	-0.276127	-0.577601	-1.08227	-0.721066	0.567494	-1.02346	-0.187211	1.34552	-1.17793	-0.220856	1.35695	-0.543152	-1.57936
ENSBTAG00000003365	SMG8	-0.0397565	0.304002	-0.342664	-2.47183	-1.15199	-0.0666789	0.0814852	-0.776962	-0.225282	0.602935	-0.278977	-0.273773	0.196746	0.799221	1.12132	-1.11341	0.876889	0.173903	-0.125403	0.356114	-1.36332
ENSBTAG00000003366	DDX58	2.05589	0.0833802	-0.768227	-0.154926	0.655431	0.49466	1.61427	0.856981	0.189724	-0.286456	-0.608047	-0.351711	-0.33118	1.61207	1.67576	-0.660888	-1.74839	0.202564	0.585573	1.16474	-0.371219
ENSBTAG00000003371	JKAMP	1.11235	-0.113267	0.201877	-2.72495	-1.46768	0.0158692	0.614712	0.169358	0.653021	0.869408	0.781765	-0.269894	-0.260324	0.154301	0.972951	-0.785201	-1.21507	-0.301507	-1.48087	0.182607	-0.228455
ENSBTAG00000003372	SLC35B4	0.190668	-0.0686448	-0.778082	0.651276	-4.16169	0.402132	0.199101	0.925593	0.462362	0.841347	0.259025	-0.344592	0.441964	0.809602	0.510678	1.06785	-0.279835	0.337287	-1.00226	1.2149	0.885979
ENSBTAG00000003376	ASB1	-0.260699	0.349985	-2.61465	0.116408	-1.48126	-0.168234	-0.239019	0.502819	0.141848	0.598876	0.715283	0.41453	0.276349	1.31941	0.299926	-1.61369	1.05334	0.511211	-1.91578	0.232159	1.01595
ENSBTAG00000003378	ACAP2	0.369626	0.910685	0.601004	-2.45701	-3.01491	-0.737193	-0.432242	1.16437	-0.320323	0.308712	-1.00358	-1.13866	0.291659	0.131267	0.343635	0.739584	0.302751	0.8444	1.55726	0.585029	0.298558
ENSBTAG00000003381	TENT4A	-1.69206	-1.83874	-0.253932	0.56187	-2.01817	0.820527	-1.47635	-2.19857	0.0656457	1.30927	2.16492	1.46581	1.3589	-0.458077	0.277178	0.193386	0.282942	0.127615	-0.427441	-0.189627	0.0219752
ENSBTAG00000003383	ENSBTAG00000003383	0.106486	1.17703	-0.46324	-3.16181	-1.79179	0.682595	0.289747	0.364217	-0.237995	0.668973	-0.927455	-0.500737	0.741695	1.03827	0.355058	0.033226	-0.300283	0.12014	-1.22028	-0.091945	0.119671
ENSBTAG00000003384	CEP162	0.603436	-0.661158	0.583238	-1.32479	-0.472826	-0.872938	-0.436466	0.452184	-0.833182	0.261702	-0.763525	-0.471636	-0.521982	-0.154797	1.0139	2.783	-1.20765	-0.34841	1.18719	-0.551568	-1.33037
ENSBTAG00000003388	DPM2	1.10278	-0.0574205	1.99751	-0.0927583	2.78338	0.568059	0.297021	1.05453	-0.267723	-0.633774	-0.194279	0.940183	0.242267	-0.162218	-1.42029	-1.15574	-1.78828	-0.973802	-0.438447	-0.146199	-0.411553
ENSBTAG00000003390	SF3A1	-0.911559	-0.780869	1.79269	2.82807	1.0532	0.415858	0.0361606	-1.00114	-0.301217	-0.559447	-0.000594234	0.480361	-0.346413	0.0431513	-1.24117	1.4229	-0.557959	0.0515487	2.81752	-1.01192	-0.235329
ENSBTAG00000003393	CCDC157	-1.29592	-1.28948	-0.190327	1.06183	-1.6292	-0.631492	0.188453	0.116844	-0.219302	0.334395	0.935038	0.2214	0.034608	1.3302	-1.25181	0.0747699	0.442189	0.424003	-1.19507	0.81679	1.6336
ENSBTAG00000003394	RNF215	-0.30133	0.29577	-3.20656	-1.61926	-2.7705	-0.0771842	0.237671	0.488975	0.332965	-0.0759593	0.529771	0.262761	-0.0235005	1.74013	-0.00974917	-0.951729	1.64584	0.155352	1.00534	-0.555325	0.793835
ENSBTAG00000003395	ZRANB1	0.240642	-0.817643	-0.869934	-2.21516	-2.45783	0.662246	-0.249214	-0.777599	1.41669	1.09134	0.557485	0.111606	1.20621	-0.124448	0.368526	-0.534695	-0.400894	-0.1079	1.10343	0.612697	-1.15576
ENSBTAG00000003396	MAFB	-0.22654	0.0931381	1.52746	2.52586	0.312364	-0.858639	-0.347601	0.0296809	0.134504	-0.311781	0.606729	-0.399072	-0.568633	0.836367	-0.279388	1.39735	0.892507	-0.364576	1.64024	-0.542737	1.14639
ENSBTAG00000003397	CTBP2	0.333004	-1.8303	0.888464	1.62269	-0.257213	0.163166	-0.168567	-0.552138	-1.26103	-1.12035	0.169113	-1.39596	0.894654	-0.0596781	0.178381	0.717938	-0.141888	1.19296	1.18578	-0.0691033	0.801693
ENSBTAG00000003399	SMARCA5	0.481748	-0.129108	1.73456	-0.125745	0.659247	-0.344532	-0.660565	0.132663	0.15193	1.06953	-0.97245	-0.484815	1.14019	-0.474067	0.451331	1.66796	-0.218794	-0.022189	1.25952	0.64995	-1.73463
ENSBTAG00000003401	ACTR3	-0.147477	-0.160577	1.97852	0.182456	1.42246	-0.442766	-0.619652	-0.0719651	0.319605	-0.610303	0.326528	-0.849643	-0.212064	-2.54042	-1.49245	1.67683	-1.17095	1.20879	1.66231	0.120382	-1.93137
ENSBTAG00000003403	PADI2	0.708274	-0.453193	-0.897432	1.0953	-1.26434	0.755397	0.288047	-1.47356	-0.885252	0.682834	1.21702	-0.128099	0.152129	0.218199	0.577117	-2.25258	1.29674	0.976599	-1.78875	0.425171	0.632756
ENSBTAG00000003405	TP53I3	0.21705	2.27967	0.904151	1.0512	0.567899	-0.88113	-0.611023	0.869162	-0.982132	-0.892886	0.0819386	1.05034	-0.547638	-2.10108	0.833385	2.4222	-1.30693	0.855762	-0.611244	-0.479775	0.541
ENSBTAG00000003407	SF3B6	0.152839	-1.05016	0.150163	-3.59806	0.431262	0.955166	0.455806	-1.05991	0.702453	0.287621	-0.254545	0.38149	0.45433	-0.208225	-0.188208	0.053285	-0.530558	1.20874	0.849426	0.430974	-1.40376
ENSBTAG00000003410	EFL1	0.514787	0.395343	0.219034	1.15338	-0.0500526	-0.260061	-0.128478	-0.192948	0.440931	-0.588786	-0.459233	-0.429004	0.289785	-0.687098	-0.665871	2.01102	0.927284	0.629117	2.71493	0.1351	-0.211093
ENSBTAG00000003415	ESD	0.839591	0.803928	-1.18984	-3.31979	-0.619353	0.385739	0.73608	0.478197	0.582857	0.746617	0.181746	0.717142	0.733829	0.506124	0.887857	-0.777177	-0.28263	0.392348	-2.68266	0.611301	-0.989063
ENSBTAG00000003417	PHKG2	0.346159	0.106605	-0.0358982	-2.78442	0.780168	0.379379	0.552001	0.442654	0.213687	0.0885909	0.181428	0.166209	0.133416	-0.558394	0.433531	-2.06307	-1.20202	0.19221	-1.9838	0.680278	0.866224
ENSBTAG00000003419	EAPP	0.111185	-0.261574	1.98877	0.0283221	0.668509	-0.603368	0.00564753	-1.79233	0.426465	0.691149	-1.06487	-1.18628	-1.45488	0.180474	0.867754	2.18448	0.980999	-0.31205	1.96505	0.359508	-0.44895
ENSBTAG00000003422	SNX5	0.87702	0.825784	2.58612	0.630918	1.66967	-0.376606	0.0738745	0.50474	0.110256	0.0608736	-0.153085	-0.172988	0.668015	-0.0253955	-0.0183288	1.40616	-0.84558	-0.0984287	2.31633	0.520557	-1.21325
ENSBTAG00000003424	BET1	0.413418	0.914817	0.0301456	-2.45727	0.939899	0.606089	0.59178	0.224227	-0.122962	-0.658871	-0.680733	0.744111	-1.46578	1.21875	-0.848791	0.186616	-0.622954	0.712508	0.478004	0.0235731	-0.161258
ENSBTAG00000003425	MGME1	0.360748	1.58227	0.212817	-1.70581	1.50806	-0.522805	0.105414	0.24695	0.668354	-0.412605	0.230175	0.681701	-1.61281	0.230881	-2.55831	0.0489153	0.380193	0.579492	-0.156222	-0.276701	0.356053
ENSBTAG00000003436	RHBDF2	-0.835766	-0.630695	0.741562	0.906706	-0.657974	-0.165641	-0.642419	0.0255386	-1.09413	-1.59539	0.846899	-1.22611	0.141176	0.993437	0.281673	1.22154	1.11982	0.0630598	0.794077	-0.3507	1.4999
ENSBTAG00000003438	ZBTB43	-0.728085	-1.2761	1.14532	-0.529976	-2.27085	-0.669227	-2.06477	-0.633225	1.22233	1.60313	0.738136	1.08808	1.40127	0.231444	0.935166	0.491008	0.802184	0.443695	-0.671036	0.17988	-0.933163
ENSBTAG00000003439	AKAP10	0.280746	-0.360809	-0.206137	-2.80992	-2.04377	0.595855	0.142109	-0.0816826	0.842165	1.54524	0.371337	0.51098	0.356878	0.782881	0.339637	-0.389457	-0.868285	-0.435566	-1.8467	1.35172	0.254469
ENSBTAG00000003443	USP46	-0.197107	0.622553	-0.110286	-1.1115	-1.54126	0.0203639	-0.670326	-0.207028	1.1153	1.16858	0.61121	0.463751	1.38364	0.843947	0.214073	0.428376	0.567937	-0.219619	-1.41623	-0.711635	-1.27031
ENSBTAG00000003447	ENSBTAG00000003447	0.426737	0.746892	1.24433	0.571543	-0.878952	0.355798	0.990665	-1.36786	0.223355	0.789598	0.313313	-1.43007	0.320531	-2.47251	1.01226	-2.74875	-0.500443	-0.0660295	-0.127674	0.86059	-0.0349873
ENSBTAG00000003449	KCP	-0.547684	-0.884604	0.406456	-0.575988	1.4538	-0.496022	0.12234	-0.181481	-0.200728	0.250818	-0.576782	-0.484303	-0.275829	0.90918	-0.303354	-0.616409	-0.252517	-0.567647	1.72222	-1.36692	0.484399
ENSBTAG00000003450	ATP6V1H	0.377196	0.717326	-3.60721	-1.79439	-1.55393	0.175603	-0.259772	0.298675	0.722795	0.215535	0.672027	0.759801	0.528437	-0.707478	-0.931321	-1.21054	0.333896	1.13021	-0.860009	-0.301052	-0.075741
ENSBTAG00000003454	RGS20	0.258894	-1.35558	-1.06774	-0.993804	-1.32251	0.866468	-0.980567	-1.1905	0.368253	0.523684	0.726082	0.846183	2.32818	-1.04882	0.559673	0.370175	1.65358	0.90495	-0.106208	0.570701	0.566822
ENSBTAG00000003456	ZNF606	0.883508	0.0539155	0.488889	-1.18119	1.03441	-0.100311	0.114402	-1.26015	-0.44847	0.363866	-0.216937	-0.943758	-0.430028	0.653645	-1.15682	-0.520805	1.69317	0.507	-2.80332	0.0451452	0.199468
ENSBTAG00000003457	ATF5	-1.24672	-0.794274	0.138634	2.32997	0.605756	0.531386	-0.888926	-1.25075	-1.30432	-0.55534	-1.35296	-0.864714	0.845448	-0.269662	-1.22467	1.75374	-0.338467	-0.381749	2.19512	-0.168615	1.02187
ENSBTAG00000003458	CDCA7	1.23798	0.111063	0.0529465	0.915604	0.77608	-0.363014	0.932055	0.271265	1.06281	-0.129328	0.615864	0.806712	0.0795874	0.0449002	0.259414	-3.2235	-0.449514	0.134104	1.09924	-1.14883	0.277041
ENSBTAG00000003460	TCEA1	-0.406396	-0.968042	1.02496	0.92767	0.896987	0.0509331	-1.04116	-0.87223	0.074198	-0.209808	-0.330915	-0.99848	0.778829	-2.39395	0.372023	-1.52771	-0.85503	0.80435	0.940977	0.539116	-0.91862
ENSBTAG00000003462	ZNF135	0.402627	0.915687	1.65352	-0.388595	-1.15949	0.202812	-0.195169	0.881431	-0.233014	-0.295711	0.21396	0.276131	-0.660893	1.36586	-3.63885	1.0411	1.12977	0.433791	0.655897	-0.40362	-0.5094
ENSBTAG00000003465	ZNF329	-0.697018	0.793941	1.25317	0.374984	0.668098	0.549618	0.120797	-0.158684	-1.26094	-0.236838	0.370338	-0.543934	-0.17947	1.43732	-1.26274	0.51877	-1.0101	0.80278	-1.50757	0.0405457	-0.0981222
ENSBTAG00000003469	CHURC1	1.28447	0.00732181	-0.0132718	-1.14725	1.38645	0.303178	1.07566	0.399718	0.964862	1.84443	-0.00282524	1.04848	-0.811109	-1.31988	-0.0205706	0.0249556	-2.28053	0.10487	-1.29872	-0.0888321	-2.18195
ENSBTAG00000003470	TTYH1	0.180131	-0.409	0.971822	0.777756	1.36764	1.13189	0.657544	0.101574	-1.25981	-0.290881	0.608729	0.484714	1.90533	0.90247	0.363362	0.546052	2.25823	-0.0855084	0.829198	-0.55251	-0.497591
ENSBTAG00000003476	FEM1A	-1.43734	-0.538269	-3.518	-0.550455	0.112373	1.42493	-0.400796	-1.46809	-0.526798	-0.420219	0.75403	0.0867949	1.71813	0.93599	0.766138	-0.520728	0.626262	-0.51336	1.07652	0.192986	1.45928
ENSBTAG00000003481	OTUD6B	0.465213	-0.901939	-0.0286975	0.57014	2.22988	0.204611	0.393527	-0.632876	-0.192357	0.142257	-0.624936	-0.502299	0.319802	-1.21998	-0.316969	1.81325	1.67499	0.657916	2.26894	-1.65614	-0.546604
ENSBTAG00000003483	NUDT18	-0.0847339	-0.577251	-1.1229	-1.89868	-1.49136	0.750415	0.873878	-0.225735	0.508238	-0.439809	-0.0768117	1.21584	0.091741	1.64352	0.506558	0.181902	-0.184526	0.77683	-0.781603	-0.991113	1.4995
ENSBTAG00000003484	CZIB	0.769754	1.1549	-2.04276	-0.206567	0.0233462	1.20896	0.274526	0.358937	0.429235	-0.141233	0.430802	0.42944	0.834763	-2.63393	-1.67426	-2.39708	1.5586	0.0864149	-0.610396	-0.220307	-1.193
ENSBTAG00000003485	MAGOH	0.463706	-0.0719918	0.502215	-0.730862	1.92889	0.353254	0.516871	0.748034	0.354166	0.168082	-0.0556052	0.142278	0.173081	0.433128	1.00942	1.42657	-3.20903	0.191429	0.644727	0.937292	-1.86822
ENSBTAG00000003489	IPCEF1	1.51346	0.247657	2.32151	1.26798	1.30656	0.61323	0.243131	0.370788	0.411193	0.865198	0.256755	0.259775	0.184328	-0.467391	0.596889	-0.755052	-1.11683	-0.582957	0.551644	0.366544	-0.64636
ENSBTAG00000003491	SLC25A23	0.0378269	0.472241	1.30203	0.969565	1.25901	0.351709	0.144538	0.333308	0.393971	0.0806097	0.414153	0.276862	0.399932	-0.28403	0.104917	0.824463	-0.652197	-0.197688	0.35892	0.0432835	-0.0841577
ENSBTAG00000003494	C13H20orf194	0.773649	1.27682	0.449251	-0.171501	-0.879162	-0.328884	-0.380152	0.832077	0.271818	0.616221	0.293302	-0.286161	0.150767	-1.71275	0.489373	-0.440706	-0.86411	-0.47502	0.849331	-0.167349	1.24417
ENSBTAG00000003495	KDM7A	0.0556435	-0.747301	1.33882	-0.93941	-3.74637	-0.0592969	-0.912568	-0.579154	0.609483	1.58047	0.912522	0.065493	-0.215241	0.318398	0.33886	0.405329	0.506629	0.452285	-1.38503	0.502635	-0.371522
ENSBTAG00000003496	AIG1	1.02096	0.564869	-0.00339536	-1.42594	-0.295488	0.361266	1.14029	0.160169	0.63419	0.929659	-1.09935	0.368038	-0.712128	1.38415	1.03878	0.288327	-0.46965	-1.72354	-0.381134	0.966077	0.309873
ENSBTAG00000003499	ENPP4	0.0198681	1.97412	0.963138	-0.95496	2.44969	-0.347102	0.218844	0.657268	1.1146	1.15274	-1.25538	0.0172958	-1.74115	-0.297268	1.29617	-1.01832	-1.61147	-0.680436	0.720497	-0.139634	-0.172915
ENSBTAG00000003501	SACM1L	1.26911	0.886423	-1.44976	-2.06776	-2.21698	0.606718	0.975004	0.642798	0.413813	0.47085	0.336383	-0.0483478	-0.0114506	0.453276	0.101346	-1.79753	0.00328993	0.469719	-2.88514	0.749508	0.0971717
ENSBTAG00000003503	C18H16orf87	0.623422	0.299922	0.66931	2.22515	0.591186	0.366467	0.154105	0.373018	0.19693	0.687664	-0.116304	1.02619	-0.652342	0.00762949	-0.300599	-4.27255	-0.417066	-0.22487	-1.10561	0.22508	-0.0030286
ENSBTAG00000003504	GSS	-0.197978	0.487037	-1.41399	-1.59116	0.103619	1.3341	0.75353	0.507845	0.44465	0.699589	-0.129064	0.678556	1.0136	0.0176375	-1.00323	-1.11205	-1.8465	0.15782	-3.48552	0.280713	-0.123078
ENSBTAG00000003509	PLEKHA2	0.720399	-0.293454	1.62469	-0.728275	-1.82395	-0.180493	0.499615	0.230686	-1.07032	-0.40767	-1.08526	-1.01501	0.345604	-0.94559	-0.204808	2.04608	-0.478993	0.940919	0.723923	-0.50139	0.358923
ENSBTAG00000003510	MMRN2	-0.250833	0.173066	-0.0898159	0.151283	-2.77886	0.386407	-0.00664779	0.550895	0.493966	0.440429	0.874849	-1.18336	1.06721	0.150503	0.62688	0.522049	0.727319	0.891359	-1.95729	0.670483	1.06381
ENSBTAG00000003511	SLAIN1	0.674981	0.494323	0.846013	0.470996	-0.209928	0.0302777	0.146637	0.691471	0.313018	0.521868	0.335083	-0.0881685	-0.250085	-0.0411133	-1.41158	-0.737152	-0.301355	0.31807	-0.401558	0.251129	-0.140467
ENSBTAG00000003514	HSF4	-0.204084	0.698947	-1.21425	0.0444853	0.430743	0.887905	0.853552	0.0783483	-1.30181	-0.28529	1.30103	0.34652	1.28387	1.60462	1.24368	-2.22798	0.418419	0.377782	0.192444	-0.241247	0.816659
ENSBTAG00000003516	TM2D2	0.347536	0.796061	-2.13851	0.786516	-1.8682	0.691896	0.86027	-0.827655	-0.408862	-0.621411	0.918119	1.04823	-0.194968	-0.697531	0.257884	-1.24608	1.75603	0.284436	0.0614052	0.469105	0.400223
ENSBTAG00000003519	NOL3	0.0462762	-0.0473622	-0.898549	-0.364716	-1.45256	0.626862	0.462865	0.036914	-0.249838	-0.203771	1.12965	0.598579	0.884543	1.54751	0.418748	1.65677	-0.144439	0.806532	-2.19762	0.0483071	1.09545
ENSBTAG00000003525	STXBP1	-0.501209	0.867764	1.1248	0.0704454	-0.655765	-0.637842	0.223783	0.627174	0.615833	-0.802647	0.129335	-1.54593	0.425236	-1.28903	-0.708936	-1.45608	-0.257468	-0.0699871	2.56942	-1.5454	1.09374
ENSBTAG00000003526	SYNE3	-1.37111	-1.81961	-0.358815	1.78604	-0.813877	-1.12258	-1.13187	-0.373784	-1.41816	-0.0534591	0.0410152	-1.40076	1.42239	-0.300794	1.41496	-0.195515	0.760669	0.849371	-1.33213	-0.370454	-0.386442
ENSBTAG00000003532	TLE4	1.07559	-0.0643361	1.97898	1.2542	1.09339	-0.1468	-0.212692	-0.0379265	0.469412	0.21583	0.701552	-0.982943	-0.402801	-0.935196	-0.802484	0.638381	-0.506081	-0.107584	0.394402	0.154796	-0.0783016
ENSBTAG00000003535	DPM3	-0.274727	0.325132	-4.62346	-0.0774107	-0.244301	0.712881	0.373071	-0.116411	0.413185	-0.188721	0.614298	0.316436	0.504882	0.738075	0.6336	-1.36421	0.259451	0.306114	-1.04124	0.293196	1.02068
ENSBTAG00000003536	MARCHF6	-0.490621	-0.314546	-0.403745	-0.214339	-3.25191	0.099045	-0.79992	-1.13515	0.599876	0.881795	0.745272	-0.639262	1.53332	-0.662867	-0.0593546	-0.918556	-0.593081	-0.129658	0.119659	0.815272	-1.07366
ENSBTAG00000003541	ZNF614	-0.216906	-0.0631302	-0.00174503	0.495672	-0.427242	0.181941	0.296024	-0.00703964	1.36142	1.54499	0.583915	0.359883	0.535587	-0.102565	0.351171	-1.004	-0.657745	0.126041	-0.386521	0.00488752	-1.41714
ENSBTAG00000003543	KEAP1	-1.27505	-1.55502	-2.74904	0.208131	-0.845627	0.462492	-0.538324	-1.33325	-0.714363	-0.751239	0.0978138	-0.698145	0.585819	0.230273	0.23989	-1.47594	0.676187	0.723882	-0.593788	0.127339	1.35491
ENSBTAG00000003545	TAF1D	0.019916	0.137825	1.24736	-2.54362	0.304941	-0.242238	0.659019	0.0561263	-0.0214143	0.387033	-0.582996	-0.205246	0.0229888	0.346481	1.27542	1.39979	-1.03042	0.52866	2.22416	0.192618	-1.18592
ENSBTAG00000003546	TFAM	0.0757213	-0.987328	-0.086001	-2.02212	1.00104	0.478504	-0.278005	-1.81111	0.181842	0.710567	-0.830963	0.567667	0.734783	0.449809	0.416673	2.66346	0.908059	0.990348	1.10411	0.854405	-0.681165
ENSBTAG00000003547	CSTF2	-0.322752	-0.171209	-0.482091	-0.780749	0.686744	-0.124955	-0.530193	-0.652742	-0.750584	-0.465309	-0.736832	-0.108653	0.7656	-0.963556	-0.298903	0.0752132	-1.35159	-0.0681445	-2.49567	-0.544187	-1.74058
ENSBTAG00000003550	C29H11orf54	1.74146	0.0600571	0.542534	-1.65205	-0.841142	0.0471331	0.752453	0.49045	0.608771	1.07139	0.893561	0.665427	0.325608	-2.661	0.394376	-1.26475	-0.256034	1.15121	-2.00118	0.114066	-1.18695
ENSBTAG00000003552	MED17	-0.571555	-1.25221	-1.08415	-0.475689	-0.399128	0.283467	0.19275	0.181277	-0.0765639	0.0809788	0.344336	-0.0762574	0.283948	0.865965	0.937862	0.609237	-0.42972	0.383026	-1.85726	-0.0838109	-0.723588
ENSBTAG00000003553	ZFP36L2	0.691606	-0.330528	1.36965	2.01721	0.457083	0.606646	0.0938767	-0.176997	0.51202	-0.750471	0.687407	-0.255968	0.739153	1.31421	0.558476	2.1555	0.123127	-0.54155	0.944366	-0.58319	0.533861
ENSBTAG00000003555	THADA	0.71615	1.47694	0.753747	0.993974	-1.62266	0.4808	0.473933	1.97656	0.415233	1.00639	0.0846602	0.550798	0.0874099	0.35367	0.310755	1.26365	-1.21725	-0.949906	-1.66962	-0.88584	-1.24963
ENSBTAG00000003556	ZFYVE21	0.614765	0.850425	-2.32029	0.974789	-0.0365645	0.841848	0.321237	0.628044	0.598896	-0.320458	1.38593	0.301386	0.157992	0.372866	-0.0806477	-1.27794	1.36457	0.26602	-1.25162	0.304579	1.35449
ENSBTAG00000003557	CCDC117	-0.214004	-0.40104	0.6446	-2.66401	-0.891353	-0.047171	-0.521008	-1.00587	0.439387	1.33222	0.282299	0.382811	0.153856	-0.610626	1.35586	0.336359	-1.22829	0.146515	0.00836709	0.787656	-0.00566473
ENSBTAG00000003559	PPP1R13B	-2.15873	-1.38866	1.77934	0.00834447	-0.322447	-0.00184194	-1.53506	-1.8383	-0.823073	0.648809	0.260464	-0.475842	0.540209	1.27317	0.233083	1.21183	1.80325	0.209438	1.491	-0.265991	0.982823
ENSBTAG00000003560	ENSBTAG00000003560	-0.123432	0.309016	-1.68548	-1.12213	-1.06595	0.529786	0.0531833	0.36812	0.217946	-0.114892	0.455261	0.738853	0.253562	-0.435973	-0.19259	-3.12466	0.344556	0.446754	-0.0583224	-0.224343	0.988826
ENSBTAG00000003561	STK35	0.0278519	-3.13531	1.16486	0.638016	0.345156	-0.463918	-0.51239	-0.438699	0.429399	0.876239	1.49589	0.900351	0.312375	0.714413	1.76671	-0.879582	0.362431	-0.743574	-0.788654	-0.0232457	0.619837
ENSBTAG00000003565	TRIM3	-1.36137	-1.4919	-0.923518	0.551051	0.0932128	1.15894	-1.10974	0.116067	-1.0811	-0.960117	1.16733	-0.925195	1.55736	-0.699382	-1.7881	-1.49785	0.511886	0.738376	-1.80086	-0.298919	1.19671
ENSBTAG00000003566	ARFIP2	0.496272	0.433882	-2.05794	0.110585	-0.620118	0.367052	0.420996	0.930204	-0.0624717	-0.231353	0.0341409	1.65193	1.80077	0.534631	-0.937886	-1.27821	-1.476	0.246792	-0.199404	0.108893	-0.0355024
ENSBTAG00000003567	TIMM10B	-0.29585	-0.482692	-0.10914	0.0565573	-1.08395	0.294766	0.246133	-1.06658	0.522063	0.302254	0.542707	-0.148947	0.835849	0.875118	-0.209124	-3.68464	1.16693	-0.0810187	-2.28728	0.831519	0.929122
ENSBTAG00000003570	DDX19A	-0.599045	0.634929	-1.44292	-2.04397	-2.60959	-0.0113987	-0.067965	0.378262	0.0271684	-0.017972	0.125144	0.519716	0.496207	0.986423	0.444035	-0.93539	-0.143699	0.0289335	-1.67848	0.444957	0.619742
ENSBTAG00000003572	F11	-0.203101	0.383787	0.839765	1.21306	-0.205725	-0.043996	-0.631883	-1.33859	-0.125031	-0.850756	-0.104921	-0.357873	0.616312	-2.36778	-0.15969	-2.62515	0.146931	0.301285	-1.46971	-1.38338	0.373139
ENSBTAG00000003576	POLL	-0.126637	-0.0807071	-0.976972	1.8178	2.42793	-0.523816	0.898675	0.34872	-0.511226	-0.446073	0.10712	-0.0845957	-0.510551	-0.38222	-0.213204	-0.211933	-0.827055	-1.46	1.70198	-0.322157	0.828123
ENSBTAG00000003577	GSPT1	-0.820608	-0.45976	1.54553	-0.452084	1.1682	-0.838851	-1.25183	-0.458794	-0.269086	-0.691747	-0.355847	-0.398037	1.35795	-0.965145	0.193454	2.24089	-0.43137	0.0439626	1.34435	0.286057	-0.787237
ENSBTAG00000003578	DPCD	0.710626	0.78972	-0.664207	-1.97023	0.810805	0.59302	0.563855	0.682226	0.785271	0.380881	0.138675	1.05891	0.226272	-0.131118	-0.779062	-2.66565	0.534553	0.562187	-0.344822	0.632658	0.00578961
ENSBTAG00000003579	FBXW4	-0.0338287	-0.11609	1.08928	2.44994	2.15726	-0.149071	-0.129805	0.259906	0.0865537	-0.721272	-0.421308	-0.0356489	-1.00252	-0.075799	-0.32094	0.145214	-0.259561	-0.295103	3.05936	-0.817582	0.341327
ENSBTAG00000003580	PSD	-1.60532	0.38178	-1.22412	0.62582	0.678046	0.131168	-0.0866432	0.850177	-0.208369	0.303288	-0.137503	1.14457	-0.0104763	-1.62785	0.952797	0.370338	-0.587438	-1.01624	-0.734437	0.633094	0.742388
ENSBTAG00000003581	SETD7	-0.371633	-0.610234	0.0267664	0.0523148	-0.528821	-1.47318	-1.09042	-1.42514	-0.367126	-0.122493	0.955118	-0.0132483	0.145561	-0.747963	-1.98259	1.38011	-0.83998	0.588645	2.69791	-0.319884	-0.769294
ENSBTAG00000003585	CD47	0.705453	0.0685311	-0.851017	-2.75915	-1.6645	0.0802036	0.60184	0.0698613	0.0829231	0.452876	0.0787672	-0.0357519	0.988631	0.480496	0.665169	-1.04711	-1.46534	-0.159003	-1.51902	0.756275	-0.746538
ENSBTAG00000003586	MAN1A2	1.08414	1.0424	1.40089	-0.852945	-3.00827	-0.419868	0.40362	0.426652	0.310078	1.18089	-0.280519	-0.333507	0.484277	0.342305	0.958779	1.58817	-0.526747	0.0221945	-1.56296	1.03518	-0.859847
ENSBTAG00000003587	ELL	-1.30849	-0.710057	0.00411634	0.887752	-0.7773	0.361645	-1.69111	-1.10548	0.514166	0.273393	1.45314	0.510328	0.159527	0.14437	-0.305295	-1.70272	1.80293	-1.06592	0.369632	0.194671	0.075601
ENSBTAG00000003588	ZFAND1	1.37968	0.78049	-1.76359	-1.9868	-1.1752	-0.377198	-0.832866	1.16705	1.04407	0.664193	1.28579	0.119314	0.240249	-1.3248	-0.255061	0.529958	1.27618	1.48914	-0.206608	-0.326283	-1.72741
ENSBTAG00000003589	COMMD3	1.33114	0.393542	1.78654	0.782193	2.26164	-0.412171	0.560132	0.689182	-0.310729	-0.160723	-0.462749	0.546711	-0.69937	-0.902802	0.0167045	0.0582476	0.110847	-0.791382	1.88111	0.156307	-2.5508
ENSBTAG00000003602	RBPJ	1.78795	1.64972	1.3783	-0.164836	0.195991	-0.475606	0.0194798	0.371862	1.0538	1.02051	0.72945	-0.529939	-0.937977	0.0289024	0.196423	0.528394	-0.695192	-0.424053	-3.12355	0.139327	-0.803905
ENSBTAG00000003604	ADAMTSL4	0.45236	0.0670112	0.733195	1.01087	-1.3966	0.429994	1.02876	0.195587	-0.1736	0.708703	0.304786	-2.20152	-0.266113	1.20552	0.811784	0.225262	0.731826	-0.266633	-2.13487	0.711621	0.724541
ENSBTAG00000003606	GLI4	0.33633	0.0922698	0.172838	0.599059	0.916206	0.214579	0.256518	0.265466	-0.574308	-0.198445	0.0866406	0.155184	-0.0509164	0.525976	0.262733	-0.682827	0.934677	-0.368091	1.54452	0.0931859	0.215078
ENSBTAG00000003607	FAM20C	0.36741	1.075	0.139264	1.29802	-0.022361	1.08672	0.00963954	1.08827	0.761368	-0.144973	0.693006	-0.240987	0.377545	0.422632	-0.271818	0.349264	0.966792	0.73719	-1.06604	-0.492933	0.861962
ENSBTAG00000003609	PBDC1	-0.341099	-0.366066	1.56377	1.37875	2.63269	-0.0333388	-0.588218	-0.794508	-0.232059	-0.982593	-0.989534	0.337011	-0.226172	-0.0584154	-0.176583	1.35698	0.277071	0.554845	2.572	-0.696746	-0.970182
ENSBTAG00000003610	DENND1A	0.111211	0.215403	1.72037	1.92683	1.7671	1.07438	0.79081	-0.309871	-0.395795	0.246817	0.765668	0.210058	1.43383	-0.226565	0.285211	0.570868	-0.482004	-1.14979	-0.508239	0.0891815	-0.484772
ENSBTAG00000003614	AP4B1	0.615739	-0.0841039	0.779842	0.0750736	-2.91089	-0.502088	-0.159966	0.305972	-0.400163	0.321989	0.0128884	-0.173191	-0.893482	-1.00669	-0.402977	1.75367	0.777135	0.299248	-0.900882	-0.623481	0.560285
ENSBTAG00000003616	DCLRE1B	0.378806	1.14815	1.38557	0.790078	-0.762769	0.109555	-0.520311	0.695233	-0.385233	-0.999528	-0.525273	-0.899369	-0.281249	-2.53948	-1.48172	1.37547	-0.738462	1.13433	-0.667556	-0.712123	0.94887
ENSBTAG00000003617	ALKBH4	-0.206131	0.496952	-3.09154	-0.897378	-1.05045	0.685361	0.609083	0.865829	0.369922	0.0979814	0.492525	0.349044	0.949856	1.38008	0.375551	-2.00668	0.570459	-0.167663	-1.66072	0.447612	1.65297
ENSBTAG00000003619	SEC24D	-0.539992	-0.582195	0.641484	-0.107229	-0.54128	0.311266	-0.340443	-0.551066	0.144008	0.405625	0.788583	-0.193597	1.84425	0.905292	0.578422	0.93818	0.407343	-0.244882	1.41112	0.904182	0.483638
ENSBTAG00000003622	ZKSCAN7	0.357443	-1.02676	-0.158569	0.0878418	-1.33346	0.425871	0.837625	-0.6308	0.216932	0.336239	0.221753	-0.481647	0.186017	1.37665	0.485985	-4.22381	0.320962	0.132765	2.15209	0.0971182	0.35497
ENSBTAG00000003629	ASPA	0.842668	0.013956	1.30706	-0.32685	0.0469056	0.446161	0.469689	0.491479	-0.347481	-0.722055	-1.06406	-0.799552	0.906006	-0.414329	-0.233169	1.58863	-1.1161	0.858338	0.759793	-0.115258	-0.325893
ENSBTAG00000003632	CYP39A1	-0.284139	0.0747943	1.12387	-1.04094	0.857014	-0.570594	0.159066	0.154643	0.22098	0.213735	-0.150041	1.6331	-0.416386	0.911267	-0.951559	0.874349	1.03962	-0.763955	1.85669	0.211253	0.0132643
ENSBTAG00000003634	CISD1	1.42195	1.34101	-1.49919	-1.33646	0.187318	0.260775	0.841998	-1.92647	0.750633	0.404572	1.41919	0.951901	0.408146	-0.394133	0.0818321	-1.20163	-0.183341	0.0179794	-0.782746	0.496782	0.55513
ENSBTAG00000003635	SLC35C2	0.401574	0.14714	-2.73181	0.129654	-2.19362	1.10307	0.783571	-0.0764142	-0.647754	-1.03285	0.774068	-0.185378	1.0416	1.6453	0.840376	-1.40794	0.567076	0.907071	-1.45485	0.729876	1.20536
ENSBTAG00000003636	LIPA	0.779121	1.0077	1.30205	-2.74017	0.493159	-0.620202	-0.173706	0.997247	1.08353	1.41177	-0.413332	0.987159	-1.23544	-0.691969	-0.357575	0.61967	-0.109456	-0.40457	-0.171426	-0.293574	-1.35367
ENSBTAG00000003639	ELMO2	-0.477222	0.599364	-0.107594	-0.274334	-0.349844	0.39972	0.0960282	0.259163	-0.742919	-1.47319	0.282551	-1.51845	0.812581	-0.975448	-0.158398	0.0762437	-0.309733	-0.183822	-2.20212	-0.0212727	0.102032
ENSBTAG00000003642	PRDX1	-0.221782	-0.335117	-1.40728	-1.33402	0.0748739	-0.0369815	-0.543562	-0.441884	-0.642784	-0.902291	-0.422789	0.00665129	1.18279	-1.09258	-0.873362	-0.581561	-1.17165	0.180428	-0.510082	0.330845	-1.59833
ENSBTAG00000003644	HSPBP1	-0.551695	-0.733989	-1.0362	0.493368	0.985385	0.0452258	0.152045	-0.236272	-0.249021	-0.406611	0.388306	1.16825	0.388009	0.0488713	-0.235966	-3.99457	1.19323	-0.147135	2.11068	-0.377644	0.868062
ENSBTAG00000003649	POMK	0.220869	0.0592517	-2.25253	0.928661	-1.14134	0.604918	0.0855104	0.237764	0.45332	0.168421	1.05051	0.910526	0.853926	-0.600771	-0.869402	-2.51518	-0.889087	0.592033	0.6777	0.0762469	0.858401
ENSBTAG00000003650	NR4A2	0.460479	1.22918	1.39726	1.23174	-0.304942	0.737997	0.930259	0.522914	0.749371	-0.0483055	-0.50059	-0.454161	-0.974083	1.05781	1.23494	-0.284491	-1.05109	-0.438982	-3.34614	0.516801	0.597932
ENSBTAG00000003652	TMEM128	0.759903	-0.0602448	-2.17477	-1.13285	-2.49268	0.869666	0.565389	-0.627335	0.27166	0.0505301	0.592207	0.532748	0.300055	0.85709	0.485885	-1.97515	0.848553	0.469618	-0.852036	0.390812	-0.0106039
ENSBTAG00000003653	LYAR	-0.0452031	0.623615	1.80413	0.702951	2.15239	-0.319311	-0.521106	-0.39712	-0.434542	-0.57606	-1.18714	-0.0249078	-0.200503	0.184703	-0.223136	1.93136	1.20911	-0.186605	2.13119	-0.835101	-0.629509
ENSBTAG00000003665	NUP210	0.791935	0.403176	0.349165	-0.656034	0.914522	0.90273	1.38602	0.537026	0.421224	-0.591395	-0.666364	0.795737	0.35338	1.63982	0.48659	-0.105756	-1.99537	-1.00488	1.06849	-0.0108434	1.35258
ENSBTAG00000003669	BNC2	0.157776	0.460017	0.703321	1.00055	-0.201487	-0.575644	-0.619819	0.231203	0.147702	0.221326	0.284808	-0.0604276	0.714716	-1.2131	-0.766768	1.51984	0.242406	1.11261	0.750477	-0.179601	0.224483
ENSBTAG00000003679	PAAF1	0.803392	1.60917	-1.38481	-2.2614	1.23215	0.593022	0.76024	0.902522	0.405826	0.575989	0.338603	1.54179	0.163424	0.28895	-1.34133	-0.722206	-0.221673	0.142996	-1.60452	0.0671973	-0.801448
ENSBTAG00000003687	FOXK2	-0.88922	-1.06989	0.597876	1.46234	-0.77623	-0.552781	-1.44383	-0.970225	-1.09982	-1.15944	0.228255	-1.09946	0.811548	-0.882248	-0.660456	1.42624	0.484224	-0.0322674	1.74135	-0.482332	0.194968
ENSBTAG00000003690	NHLRC2	0.752751	-0.627932	-0.030937	-1.49562	0.71318	0.840826	-0.187009	0.413637	-0.0859779	0.376039	0.448329	0.31644	1.38789	-2.81868	0.823645	-0.160607	-0.917426	1.15665	-1.91381	0.256805	-1.2809
ENSBTAG00000003692	UCP2	0.398041	0.0971959	-2.71315	0.344591	-0.392509	0.730092	1.52504	0.398075	-0.266494	-1.12368	0.718552	1.58786	1.40897	1.01767	0.70451	-1.43793	-0.308205	-0.621266	-0.274826	0.675927	0.998509
ENSBTAG00000003693	SUN2	-0.60296	0.610856	-2.73364	0.0900839	0.335712	-0.108281	0.230927	0.520384	0.638747	-0.0855741	0.773445	1.43467	-1.53925	0.752339	0.171258	-1.2403	1.22007	0.222474	-0.426669	0.0225319	0.796981
ENSBTAG00000003695	WDR45B	0.145561	-1.35884	-0.0618715	-1.66615	-1.18777	0.694234	-0.351229	-0.833891	-0.724812	-0.212382	0.598084	-1.20107	1.72279	0.447408	-0.36039	1.32134	0.565268	1.44118	-1.06229	1.09426	0.0278126
ENSBTAG00000003697	TARDBP	0.254992	0.533191	-0.0425617	-0.373057	-1.17802	0.0636569	0.449043	0.557648	-0.277856	-0.384594	-0.0786931	-0.464847	-0.114937	0.87671	0.0486891	0.8645	-1.12381	0.55761	-2.31227	0.614076	0.57658
ENSBTAG00000003702	ANGEL2	0.403691	-0.34776	0.158477	-1.39061	0.0360826	-0.122661	0.563898	-0.547734	-0.0829855	-0.159012	-0.207868	-0.390705	-0.583203	-3.36298	0.0213442	1.99238	0.679643	0.0625252	-0.673976	0.636809	-0.251235
ENSBTAG00000003705	FAM83G	0.00823157	-0.991073	-1.35193	0.197862	1.03763	0.116816	-0.963449	-0.266797	0.45915	-1.22639	0.993159	0.760401	1.29984	-3.04882	-0.960676	1.30913	0.406223	0.80655	0.49331	-0.400682	-0.320578
ENSBTAG00000003707	GRAP	-0.432391	0.440889	-0.726853	-0.392872	0.619378	0.252481	0.675822	0.372805	-0.650506	-0.479081	-0.405422	1.56921	-0.249268	1.7507	1.05958	0.155524	1.0725	-0.00776042	0.127113	0.531038	1.96388
ENSBTAG00000003708	SEC23A	1.4337	-1.06544	0.736189	0.221687	-0.322898	0.510791	0.503674	0.763577	0.509883	0.107326	0.371351	-0.580773	0.687684	1.34601	0.516715	0.9136	-1.71168	0.15281	0.425336	0.789419	-1.43375
ENSBTAG00000003709	ITGB8	0.649594	-0.646747	-1.15292	-0.480713	-2.88205	-0.655188	-0.568562	0.0492947	-0.0518245	-0.405963	0.732261	-0.939389	1.64635	0.332425	-0.202811	1.46432	-0.612958	1.11871	-1.04067	0.0887289	0.637749
ENSBTAG00000003710	XPO4	-0.24628	-1.32155	1.15812	-1.21718	-2.33184	0.547641	-0.387494	0.323708	1.58038	1.35904	1.188	0.50006	1.27242	1.23966	0.567575	-0.712192	-0.645638	-0.946384	-0.830552	-0.0924232	0.0338003
ENSBTAG00000003711	EPAS1	-1.47588	-0.455183	0.456372	-1.38409	0.611989	-0.911195	-0.869739	-0.457025	-0.3679	-0.539479	-0.992117	0.337052	0.129421	-0.116733	-0.942703	-0.447983	-0.64192	-0.782648	0.751344	-0.671784	-1.20628
ENSBTAG00000003712	FAM89B	-1.27998	-0.440717	1.50122	1.23235	1.48185	-0.352165	-0.305584	0.620017	-0.478187	-0.334901	-1.03052	0.29212	0.0513471	0.882362	0.475685	-2.2681	-0.651456	-1.42801	0.842237	-1.00705	0.63061
ENSBTAG00000003713	ZNRD2	0.319125	-0.610384	-2.85586	0.465108	0.670236	-0.305244	-0.216138	0.54454	0.315906	-0.475488	0.493294	1.2375	0.221753	-0.686111	-1.6901	0.186631	2.03483	0.0332468	-0.955002	-0.292632	0.682712
ENSBTAG00000003718	HACL1	0.0198797	1.18352	0.0953197	-0.323402	-0.0180682	0.778465	0.618991	1.61776	1.24051	0.430991	0.230236	-0.382169	0.118124	-0.234106	-0.135249	0.376614	-0.0620217	-0.285678	-2.49831	0.199811	-0.126482
ENSBTAG00000003719	TDRD7	0.532196	-0.591064	0.927215	-0.468838	0.0443781	-0.394656	0.0616215	-1.4725	-1.30983	-0.0841684	-0.270987	-1.60594	0.461559	-0.753138	0.720235	1.80686	-1.46034	0.0658087	-0.785919	0.815803	-1.77484
ENSBTAG00000003726	MTMR9	0.0373212	0.860078	1.54929	-0.722557	-3.89516	-0.208535	-0.285225	-0.560062	0.33663	0.418754	-0.053458	-0.955674	0.837931	0.115226	-0.0480554	0.918305	0.570183	-0.0356651	-1.0173	0.762325	0.180621
ENSBTAG00000003727	SH3KBP1	0.435431	-0.316498	2.8258	1.06	0.800498	-0.0381628	-0.381498	-0.0774067	0.753659	0.462949	-0.431408	-0.521299	-0.502065	0.111211	0.682745	1.65359	0.242996	0.340605	1.48587	0.213005	0.164923
ENSBTAG00000003728	NDUFS4	0.454673	0.87796	-1.4582	-2.04554	-0.00952524	0.722048	0.844733	0.43211	0.439014	0.219286	-0.20503	0.969889	0.0951229	-0.10432	0.762881	-0.835004	-0.720455	0.732066	-3.37544	0.713371	-0.067498
ENSBTAG00000003733	TM4SF5	0.197642	-2.44161	-1.17533	-1.37685	-2.7346	0.74925	0.248961	-0.539861	0.0430089	-0.106522	0.755447	1.09103	0.629603	1.52162	0.522832	-0.539809	1.62546	0.452104	0.272541	-0.312404	-0.597342
ENSBTAG00000003740	KDM6A	0.91155	-0.316386	-0.0402895	-0.596828	-1.62304	-1.22954	-0.0620052	-1.99953	0.728098	1.18024	0.917783	-1.09325	-1.01507	1.2981	0.51154	0.222988	-1.33003	0.363217	-0.97034	0.924459	-1.61377
ENSBTAG00000003741	NEURL1	0.38346	0.172393	0.0927709	0.758372	-0.145285	0.787676	0.924053	0.491619	0.182263	0.553858	0.767667	-0.384415	0.943281	0.23308	0.293271	-0.779392	-0.50253	-0.646866	-2.75318	1.15968	1.03506
ENSBTAG00000003745	WDR48	0.980563	-0.246951	1.09924	-0.87509	-0.650886	-0.0324434	0.454671	0.405042	0.346432	0.812156	-0.178015	-0.977338	-0.200075	-2.06905	0.809435	2.20882	-1.02104	0.614663	0.508656	0.233834	-0.463343
ENSBTAG00000003746	SCP2	1.01302	0.375549	-1.25656	-3.07721	-0.752449	0.639927	1.31995	0.625286	0.465535	0.890642	-0.246499	0.622706	0.608684	0.206931	0.487093	-0.912723	0.254179	0.384146	-1.59573	0.784358	-1.26168
ENSBTAG00000003747	PTGR2	1.40554	0.205979	-0.668597	-0.935598	-0.180461	0.749494	0.613768	0.907683	1.00665	0.77058	0.721687	0.72884	0.229565	0.59857	-0.55332	-2.38468	1.43019	0.182992	-3.06891	-0.150441	-1.27937
ENSBTAG00000003748	CNOT2	0.833417	-1.67001	2.10333	0.447176	-0.933482	0.35114	0.686918	-0.485607	1.31277	1.35015	0.328903	-0.576549	-0.371314	0.772465	0.81521	0.360978	-2.44174	-0.0577268	0.543012	1.48425	-1.76503
ENSBTAG00000003749	KCNMB4	0.666926	0.409664	-2.49503	-0.321505	-0.850052	0.184792	1.12362	0.687563	0.65312	0.607095	0.840991	0.152792	-0.696021	1.05817	1.26539	-2.41713	-0.165486	0.701259	-1.37776	0.587311	0.889252
ENSBTAG00000003752	SLC25A24	1.21427	0.55774	1.70635	-1.88132	-0.592393	-1.0447	-0.459163	0.610301	0.0648718	0.921773	-0.536293	0.232795	-0.644669	-1.66328	-0.833473	1.12179	-0.308848	1.17354	0.189216	-0.69757	-1.482
ENSBTAG00000003757	DNAJA2	-0.0934712	-0.597313	0.0235141	-0.932131	0.620566	-0.0481814	0.00391215	-0.192351	0.408374	0.423149	-0.0511592	0.125857	0.559282	0.0654213	1.20996	-1.79582	-0.462889	1.29991	-2.35569	0.24672	-0.00394045
ENSBTAG00000003759	PCNX3	-0.734829	-0.79816	1.09949	2.06568	0.117586	-0.238886	0.0371925	-0.392869	-0.458728	0.186594	1.43681	-0.940414	-1.14145	1.45846	-0.307281	-1.12251	0.787986	-0.347866	-1.00602	-0.0525047	1.34772
ENSBTAG00000003760	ENSBTAG00000003760	0.573656	-0.25577	-2.56303	-2.74946	-1.20965	1.00369	0.778626	-0.421957	0.492426	0.628334	0.662941	0.876562	0.113691	0.742439	0.623663	-2.23571	-0.325919	0.140306	-1.08774	0.198907	0.176852
ENSBTAG00000003762	GNB5	-1.11448	-1.01466	-1.56559	-1.32485	-0.703038	-0.79063	-0.642706	-0.552391	-0.716198	0.00228118	-0.112304	-0.423439	0.571576	-1.92052	-0.793183	0.346405	0.931612	0.900749	1.06649	-0.799435	0.484222
ENSBTAG00000003763	MYO5C	-0.0769814	-0.0332193	-0.165203	0.305675	0.731045	-0.216761	-1.18043	-0.526671	-0.469627	-1.68482	-0.209413	0.149447	1.09205	-2.47662	-2.05077	1.3079	0.966189	0.435658	1.66407	-0.953986	-1.54833
ENSBTAG00000003764	AKIRIN2	0.135962	-1.49191	0.234505	-0.790901	-0.405579	-0.277416	-1.36302	-1.56081	0.659064	1.19316	1.15516	1.05235	0.193308	0.938698	0.216063	-0.366837	0.643461	-0.112425	-2.23284	-0.0107976	-1.45749
ENSBTAG00000003766	BLOC1S4	0.236767	-0.843664	-3.87743	-0.600265	-0.613296	0.192722	0.327366	-0.420154	0.173278	0.141727	0.387443	0.587217	-0.268882	1.2459	0.205279	-2.40768	0.108331	0.94396	-0.193563	-0.253076	1.13944
ENSBTAG00000003769	ENSBTAG00000003769	-0.715413	1.22075	-1.30447	-1.47486	0.267917	-0.535121	-0.842974	1.0418	0.965583	0.165726	-0.370684	0.0877928	-0.771349	-3.15818	1.2159	1.55436	-0.858163	0.0488328	1.62478	0.647207	0.0709652
ENSBTAG00000003773	SLC25A13	1.02504	0.296805	0.0320457	1.04439	0.673773	-1.46884	-1.15338	-0.317697	-0.301901	1.11686	1.46583	0.720541	-0.409638	-1.6871	-1.32242	0.130037	0.791724	1.92238	0.641668	-0.859111	-1.29783
ENSBTAG00000003784	DNAJC2	-0.519565	-0.983732	0.321835	-2.84683	0.77951	-0.0657987	-0.520117	0.328656	0.0190548	0.0646444	-1.39284	-1.59062	-0.102998	1.03001	0.291642	-0.134167	1.3691	0.550177	2.29022	-0.677833	-0.306411
ENSBTAG00000003788	RCC1	-1.38887	-0.0707757	-0.00452881	-0.222986	-0.204121	-0.898666	-0.756794	-0.337016	1.25223	0.804993	0.585538	1.72341	-1.8542	0.375156	0.164706	0.571051	1.36355	0.912886	0.909519	-0.735437	-0.373263
ENSBTAG00000003789	VIRMA	1.84503	0.696834	0.529531	0.14422	-0.976752	0.415875	0.307624	0.44203	0.163263	-0.0775596	-0.843975	-0.771213	1.01348	-0.434241	0.460691	1.36657	-3.74629	0.358484	0.0526583	0.526439	-0.652372
ENSBTAG00000003793	NGLY1	0.358518	0.0833906	-0.266224	-2.20766	0.871147	-0.317301	0.491434	0.390055	0.304025	-0.840363	-0.926889	0.168486	-1.35008	0.908813	0.847146	1.30558	-0.5157	-0.603825	3.38278	-0.202803	1.15114
ENSBTAG00000003799	TARS2	0.340817	0.988619	0.838439	1.73579	1.88402	0.331179	0.764252	1.08978	1.01875	-0.271101	0.0337304	0.346935	-1.8043	-0.536172	-0.811691	1.52275	-1.54769	0.568719	-0.0125785	-1.01262	-0.163348
ENSBTAG00000003801	MBD1	-1.69331	-0.126952	-1.37139	-1.61559	-0.261967	-1.65959	-1.23196	0.167446	-0.272776	-0.818517	0.885095	-0.0330901	-0.865053	1.40771	0.593256	2.24944	0.662076	0.173411	2.61312	0.16957	0.991039
ENSBTAG00000003804	SCCPDH	1.12349	-0.424157	-1.26846	-1.56587	-2.72657	0.85352	0.823337	0.316464	0.0862368	0.471602	0.0722106	0.611216	0.880235	0.515268	0.488125	-1.66024	1.41117	0.315839	-0.32838	0.270823	-0.352935
ENSBTAG00000003806	ECM1	0.633938	0.853831	0.338674	1.1268	-1.78206	0.440495	-0.471292	0.816617	0.656071	0.336298	0.538985	-2.04733	0.0368595	-0.421165	-0.459449	1.01896	0.398849	0.496577	-2.15896	-0.662366	-0.603526
ENSBTAG00000003807	CNOT9	-1.08079	-0.336458	0.281936	-1.02542	0.113044	-0.391458	-1.61053	-0.639034	-0.0308916	-0.0401179	-0.00486997	-0.25438	0.97187	0.300522	0.657611	1.89749	-2.18355	-0.483016	2.34453	0.21141	-1.4473
ENSBTAG00000003808	HDAC9	0.960328	1.29662	1.73932	1.49125	0.60601	0.223776	-0.0161334	1.09751	0.945831	0.561074	0.352732	0.431315	-0.904475	-0.028643	-0.249447	0.567342	-1.772	-0.213197	1.01626	-0.109496	-0.791205
ENSBTAG00000003813	BCS1L	-0.2476	0.300038	0.107074	1.00151	0.493512	-0.378394	-0.465131	1.16097	0.0343174	-0.88354	-0.550566	0.559791	0.614655	-1.63496	-1.77659	0.341746	-1.28197	0.224824	0.563655	-1.73798	-0.665488
ENSBTAG00000003817	RNF25	-0.111433	-1.96029	0.288827	1.50447	1.54734	0.815126	-0.486593	-0.983797	-0.252814	0.0138821	0.493007	0.511726	0.675905	-0.599344	-0.510236	2.11531	0.573714	0.279175	1.11907	-0.798574	-0.31982
ENSBTAG00000003819	STK36	0.313526	0.39596	1.73225	0.99438	-0.897441	0.421582	0.377026	1.06383	-0.288092	0.412144	1.03551	-2.25619	0.987339	0.658903	0.268268	1.72177	1.2555	-0.201953	-0.673155	-0.995406	0.158558
ENSBTAG00000003820	GRAMD1A	-1.18611	-0.555112	0.194656	0.763015	-0.141635	-0.158838	-0.0456104	-0.138272	0.275482	-0.0665678	0.786701	0.653925	0.0876668	-0.200828	0.471302	-1.59788	0.751256	-1.07164	-0.999519	0.430396	0.97992
ENSBTAG00000003822	CROCC	-0.788681	1.18656	0.403136	1.80832	0.896202	-0.696592	-0.0268839	1.43639	-0.395058	0.288145	0.961049	-1.43632	-0.454857	0.0732761	0.407664	0.142088	1.75744	-0.955193	-1.07977	-0.50024	1.39333
ENSBTAG00000003825	PTPN12	-0.146695	-0.998898	1.84777	-0.374933	0.599252	-0.715556	-0.941201	-0.0512135	-1.24165	-0.801309	-0.885561	-1.62165	0.479295	-0.836822	-0.243428	0.94201	-0.618944	-0.0887234	1.17259	0.784867	-0.676228
ENSBTAG00000003830	PSMB3	-0.177304	-0.611355	-3.03255	-0.876601	-0.311859	0.109184	-0.512817	-0.167059	0.308952	-0.361283	0.54071	0.370392	0.931158	-0.886427	-0.767164	-2.51883	0.724275	1.01259	-1.7417	0.233116	0.47887
ENSBTAG00000003833	SLC35G2	0.233261	1.56512	0.414156	-1.48911	1.19665	-0.384691	0.204659	0.903777	0.87939	-0.464773	-1.07944	0.293633	-1.4211	-1.63162	-1.43828	1.64568	-1.16542	-0.77786	0.495403	0.018808	0.895785
ENSBTAG00000003837	RSPO1	0.206013	0.624308	1.10656	-0.364227	1.11859	0.270744	-0.44934	0.780734	0.951119	0.29427	-0.642997	0.918295	-0.668582	-2.35836	-1.92379	0.673102	0.537715	-0.297092	1.04121	-2.64917	0.279186
ENSBTAG00000003842	RABGEF1	-0.750982	-1.31022	2.20605	-0.785344	-0.573021	1.06284	-0.391686	-0.366656	0.913457	1.04415	0.481018	0.767151	0.326355	-1.39871	-0.477488	0.406979	-2.74512	-0.176356	-1.22323	1.03956	-1.46613
ENSBTAG00000003843	SMARCAL1	0.0306157	-0.170147	0.302132	-0.820182	0.559914	0.763956	-0.721462	0.806113	-0.334431	0.0112315	0.0615561	-0.496074	0.644924	-2.17	-0.355433	1.44605	1.15839	-0.488497	0.739066	-0.396245	-1.44071
ENSBTAG00000003845	CSRNP1	-0.133416	-0.170914	-0.0828967	0.265735	0.289553	0.530968	-0.499248	-0.0321919	0.432141	0.462315	0.284928	0.728841	-0.474321	0.424138	-0.118241	-1.56268	-0.452106	-0.500761	-3.00135	0.0249386	-0.523412
ENSBTAG00000003848	ATRN	0.667269	0.129652	-0.349754	-0.79496	-3.47731	-0.34878	0.352219	0.000697173	0.67206	1.65553	0.932623	-0.120783	-0.812623	0.720478	1.10921	-0.207956	0.749968	0.35068	-0.788095	1.32746	1.22192
ENSBTAG00000003849	GNL2	-0.943724	-1.30508	0.975956	0.265645	2.0681	0.75941	0.148003	-0.953346	-0.30089	0.164899	-0.714329	0.56565	0.430048	-0.521503	-1.26709	0.987372	-1.7085	-0.0122747	2.55369	0.237533	-0.500329
ENSBTAG00000003851	CCNL1	0.608378	1.00584	1.82315	0.995357	2.22026	-0.0258416	-0.39652	1.4525	0.180949	0.766827	-0.338058	-1.25892	-0.894268	-0.850065	-0.0123953	-1.0645	-0.62151	-0.754232	-0.220657	0.281024	-0.614565
ENSBTAG00000003855	FAM120C	0.925523	1.04048	0.790346	1.39838	-2.20174	-1.2087	0.281271	0.302901	0.997119	0.595396	-0.304018	-0.468338	-0.564616	-1.78118	0.197597	-1.27176	0.50693	0.783771	-0.0543073	0.128974	1.31453
ENSBTAG00000003857	SUSD6	-0.398943	-0.68732	0.54178	0.28285	-0.700841	-0.583028	-0.357735	-0.450162	0.686777	0.893958	0.347936	0.068102	-1.02438	0.111235	0.179021	-0.92297	-0.34232	-1.08635	-1.3603	1.33942	-0.0275196
ENSBTAG00000003861	GPATCH11	0.395104	-0.204616	1.68419	0.701953	2.15355	-0.0576883	-0.090757	-0.325233	-0.448359	-0.399429	-1.29296	-0.416125	-0.716099	-0.858844	0.534055	1.02638	-0.441995	0.108007	1.78118	-0.573257	-0.830841
ENSBTAG00000003863	PCED1A	-1.10664	1.18263	-0.162988	0.18754	0.389048	0.90128	0.782229	0.279416	0.748285	0.0194835	1.451	-0.664635	-0.631135	0.93275	-0.142326	1.24839	1.62015	-0.545708	-2.46186	0.230853	0.110052
ENSBTAG00000003866	PPP1R8	-0.117374	-0.921205	2.00231	1.1306	-0.706942	0.967398	0.382726	-0.488461	-0.932599	0.173552	-0.536007	-0.0231609	0.877221	-0.205281	0.945391	0.951624	-1.57446	0.333381	1.78839	0.293081	-3.05839
ENSBTAG00000003872	ENSBTAG00000003872	-0.0340218	-0.632024	-1.14536	-0.732194	-1.45779	-0.149219	0.23812	-0.823537	1.34226	1.07145	0.907918	0.495412	0.479267	-0.393795	0.781273	-1.33176	-0.432824	1.35027	-2.80033	1.18631	0.3479
ENSBTAG00000003876	MCU	0.745272	0.0935187	1.01229	0.937766	1.59961	-0.956509	0.614769	1.02169	-0.0973881	-0.103846	-0.305232	-0.36904	-1.16669	-1.8121	-0.640826	0.743132	-0.35885	-0.328471	-3.02834	0.415026	-0.279645
ENSBTAG00000003877	ZCCHC24	-0.285379	0.268127	0.796344	1.85693	0.654348	-0.0775441	-0.616126	0.336911	-0.0439983	-1.17193	0.505692	-0.342353	0.69372	0.120777	0.41658	1.882	0.107683	0.773347	1.20669	-0.374018	0.821929
ENSBTAG00000003878	ZUP1	-0.158562	-1.43892	-0.37535	-1.07763	0.0303211	0.729266	0.590417	-0.866201	0.317347	0.591342	0.19822	0.351474	0.579555	-1.49285	0.850068	0.00549955	-0.936662	0.834827	0.667637	1.39953	-1.10453
ENSBTAG00000003880	EMILIN2	-0.829877	-0.0822577	-0.676947	1.09869	-1.34614	-0.601931	0.353044	-0.236288	0.117557	-0.1889	-0.437034	-1.43061	-0.76971	0.996744	0.749463	0.757852	0.264612	-0.242049	-1.63871	0.415905	1.09038
ENSBTAG00000003882	EMC3	0.837776	0.928771	-1.67874	-2.30244	-0.223344	0.579303	0.281895	0.259939	0.415427	0.514409	0.611558	0.0262455	0.565717	-0.186906	-0.218928	-2.38709	0.265594	0.695814	-2.38536	0.606624	0.320319
ENSBTAG00000003884	FAM120B	1.36995	1.03126	-0.302607	0.302561	2.09399	-0.342424	0.970586	1.56668	0.0746862	0.454835	-0.119826	-0.702427	-1.04922	0.021819	-0.966037	0.547708	1.31253	-0.943901	-1.93378	0.0889099	-0.610682
ENSBTAG00000003885	PEX2	0.888433	0.832579	-0.300985	-1.73791	-0.375922	0.762431	0.815579	1.15774	0.180016	0.0290643	0.128279	-0.176513	-0.286107	-0.0841791	0.13712	1.00287	0.643592	0.613424	-2.02472	0.486374	0.0598153
ENSBTAG00000003887	ECHDC1	0.905769	1.16337	1.30868	-1.40116	0.388599	0.495558	1.06361	0.935942	0.536785	0.730074	-0.248915	0.3732	0.113724	0.112977	-1.20075	1.0365	-0.233643	0.490447	0.455596	0.0272892	-1.20458
ENSBTAG00000003889	PER1	-0.515431	0.690505	1.92338	1.42349	0.615842	0.65383	0.0386177	0.751878	1.31443	1.38794	0.181037	0.803347	-0.697349	0.193875	0.25674	0.159617	0.360798	-1.56081	-1.01328	-0.0964641	-0.671933
ENSBTAG00000003892	ENSBTAG00000003892	0.222478	0.490212	0.989281	-0.222549	1.6004	-0.171859	0.314483	0.816162	0.794513	0.805643	0.17715	0.441762	0.63339	-0.0311311	0.678428	-3.80243	-0.60162	-0.297245	-0.679691	-0.22534	-1.09145
ENSBTAG00000003897	SMIM20	-0.06558	0.102368	-1.71054	-0.917565	1.04407	0.573676	0.430303	1.03555	0.227425	0.435081	0.227222	0.849861	0.39805	0.56681	0.539495	-0.806422	-1.81721	0.00315949	1.27433	0.219937	0.0985877
ENSBTAG00000003902	ZNF512	1.32385	-1.00358	1.15248	-0.474895	-1.05583	0.232724	0.229727	0.211837	-0.300908	-0.0142628	-0.315842	-0.517452	-1.22787	-1.67796	0.0151596	1.47855	-1.44593	1.24068	1.84422	-1.63197	-0.0952964
ENSBTAG00000003904	GPN1	1.00749	-0.337306	-0.596766	-1.82351	0.194534	0.546578	0.513358	-0.285521	0.0203954	0.484873	0.0190655	1.00632	-0.0364875	0.0977394	-0.6817	0.357803	-2.4249	0.387272	1.10295	0.375715	-2.30592
ENSBTAG00000003906	SUPT7L	1.08878	0.355688	0.84612	1.16657	-0.0247559	-1.02615	-0.296561	-1.93805	0.330797	-0.306631	0.344815	-0.105296	-0.609685	-0.945459	-0.405281	1.51819	-1.50504	-0.676889	0.973961	-0.131795	-1.25115
ENSBTAG00000003907	TSPAN14	-0.0895221	0.425624	-2.97144	-1.79382	-0.864268	0.723901	0.369471	0.110952	0.138284	0.365356	0.407882	0.888858	0.369861	0.224996	-0.165339	-1.69091	-0.395986	0.958076	-2.76743	0.0392935	0.963532
ENSBTAG00000003914	MVB12A	0.392726	-0.218359	-0.159599	0.54093	1.31952	0.973344	1.58996	1.00948	-0.300691	0.239422	0.207587	1.07182	1.00554	1.83948	0.15649	-2.04887	-2.27	-1.43433	-0.75338	0.400315	-0.053846
ENSBTAG00000003916	DPH3	0.243553	-0.131437	-1.95248	-2.53006	-1.01619	0.402941	-0.254115	0.281757	0.452261	0.754294	0.426408	0.703202	0.870694	0.468781	0.34443	-1.31731	-0.13461	0.0577176	-2.64168	0.83699	-0.696089
ENSBTAG00000003922	MPHOSPH8	-0.633218	-0.639932	1.47839	0.860064	2.12491	-0.167646	-0.714501	-0.697841	0.165464	-0.671436	-1.71901	-0.832242	-0.354936	0.428766	0.201862	2.1427	-0.71439	0.367415	2.10788	-1.77394	-0.623702
ENSBTAG00000003923	GPBAR1	0.0938769	-1.30226	1.44801	-0.206291	0.228787	0.211942	1.02796	-0.149979	-0.469774	0.690951	-0.22973	-0.0423627	-0.610572	-0.455209	0.343474	-2.74549	1.32958	-0.886276	0.154254	0.444844	0.596063
ENSBTAG00000003925	C9H6orf120	0.366984	-0.497879	-1.82173	-0.210552	-0.369197	0.410438	0.281045	0.764318	0.90926	0.314092	1.14324	0.216438	0.678937	0.860839	0.648755	-3.25279	0.052563	-0.201026	-1.72492	-0.195449	0.824322
ENSBTAG00000003927	AAMP	-0.907074	-0.152427	-2.75505	-1.40881	-0.489776	0.397757	0.0558078	-0.0904833	-0.296437	-0.228327	-0.477693	0.254169	0.126975	-0.513373	-0.289182	-2.14314	0.231101	0.102316	-2.20289	0.230706	0.0154564
ENSBTAG00000003928	ATG16L1	-0.81672	-1.09468	1.95565	-2.07048	-1.62374	-0.150734	-0.521606	-1.55383	-0.142861	0.163491	0.391474	0.595864	0.241571	0.484367	-0.145036	1.49353	1.83813	-0.918923	0.167287	0.375658	0.457095
ENSBTAG00000003929	PHF10	1.27233	0.35596	2.6535	0.914456	-0.0290571	0.597853	-0.0896709	-1.04989	-0.882187	0.144641	-0.331035	-1.32901	0.112699	-0.616441	-0.586907	1.30193	-0.570581	0.254055	0.818557	0.0808742	-0.346521
ENSBTAG00000003934	PSPC1	-0.510212	-0.833349	-0.240246	1.44068	0.125	0.315553	-1.3828	-0.455594	-0.752535	-1.02477	-0.567846	-0.719783	1.29185	-0.937257	-0.687838	0.0104109	-0.159492	1.14398	1.38396	0.111705	-0.91952
ENSBTAG00000003935	TMBIM1	-0.952405	-1.09577	-2.4732	-1.48489	-1.55688	0.136882	-0.416326	-1.1536	-0.51914	-0.267771	-0.0777968	-0.287546	0.536113	-0.120353	-0.158459	-1.3455	-0.814247	0.204252	-1.13021	0.421067	-0.0874231
ENSBTAG00000003936	PNKD	-0.871801	0.742888	-0.488946	0.148531	-1.04433	-0.151007	-0.672933	0.748834	0.137157	-0.823018	0.327589	-0.974268	2.46478	0.443618	-0.55857	-0.774845	0.0818399	-0.846464	-3.12303	0.699841	-0.834225
ENSBTAG00000003937	ENSBTAG00000003937	0.371396	0.323018	-2.988	-0.74595	-2.73482	0.505437	0.255992	0.0290631	0.404377	-0.228072	0.488149	0.496803	0.639822	0.180958	-0.834282	-1.26724	1.00385	-0.0799934	-1.9742	0.643575	0.798825
ENSBTAG00000003941	AP1AR	0.723946	-0.658982	-0.931669	-1.12948	-1.88345	0.795897	0.792031	0.361829	-0.997318	0.847217	0.00431134	-0.147803	-1.0273	1.42527	0.96123	-2.39677	0.373136	0.602987	-0.239365	0.224192	-1.10594
ENSBTAG00000003942	PIP4K2C	-0.656452	0.688361	-0.39678	-3.42165	1.24599	-0.300901	0.491451	0.508942	-1.05579	1.03744	0.754558	-0.581417	-1.17822	-0.527132	0.536751	0.654645	-0.132945	-0.835461	0.646852	-0.595072	-1.06998
ENSBTAG00000003943	TTC39B	0.238148	1.38334	0.983736	-1.83499	0.473337	-0.604099	0.396431	0.900367	1.31815	1.27906	0.216305	1.07747	-0.697614	-0.0774933	-0.103746	1.54799	-0.485441	-0.568851	0.805674	0.053085	-0.870882
ENSBTAG00000003946	NECAB3	0.67316	1.53395	0.767431	0.850215	0.494064	0.6066	1.00164	0.57549	-0.929842	-0.338828	0.76649	-1.04012	1.10938	-1.05748	-0.286962	1.24421	1.29446	-0.575446	-0.567815	-0.342466	0.787718
ENSBTAG00000003947	SSBP4	-0.506855	0.289178	-0.020802	1.13117	0.631755	0.289078	0.67904	0.236835	-0.0649652	0.0807688	0.751419	0.407343	-0.135531	1.54948	0.881336	-0.435667	0.890352	-0.614281	-0.094028	0.0830621	0.871235
ENSBTAG00000003948	FDPS	0.326921	1.05294	-0.160634	0.748339	1.61842	0.619577	-0.541012	1.31762	0.292416	-0.827929	0.638027	0.901966	1.35334	-1.34305	-1.56867	-1.02819	-1.94416	0.210852	-2.02125	-1.04439	-1.2648
ENSBTAG00000003949	RBM39	0.0544237	-1.26321	1.56704	1.29957	1.36547	0.0483517	-0.244516	-0.416916	-0.0837385	0.0522441	-0.334956	-1.51075	0.403052	0.426483	-0.697761	0.452641	-0.0743562	-0.155776	0.189316	-0.245588	-1.3353
ENSBTAG00000003952	FBXL2	0.379049	0.408987	-1.47636	-1.44076	-0.0582327	-0.061844	0.374656	1.62981	0.14096	0.496546	0.988833	-0.176659	-1.01218	0.849225	-1.35973	1.1584	-1.16285	-0.064363	2.3801	-0.76079	0.622298
ENSBTAG00000003953	ZNF316	-1.51896	0.547111	-0.386489	1.32225	-0.822178	-0.0629299	-1.35449	-0.0900948	-0.274123	0.366977	1.13272	0.537011	0.357131	1.35713	0.588254	-0.286499	1.34259	0.345485	-0.607321	-0.611646	1.74414
ENSBTAG00000003954	ASH1L	0.459531	-0.40157	2.59071	-1.42326	-1.19886	-0.366006	-0.273762	0.289097	0.471338	1.28328	-0.66143	-1.35971	0.58256	0.214399	1.10553	1.99172	-1.12525	-0.312621	-1.53367	0.60543	0.0551802
ENSBTAG00000003955	MYO7A	0.143016	1.33404	0.190464	-0.220941	-1.38649	0.677838	0.439492	0.91716	0.848354	-0.446912	0.237506	0.273445	-0.900555	1.05993	0.860613	0.694024	-0.369895	-0.498031	-1.02609	0.139343	1.00322
ENSBTAG00000003956	SGCA	-2.34629	-0.166118	1.39976	1.27326	1.30659	0.269885	-0.186684	-0.0946927	-0.156377	0.545041	0.314924	0.659741	0.920048	-0.0609411	-0.566561	0.142057	0.746387	-0.78061	1.01219	-0.441521	-0.156902
ENSBTAG00000003958	TMEM220	0.828148	-1.08979	-0.730378	-0.35611	0.660808	0.757435	-0.040207	0.930566	1.6592	0.0211743	0.0676616	1.40549	-0.287603	-0.0281597	-3.66471	-0.42552	1.38075	-0.213684	-0.632837	-0.456593	-0.784036
ENSBTAG00000003959	ARHGAP24	0.722416	0.619784	1.45136	1.25216	1.34651	-0.608383	-0.461809	0.598165	-0.208327	0.147864	-0.376258	-0.13812	-1.06469	-0.664706	-1.06968	-0.243911	0.596483	0.276206	0.179321	-0.657287	-0.285018
ENSBTAG00000003960	CCP110	-0.584644	0.949786	2.12978	0.527036	0.313612	-0.865447	-0.403541	-0.0554121	0.344677	1.04659	0.0694666	-1.39499	-0.613444	-0.629346	0.387677	1.4769	0.431643	0.884508	-0.878198	-0.0580202	-0.578223
ENSBTAG00000003961	SNX20	0.72638	0.978777	0.206887	0.300636	-0.337613	-0.253111	1.22037	0.539665	0.380772	0.207754	-0.579635	0.325534	-1.02119	-0.837102	0.106914	0.105433	0.727109	-0.105466	-1.87154	-0.484536	0.290213
ENSBTAG00000003965	LIPT1	-0.0753523	1.13278	-0.780094	0.897413	0.224079	0.626956	0.0972304	-1.30782	0.246862	-0.0601763	0.227521	0.511045	0.0860332	-0.619793	0.11313	1.67282	-0.705274	0.442501	0.453357	-0.13035	-0.924562
ENSBTAG00000003966	DUSP3	-0.666001	-0.692127	-1.17144	-3.25622	-2.76657	0.122683	0.304926	-0.803212	0.29363	0.230777	0.150425	0.0912354	-0.339809	0.967632	0.247865	0.600448	-1.50155	1.03909	1.24083	0.402153	-0.644111
ENSBTAG00000003968	UBP1	-0.21633	-0.421533	2.05468	0.598902	-0.76448	-0.194224	-0.405106	0.0584236	-0.190213	-0.00286299	0.124172	-1.05225	-0.0931833	-0.156557	-0.395823	2.8128	0.552242	0.458853	2.66752	-0.435474	0.144249
ENSBTAG00000003970	MITD1	0.882894	0.0830003	-1.07437	-1.14819	-2.18216	0.575591	0.593543	0.00136337	-0.764504	0.115327	-0.273341	0.767819	0.362712	0.213914	0.439316	-0.967921	0.794955	0.537978	-2.81269	0.36667	-0.898052
ENSBTAG00000003971	E2F1	-0.552701	0.540384	-0.16678	0.976909	0.783811	-0.172709	-0.00445955	0.0368038	0.76685	-0.5549	0.357454	1.43904	-1.721	-0.825304	-1.27395	0.34047	-0.472541	0.785803	2.20181	-0.76293	0.365167
ENSBTAG00000003975	LMAN2L	0.868004	0.866933	-0.173046	-0.527569	-0.260024	-0.0979295	1.68056	0.925857	0.628807	0.66547	-0.820652	0.632172	-1.39781	1.38993	0.966425	-0.898549	0.189364	-0.893954	-0.944876	0.714498	1.2584
ENSBTAG00000003981	RRP1	-1.49431	-0.141364	-1.63592	-0.261213	2.37553	0.170249	-0.334012	0.216067	0.05741	-1.35398	-0.171099	0.174194	0.681601	-0.408632	-1.65457	1.05448	-0.0470497	0.325283	1.76834	-1.44705	-0.6713
ENSBTAG00000003983	TOM1L2	0.00505467	-1.56132	0.777134	1.8963	-1.29305	-1.49263	-0.443215	-0.411127	0.177027	0.375195	1.25622	-0.3711	-1.14867	-0.139099	-0.121667	0.295898	-0.252627	0.269394	1.62089	-0.616254	1.40048
ENSBTAG00000003985	CCDC15	0.812529	0.861488	1.51385	0.725	-0.800017	0.122552	0.344795	0.085465	-0.0922141	0.447575	-0.434478	-2.23099	-1.10279	-1.21906	0.493575	1.27004	-1.19634	0.347143	-1.36649	-0.151581	-0.565936
ENSBTAG00000003986	CXXC5	-0.770945	-0.762576	-1.01638	-0.217389	0.64362	0.276607	-1.76253	-0.636305	-0.234662	-0.384579	0.924526	0.419136	2.45933	1.22032	0.746385	0.00626256	1.63855	0.516456	-0.181011	-0.104986	0.393209
ENSBTAG00000003989	GSTO1	-0.736907	0.876356	0.0699218	-3.33559	0.535673	0.483015	0.448532	0.568053	0.00239437	-0.305916	-1.61467	1.16913	1.13647	0.280674	-0.00703183	-0.380748	0.69764	-0.28671	-0.963744	-0.0991097	-0.382624
ENSBTAG00000003990	ITPRIP	0.0651713	1.02868	-0.0310552	-0.116279	-0.318861	-0.206983	0.332738	-0.102913	0.612144	-0.0081344	0.233261	0.335389	0.334439	0.250037	0.673354	-0.619563	1.36112	-0.450859	-2.64101	0.673029	0.10849
ENSBTAG00000003997	UBE2D4	0.373636	0.648971	2.42283	1.48258	2.33832	-0.189986	-0.159275	1.08369	-0.0378031	0.181126	0.376775	0.017834	0.0361648	-0.749369	-0.156736	1.15404	-0.639952	-1.65299	1.09033	-0.32192	-0.800805
ENSBTAG00000004000	SAP30L	-0.2137	1.36689	-2.89325	-0.388762	-0.743071	-0.602097	-0.303081	-0.585349	-0.468971	-0.138312	-0.466555	-0.515796	-0.447689	1.25252	0.913997	0.190832	1.56662	0.742885	-0.165254	0.769772	1.07988
ENSBTAG00000004005	WDR7	-0.25256	0.0766142	0.279532	-0.796103	-2.07798	-0.785648	-0.483211	0.277195	0.338008	0.46427	-0.314359	-1.3014	-0.207717	-0.439961	0.00357543	-0.172885	-0.136073	-0.502345	-1.7989	0.0702734	0.193922
ENSBTAG00000004008	FAM199X	-0.216105	1.87454	0.118488	-1.5405	-3.02564	0.0617	0.371547	1.28439	0.67729	0.0316529	0.14122	-0.287016	-0.0274744	0.976291	-0.0895621	-0.490459	-0.0066328	0.181292	-0.448228	0.600955	0.538098
ENSBTAG00000004009	PMM1	0.358978	0.886979	-0.0624686	0.122146	0.832475	0.29298	0.509525	0.910075	0.10806	-0.650098	0.916021	1.12468	-0.491034	-0.393374	-0.0135952	-1.0415	-0.931611	-0.328736	2.93161	-0.680508	-0.111207
ENSBTAG00000004011	GALK2	1.06934	0.550276	0.0360223	0.359994	1.24209	0.376374	0.255057	1.47138	0.616692	0.122789	-0.234928	1.34204	-0.997624	-1.33973	-0.813627	-2.9948	0.491887	0.857619	0.744176	-0.955263	-0.539217
ENSBTAG00000004015	KAT6A	-1.2265	-0.692831	1.67613	1.24683	0.511125	-1.26767	-1.58281	-1.13073	-0.173106	0.657859	-0.331288	-1.02074	-0.551977	0.47577	-0.275424	1.54318	1.50233	-0.618807	2.06875	-0.33748	0.646307
ENSBTAG00000004017	PLEKHG2	0.44729	1.34829	2.51947	1.29182	0.630587	0.521228	1.857	0.599052	-0.801726	0.308895	0.00707836	-1.52163	0.310396	0.239909	0.945863	-0.024708	-1.3191	-1.14282	-2.10842	0.198294	0.853634
ENSBTAG00000004018	DGKA	0.502429	0.829525	1.15794	0.955682	1.21055	0.19138	0.665124	1.08834	0.580234	0.231288	0.143669	0.319872	-0.32513	-0.546388	-0.100558	-1.00154	0.656542	-0.276868	-1.02655	-0.016783	0.412388
ENSBTAG00000004021	CDK2	0.366737	-1.6267	1.21567	0.845167	1.63008	-0.415779	-0.91881	0.495052	0.189752	-0.999827	-0.11806	0.674126	-2.39737	1.07034	0.481657	2.32425	-0.772149	0.119606	-0.723373	-0.774285	-0.774184
ENSBTAG00000004024	UBE2Q2	-0.0460866	-0.830686	2.1779	0.832389	1.28689	-1.16204	-0.799943	-0.284071	0.0436087	0.999945	0.414503	0.669266	0.127679	0.640817	0.322663	1.03086	0.343748	-0.141419	0.50552	0.28672	-0.382545
ENSBTAG00000004028	POLK	0.593897	-1.75779	1.0964	-0.198417	-0.249452	-0.811142	-0.102811	-0.646642	-0.427519	0.128245	-0.464888	-0.645483	-0.791741	0.286091	-0.56556	1.65324	-1.94146	0.333353	1.40358	0.340474	-0.273778
ENSBTAG00000004034	SESN3	0.668558	1.6324	1.9612	0.459074	-1.16033	-0.396007	-0.144527	1.00812	1.50322	1.62928	0.0264437	-0.749665	-0.901568	0.610719	0.821554	0.667995	-0.0847817	-1.26188	-0.99632	0.654456	0.267179
ENSBTAG00000004037	JUN	-0.850468	-2.0346	-0.605302	-0.804703	-0.0894535	-0.356437	-1.24371	-2.3957	0.786152	1.72318	0.481555	0.88261	0.0528603	1.28738	0.78365	-0.988058	1.74754	0.51164	0.340129	0.261474	1.025
ENSBTAG00000004038	ABAT	0.341954	-0.425447	1.07345	1.08622	0.390447	1.7277	-0.222212	0.190588	0.458677	0.683965	0.826336	-0.0915002	1.05815	0.72524	0.502144	-1.34023	0.376039	0.189939	-0.441208	-0.0170173	-0.783386
ENSBTAG00000004039	DHX35	-0.0984869	-0.122505	-0.999025	-2.091	0.821036	-0.908495	0.596025	-1.0628	1.42115	1.63835	0.878121	1.18109	-0.929742	-2.05867	0.150899	-0.561835	-0.911058	0.664604	0.713204	-1.05721	-1.30162
ENSBTAG00000004041	ANKRD10	0.389638	0.350485	-0.00652726	1.42343	0.0639437	0.257313	0.84498	0.86819	0.171008	0.491368	0.100318	0.420458	-0.440926	1.559	0.0222211	-3.10332	0.106078	-0.0711462	-2.10151	0.505346	1.65377
ENSBTAG00000004043	ENSBTAG00000004043	-0.0701548	-0.425617	-1.41158	-0.319652	0.0621317	-0.796964	0.505703	-0.459126	-0.86137	-1.14512	-0.301093	-0.605941	-0.106027	0.16699	0.346073	-0.602384	-0.871849	-0.501351	-0.569074	0.429622	-0.166708
ENSBTAG00000004051	SBDS	0.0567937	0.402433	-0.238611	-0.973878	0.482246	-0.449918	-0.366986	-0.318351	0.348826	0.0981512	-0.956237	0.232711	-0.0602157	-2.03178	-0.680732	1.91524	-1.73119	1.38679	0.803286	0.102718	-2.26546
ENSBTAG00000004059	SOAT1	1.04806	0.341565	0.127259	-2.66158	0.186202	0.429542	0.479069	0.805212	0.264549	0.436034	-0.284327	-0.283879	0.197589	0.152491	0.269801	-0.451327	-0.589383	-0.0502287	-2.40434	0.673473	-1.70125
ENSBTAG00000004064	BPNT1	0.900802	0.405132	-0.923461	-0.777639	-0.221491	0.54529	1.01219	0.990463	-0.0429472	0.253108	0.022452	0.47532	-0.28261	-1.40254	-0.49219	-2.44944	0.585285	-0.0498875	-1.63177	0.348837	-0.62153
ENSBTAG00000004066	PARP8	0.99054	-0.406806	3.10494	1.11098	1.13838	0.340375	0.311127	-0.13566	0.521291	1.2028	0.481167	-1.2728	-0.00928657	0.420154	-0.0265076	0.792635	-1.59018	-1.0412	-0.963514	0.21461	-1.23643
ENSBTAG00000004072	CAPZA2	0.908568	0.401452	-1.36795	-3.02119	-0.696843	0.0357547	0.55915	0.192729	0.837524	0.612581	0.255554	0.0147477	0.138443	0.591918	0.835329	-0.375272	-0.368258	0.737365	-2.44603	0.453626	-1.30953
ENSBTAG00000004073	MTA3	-0.518558	0.386897	0.572082	0.656606	0.0755655	-0.583673	-0.460195	-0.280634	0.157098	-0.32746	0.404877	0.76779	-0.381265	0.549009	-0.288156	-0.256291	0.8914	0.0722481	-0.620464	-0.170235	-0.235636
ENSBTAG00000004075	IDI1	-0.730015	0.125915	2.45238	1.0194	1.79299	-0.0964532	-0.420632	-0.729759	-1.3673	-1.049	0.469269	-0.392164	1.19612	-0.812108	0.0557513	0.0544992	-0.471045	0.953797	1.63623	-1.04996	-0.374692
ENSBTAG00000004077	YWHAG	-0.397006	-0.816068	1.40226	0.816872	0.197056	0.149501	-1.11705	-0.85027	-0.792484	-0.318687	-0.336482	-0.637951	1.01572	-1.09988	-0.838483	1.80458	-0.111237	1.10499	2.18623	-0.780769	-0.365357
ENSBTAG00000004079	ZNF106	1.71498	0.780504	1.84047	-2.25906	-1.56771	-0.255472	0.389294	0.824497	0.170162	1.06348	-0.778678	-0.666513	0.0483713	0.141372	0.81018	1.80116	-1.55558	-0.243054	0.997793	0.201111	-0.416675
ENSBTAG00000004080	TIAL1	0.365885	0.705494	1.26378	-1.29462	-0.616182	0.033487	0.434057	1.22175	-0.301344	-0.265594	0.292421	-0.546422	-0.745416	-1.59149	0.217883	-0.0618114	0.331592	0.703166	1.77821	0.322689	-1.46629
ENSBTAG00000004081	FAT3	1.28368	0.682641	-1.53973	1.39692	-0.0993454	-1.42745	-1.46151	0.550479	0.533405	-0.47305	1.25139	0.294662	-1.19735	-0.531537	-1.15787	0.66803	0.799333	1.1893	0.0955281	-1.51968	-0.902118
ENSBTAG00000004082	ENSBTAG00000004082	0.365323	0.953185	-3.5339	-1.23776	-2.44702	0.253306	-0.404937	0.626439	0.676106	-0.242037	0.562421	0.266802	0.748116	1.43393	0.242264	-0.085738	-0.0350944	0.462915	-1.10923	0.329977	0.330005
ENSBTAG00000004085	ASF1B	-0.302934	0.973093	-0.755144	0.480272	1.52764	-0.53986	-0.226006	0.635774	0.957808	-0.9225	0.122433	1.21527	-1.22293	-1.89015	-0.800403	1.41785	-0.965573	0.0532222	1.14655	-0.589197	-0.818178
ENSBTAG00000004091	GTF3C4	0.351765	0.521141	-0.021558	-0.344675	-2.48825	-0.828536	-0.891606	0.314169	0.685198	0.759855	-0.232869	-0.624408	-0.524594	0.266865	0.413753	-0.991223	0.290475	-0.495969	-2.5964	0.746423	0.90623
ENSBTAG00000004092	AK8	1.07584	1.86717	1.38446	-1.02579	0.0218679	0.400039	0.668294	1.46388	1.4487	0.106121	-0.715611	-0.981575	0.889779	0.499817	0.166019	-0.498785	-1.35619	-0.82038	-1.93659	0.000312751	0.360665
ENSBTAG00000004098	ARMT1	0.270454	-0.277805	-3.64351	-1.82055	-2.68655	0.496666	0.675335	-0.275208	0.386566	0.337113	0.180028	0.183175	0.667928	0.796145	0.759585	0.177903	-0.757511	0.83878	-0.0123099	0.772123	-0.222866
ENSBTAG00000004104	RUNX2	-0.474928	-2.21495	1.86235	0.11652	-0.385099	-0.0133455	0.0731317	-0.390545	0.360865	-0.136908	-0.614017	0.236776	2.15857	1.52616	1.15316	1.2878	-1.03156	-1.12425	2.17862	0.139618	0.644949
ENSBTAG00000004106	PRKRIP1	-0.490796	0.467987	-0.272233	-0.372814	-1.10107	-0.0706311	-0.052882	0.102976	-0.107452	0.203206	-0.110683	0.639127	0.589098	0.22891	-0.257182	0.39231	0.337283	0.227747	1.67811	0.277465	-0.141226
ENSBTAG00000004108	CENPX	0.811014	0.574059	-1.26031	-1.56443	-0.0620714	0.358414	0.230993	0.736068	0.686512	-0.0156044	0.813776	0.873015	0.376385	-1.33432	-0.418586	-2.29551	-0.476386	0.119591	1.10507	-0.411983	0.597374
ENSBTAG00000004111	LRRC45	0.317393	0.815245	0.542792	1.09613	1.95347	0.255759	0.481694	0.621032	-0.305362	-0.36376	-0.0909635	0.290838	-0.976393	-0.635951	-0.314956	-1.75741	-0.548309	-0.679286	1.364	0.0396271	0.0110048
ENSBTAG00000004112	GAMT	0.855973	-0.511168	0.0291805	0.422736	0.247652	0.82626	0.333412	-0.639177	0.885113	0.88427	0.479048	-0.359623	1.2906	0.172937	-1.02139	-2.89776	1.51109	-0.756558	-2.05892	-0.265126	1.39141
ENSBTAG00000004114	MAP3K11	-0.911282	-0.954044	-1.67089	-0.312222	-1.60627	0.792953	-0.407538	-1.13255	-1.64994	-1.42589	0.091158	-0.771227	0.345856	0.414201	-0.0772292	-0.571228	1.15501	0.779256	0.0429847	-0.173381	1.79746
ENSBTAG00000004115	MYLIP	-0.617135	0.64194	1.44924	1.53997	1.78277	-0.349078	0.404833	-0.430886	0.522647	0.565608	-0.51263	0.452892	2.202	-0.00594312	0.151734	-0.218893	-1.30564	-1.60088	0.849357	-0.00738362	-0.855454
ENSBTAG00000004117	AZI2	0.360334	0.471332	-0.386985	-1.48041	1.64117	-0.448459	1.50543	0.913979	-0.17049	-0.109789	-1.55355	0.558729	-1.10854	0.605	0.890911	0.112625	-1.49259	-0.952953	-0.279537	0.915843	-0.470914
ENSBTAG00000004118	ALAS1	-1.44743	0.125517	-0.463748	0.486149	1.1737	-0.548851	0.298302	0.177671	0.542267	-0.745803	0.327088	0.658876	-1.12976	-0.134303	-0.542558	0.84031	-0.436835	-0.609816	1.18759	0.0416007	-1.00506
ENSBTAG00000004120	HEMK1	0.932135	0.0669112	-0.463767	-1.48417	0.428134	0.991373	0.9822	-0.552468	0.259371	-0.016049	0.114298	0.459881	0.147609	2.25361	-0.0426359	-0.731271	0.661693	-0.0409924	-2.39468	0.728659	0.555752
ENSBTAG00000004124	CPOX	-0.53833	0.0832426	-1.0031	-2.77332	-1.25972	-0.319683	0.231066	-0.426039	0.0875017	-0.389219	-0.12625	0.74028	-1.46689	-0.346195	-0.531395	-1.62051	1.1222	1.1339	0.546947	-0.19461	-0.846387
ENSBTAG00000004131	RAP2C	0.585569	-0.236823	-0.695881	-1.1548	-0.319998	0.914419	1.29608	-0.0610777	0.499838	0.741276	-0.235492	-0.621689	0.603861	-0.32261	0.335336	-0.802413	-1.66499	0.3051	-0.881416	1.01028	-1.92427
ENSBTAG00000004135	LMTK2	-1.06761	-1.89075	-0.434842	-0.899992	-2.48754	-0.762956	-0.885917	-1.51013	-0.559987	0.909628	0.424604	-0.449833	-0.225326	0.603796	0.119949	0.905004	1.26952	0.224925	-0.497655	0.497919	0.725485
ENSBTAG00000004136	NFE2L3	-0.107566	0.877623	-0.842974	-0.605315	0.945662	0.0866082	0.468429	0.336213	-0.0783333	-0.102073	0.208814	0.181605	0.818654	-0.342371	-0.159063	-4.04742	-1.61147	0.376998	-0.661167	0.63574	-0.0858672
ENSBTAG00000004138	BICRA	-0.665367	0.0618685	2.12092	2.00315	0.564851	-0.358145	-0.0223632	-0.407785	-0.68826	-0.507297	-0.185248	-0.238445	-0.762866	1.02445	-0.0995011	1.28335	-0.390573	-0.829209	2.41873	-0.923281	1.17479
ENSBTAG00000004139	BACH1	-0.152752	-0.419703	0.325563	-0.731392	-2.46903	0.434048	-0.302662	-0.531854	0.550936	1.46668	1.11538	-0.0383364	1.54691	1.20773	0.93562	-0.955331	1.03671	-0.866219	-1.6998	1.01489	-0.793948
ENSBTAG00000004147	FBH1	0.321343	0.512422	-2.64377	-0.4963	-1.29444	1.29949	0.540522	0.213367	0.418908	0.109358	1.17692	1.18529	-0.0387759	0.399727	0.338161	-1.03669	0.693341	1.73073	0.0178399	-0.876839	1.04159
ENSBTAG00000004150	NRG1	1.07399	-0.350484	1.08944	2.18591	-0.894044	1.02456	0.184292	-0.369325	0.24552	0.176861	0.971496	-1.09997	0.962686	0.597335	0.0647384	0.741901	0.261873	-0.00514357	-0.876166	0.306935	-0.351054
ENSBTAG00000004154	SKIL	-0.117692	-1.04846	1.22253	-0.229494	-2.31643	0.817277	-1.62495	-0.280651	0.282158	0.61538	-0.0478359	-1.22581	0.536796	-0.436616	-0.337335	-0.0482367	0.777793	-0.90069	-0.0994586	1.12498	-1.18873
ENSBTAG00000004155	SPATA20	-0.495514	1.38233	-2.97732	0.556299	0.702166	1.04265	-0.106506	0.0867728	0.770675	-1.01683	0.800245	0.751726	0.597216	-0.138823	-0.505647	0.740048	-1.41512	0.679814	-0.57133	-0.66956	0.109586
ENSBTAG00000004165	CLYBL	0.480547	0.491625	0.853208	1.34583	2.03958	-0.0768232	-0.0282178	1.03778	0.552547	-0.457965	0.997003	0.992893	-0.0992485	-0.814777	-0.661552	0.134119	-0.165954	0.486467	0.833536	-1.82677	-2.17872
ENSBTAG00000004168	STON1	0.701351	0.133176	0.650958	0.614361	-2.52752	0.313201	-0.236256	1.26484	0.591401	0.715539	0.403048	0.772379	0.844336	-2.19042	0.0896914	-1.05569	-0.494243	0.700897	-0.569971	-0.462889	-2.05872
ENSBTAG00000004171	GPHN	0.613056	0.974725	0.877269	0.582139	0.873246	-0.0268615	0.405406	0.610237	0.490502	-0.317487	0.349791	1.11989	-0.497691	-0.583166	-0.160564	-0.061829	-2.11665	-0.995125	1.40504	0.272802	-1.23278
ENSBTAG00000004172	SETD1B	-0.760946	-1.11226	0.814363	1.22659	-1.56672	-0.592112	-0.501007	-0.79299	-0.301455	0.0838146	0.798074	-0.976711	-0.675957	0.837212	0.870184	1.12287	0.660624	0.232506	1.76374	-0.589505	1.03117
ENSBTAG00000004173	UBXN8	0.98539	-0.199515	-0.0508073	-0.343353	0.406863	1.15792	0.308021	0.519068	-0.20299	0.684656	0.033509	1.10269	-0.352038	-1.49882	-0.156085	-0.641366	-1.30107	0.800922	1.76565	0.182154	-1.86487
ENSBTAG00000004177	TANC1	-0.104275	0.700002	1.41479	-0.199142	-0.248792	-0.626375	-0.295377	1.11685	1.39095	1.42263	0.685054	0.80082	-0.610079	0.443847	-0.271877	0.630012	0.299264	-0.275506	0.822583	0.0898386	0.208386
ENSBTAG00000004184	WDSUB1	0.725062	1.19296	-1.66071	-3.19007	-1.51095	0.3617	0.602771	0.610611	0.300187	0.28351	0.216551	-0.211689	0.420468	-0.40459	0.0594014	-0.432748	-1.42526	0.70394	1.08506	0.906142	0.340226
ENSBTAG00000004188	SNAP47	-0.389826	0.675166	0.43316	0.012063	1.0457	-0.00760199	-0.966723	-0.45041	-0.290321	0.42862	-0.244622	-0.525215	-0.0751312	-0.807909	-0.129248	1.29849	-0.455448	0.384368	3.36735	0.0833074	-0.878343
ENSBTAG00000004189	MLXIP	-1.33287	-0.641587	0.4476	0.992473	-0.845658	-0.855324	-0.26794	-0.845781	-0.868236	0.349689	0.0895296	-0.226773	-1.38883	1.06569	0.501092	0.498467	0.823395	-0.250449	-0.663355	-0.653283	0.738343
ENSBTAG00000004191	JMJD4	0.26555	0.237578	1.49519	0.416009	0.808684	-0.0169461	0.217737	-0.759164	-0.562908	0.0559993	0.589053	-0.361543	0.402648	1.64047	0.612999	-0.130114	-0.600871	-0.370015	-1.14897	-0.50406	0.712392
ENSBTAG00000004193	VEZF1	-0.0771666	-1.56768	1.29643	2.50923	0.418789	0.271523	-0.256355	-0.903044	-0.202184	0.306971	0.852915	-1.56841	0.899468	-0.430213	0.485227	1.37414	0.397731	-0.540116	0.337142	-0.356278	-0.0433913
ENSBTAG00000004194	RALGDS	-1.08512	-1.74268	-1.11994	0.197302	-1.38774	0.0034465	-0.75669	-1.89415	-1.23626	-0.0641149	0.893842	-0.147145	1.01492	0.0751813	-0.206432	-1.30282	0.409853	-0.804994	-1.23279	1.34321	0.0858822
ENSBTAG00000004196	FMNL1	-0.103781	-0.793151	-0.312684	0.831257	-0.819691	-0.710155	-0.596468	-0.597221	-1.36955	-1.14053	-0.584306	-2.34743	-0.362576	0.00651063	-0.684342	0.108224	0.349431	0.693093	-0.426599	0.196705	1.23127
ENSBTAG00000004199	DIABLO	-0.182133	-0.75894	-2.72637	-1.8285	-0.262665	0.296342	-0.348581	-0.519501	-0.329208	-0.646867	-0.0857955	0.225875	0.0341553	1.00372	-0.237018	-3.26654	1.01292	0.679808	-0.0069224	0.632415	-0.00875526
ENSBTAG00000004200	GTPBP3	-0.866072	-0.00119462	0.341729	0.375469	1.30212	0.0165293	1.24879	-0.531752	-1.14342	0.163363	0.629441	-0.631461	-0.308859	1.84236	2.08892	0.308186	1.56172	-0.27502	0.634194	-0.21405	0.0977149
ENSBTAG00000004203	VPS33A	1.43423	0.240352	-2.13115	-0.662673	0.990574	0.440489	-0.0453225	0.235035	-0.212234	0.49201	0.892647	0.210966	0.721881	-1.96158	-0.393228	-2.25157	-1.18736	1.48551	0.319557	-0.150498	0.106365
ENSBTAG00000004204	GPR107	0.962103	0.111022	0.338592	-1.09378	-3.17067	-0.279305	-0.249578	0.0395462	0.933672	1.20041	0.722591	-0.375967	0.316718	1.16764	1.20026	0.308873	-0.40587	0.384539	-2.10211	0.249392	-0.29532
ENSBTAG00000004216	MAP3K2	0.430154	-0.0213826	-0.233819	-1.86114	-3.30251	-0.241839	-0.322341	-0.273409	0.722934	1.13618	0.10626	-0.141413	0.554551	0.0862632	0.643927	0.64104	-0.796277	0.263646	-2.57634	0.590262	-0.35354
ENSBTAG00000004222	SAT2	0.745279	1.0448	0.928632	0.858272	2.29869	-0.177398	0.397831	1.60187	0.843489	-0.024332	0.237149	1.3745	-0.587473	-1.8469	-0.810425	0.35322	0.24429	-0.399805	-0.612669	-0.602829	-0.78194
ENSBTAG00000004224	C7H19orf38	0.525007	0.870677	0.659666	0.602628	0.567775	0.978936	1.72137	-0.165736	0.0188447	0.794033	0.45722	-0.463531	-0.233584	1.52215	-0.97554	-1.11328	-1.20323	-1.04505	0.100088	1.55489	0.536846
ENSBTAG00000004225	TSR1	0.202145	0.135202	0.00138012	-2.13503	-0.0762539	0.342557	-0.044141	-0.399756	-0.358911	-0.0646451	-0.594079	0.0118017	0.738101	0.233401	-0.216107	1.37493	-1.66767	1.13347	0.548746	-0.0661624	-0.196862
ENSBTAG00000004226	SHBG	0.348372	0.984656	1.08237	0.00555697	1.32553	-0.338268	0.460336	0.905888	1.13628	0.205071	-0.457603	0.644697	-0.820836	0.0687335	-1.5868	-0.857491	0.152658	0.115396	0.751358	0.022503	-0.495373
ENSBTAG00000004227	TBCK	1.63267	0.357313	1.39427	-0.283685	1.43367	-0.330785	0.578114	1.35434	0.175514	0.395894	0.364325	-0.0195839	-0.591375	0.149066	0.284981	1.34228	-2.85024	-0.160516	0.810975	-0.523306	-1.19366
ENSBTAG00000004230	AIMP1	0.504132	0.745781	-2.92584	-2.53603	-2.06788	0.53484	0.235496	0.221962	0.757788	0.394476	0.0760847	0.538384	0.673864	0.204411	0.905244	-0.555597	-1.20158	0.393869	-0.784124	0.575321	-0.0110914
ENSBTAG00000004238	TACC1	-0.173973	0.313828	0.33091	-0.410331	-2.38296	-0.248858	-1.68079	0.640705	0.645261	1.44951	-0.678972	-0.935596	1.27689	-0.602605	0.176147	0.777387	2.02893	-0.646847	0.355076	-0.588455	-0.284662
ENSBTAG00000004240	TMPO	0.69265	0.823186	1.75693	-0.39531	1.26902	-0.0952671	0.123656	0.995967	0.743274	-0.126435	-0.763135	0.743524	-1.51548	-1.26937	0.189464	2.30163	0.523668	-0.453674	1.64856	-1.28802	-1.83337
ENSBTAG00000004242	ARPC1A	-0.421228	-1.01241	-2.4916	-2.5537	-0.0401862	0.206272	-0.59902	-0.696775	-0.396149	-1.06502	0.405632	0.180846	1.95366	0.564582	-0.17421	1.30139	0.27274	-0.256568	0.103767	1.0179	-0.678994
ENSBTAG00000004243	LYPLA1	1.36264	-0.163642	-0.753794	-0.0588769	-2.00142	-0.313927	-0.0383282	0.493699	0.825328	-0.0155192	1.01259	0.695971	0.113938	0.0183258	-0.714723	-2.59221	-0.207431	-0.934057	-1.23581	0.177563	-0.597089
ENSBTAG00000004246	H6PD	0.584898	1.51086	0.0854298	0.455868	-0.840469	0.360411	0.297538	0.134391	0.296307	0.961373	1.05582	-1.37196	0.412876	1.997	-0.425472	0.341379	1.07932	-0.0461566	-3.37678	-0.160003	0.0777336
ENSBTAG00000004248	MLYCD	-1.41609	1.02748	-0.675673	1.23072	0.677376	-0.786919	0.216703	0.352137	-0.180425	-0.327341	0.793323	0.996025	-1.27235	1.50226	0.0462621	-2.82838	1.2032	-0.355679	-1.27495	-0.241494	1.90398
ENSBTAG00000004249	TANC2	1.70586	-0.46796	2.24063	1.79519	0.142539	-0.0255906	-0.512588	-0.14623	0.149521	0.95976	0.745088	0.0232327	1.00289	-0.860445	-1.43373	1.13952	-0.262113	-0.168271	-1.81554	-0.0548303	-0.997372
ENSBTAG00000004256	ODC1	0.0825404	0.610932	-1.96636	-1.29632	-0.742646	0.683963	0.572289	0.196608	0.739017	0.371408	0.912282	0.668265	1.50334	-1.11116	-0.221809	-0.312508	-0.271591	-0.0340495	-3.16632	0.380764	-0.437553
ENSBTAG00000004257	TAF4B	-0.823003	-1.17076	0.338239	-0.575992	-1.5484	-0.439338	-1.39819	-0.848807	-0.128295	-1.16244	-0.17789	0.29661	-0.000881278	0.698173	0.490165	-0.68315	-2.41823	-0.460531	-0.389991	0.932991	0.198074
ENSBTAG00000004262	ZNF454	1.01758	1.54003	0.954983	-1.19796	0.932198	-1.22366	0.333294	0.613358	0.253189	0.542695	0.220477	-0.493062	-0.35662	-1.06189	-1.68906	-2.13095	-0.342714	0.742469	-0.432461	0.703483	0.0898786
ENSBTAG00000004266	DDX25	0.633502	0.759433	-0.564071	0.59115	0.109383	0.175714	-0.233783	-0.0641222	0.0621517	0.613471	0.617228	0.531797	0.00768718	-4.72359	0.0135802	-1.47816	-0.693102	0.951003	1.76996	-0.403621	-0.657642
ENSBTAG00000004268	TRAPPC5	-0.443056	0.149583	-2.57678	0.930737	0.947615	-0.278397	-0.65532	0.640654	0.26397	-0.0017474	1.72439	0.540167	0.342662	0.497572	0.457873	-1.29237	1.38927	-0.300533	-1.29792	0.150458	0.723883
ENSBTAG00000004269	SGK1	-0.423463	-0.836545	0.22239	-3.21723	-0.087674	-0.427764	-1.07539	-0.707813	0.465189	0.697257	-0.788703	0.761319	0.120845	-0.806015	-0.544001	-0.301953	-0.680899	-0.851642	0.000249359	0.620264	-1.7346
ENSBTAG00000004270	FCER2	-0.220574	0.258234	0.900386	1.27935	-0.914394	0.394184	0.429745	0.110833	0.293951	0.81458	0.199654	-2.05905	-1.42578	0.49282	0.588829	0.960959	0.685128	0.215273	-1.94145	0.653929	0.471055
ENSBTAG00000004271	UBAP2L	-0.326053	-0.427136	2.24982	1.22036	1.23669	-0.328317	-0.411012	-0.375945	-0.342279	-0.755075	-0.494616	-0.704199	-0.409921	-0.376486	-0.789488	2.21331	-0.281827	-0.0435835	2.71111	-0.531526	-1.23072
ENSBTAG00000004272	ISG12(B)	-0.693113	1.41745	-0.154892	1.02623	0.616677	0.398415	-0.832859	1.33815	1.26118	-0.901106	0.673745	-0.667983	0.673254	0.00576479	-0.32809	1.05183	-1.89895	0.682119	-0.737336	-0.718688	-1.04254
ENSBTAG00000004278	APMAP	-0.139999	0.565217	-3.3278	-1.66513	-0.684346	0.246673	0.629597	0.232086	1.10887	-0.065575	0.214358	1.42735	0.166283	1.08573	0.501327	-2.12984	-0.0520948	0.536797	-0.810321	0.0522377	0.176312
ENSBTAG00000004279	RHOA	0.243724	-0.113631	1.78689	1.17677	2.86873	-0.823455	-0.0431727	-0.215055	-0.0848107	-0.436212	-0.257965	-0.00818572	-0.58526	-0.916181	-0.644651	1.37014	-1.0902	0.105436	2.15656	-0.837661	-1.62195
ENSBTAG00000004280	SRPX	0.0781597	-0.67859	1.26445	-0.720999	1.4705	-0.910107	-0.0370944	0.50491	0.599661	0.627375	-0.248535	1.127	-0.641267	-0.386292	-0.65668	0.035695	0.444234	-0.0740602	2.05127	-2.42352	0.037626
ENSBTAG00000004281	ACSS1	-0.861476	0.741105	-0.33092	-0.563257	0.873196	0.375426	0.39177	1.26749	1.03516	-0.813371	-0.0966567	1.84296	-0.225245	-1.58796	-0.233266	-0.838453	-1.09425	-0.710696	1.08865	-0.915872	-0.562132
ENSBTAG00000004282	AMBRA1	-0.954566	-1.26547	1.36467	1.42645	-0.0880468	-0.361087	0.313319	-0.762663	-0.0841643	0.316547	0.361001	0.105683	-0.769102	-0.312818	-0.0173219	-0.0369656	2.12009	-0.810801	1.3726	-0.273874	0.637137
ENSBTAG00000004283	PPFIBP1	1.73712	-1.30566	0.0997069	-1.38461	2.09341	0.51584	1.36028	-0.234625	-0.559007	0.551749	-0.292547	-0.780868	1.16771	1.82301	0.964325	-0.418966	-0.671431	-0.721326	-0.769847	0.809349	0.351481
ENSBTAG00000004286	CDC45	-0.0456742	0.495651	-0.334558	0.974423	2.0354	-0.330162	0.118168	0.387546	0.511657	0.0247853	0.72869	0.958374	-1.58256	0.306164	-0.419744	0.824036	-0.224014	-0.21681	1.58534	-0.0723085	-0.531531
ENSBTAG00000004287	EVC	-0.117377	1.05963	1.00956	0.857374	0.806767	-0.38118	-0.269257	1.12722	0.971628	0.694584	0.0250663	0.403053	-0.754996	0.261479	0.0867576	0.404851	0.351102	-0.358358	0.581518	-0.403556	0.252372
ENSBTAG00000004288	GSTA4	0.0567025	0.655976	1.52	1.47615	1.29236	0.464858	1.19181	-0.204115	-0.337765	0.71809	0.30624	0.61039	0.373496	0.25259	-0.0860519	-0.630817	-1.83717	-0.791276	0.57454	0.703241	0.0845148
ENSBTAG00000004290	DDX28	0.299113	0.644571	-1.43069	-1.25509	0.434397	0.380461	0.414426	0.601582	0.262327	0.757161	0.528152	0.746275	0.469458	-0.830489	0.362388	-0.384699	-0.520004	0.202971	-1.58032	0.157255	0.48386
ENSBTAG00000004291	SEPTIN6	0.507147	-0.0450753	3.4135	1.41642	0.449877	-0.677581	0.399529	-0.322276	0.202415	0.0956969	-0.387751	-0.205772	-0.421554	0.86455	0.115835	1.27969	-2.76649	-0.217879	1.50506	-0.0807286	-0.883575
ENSBTAG00000004294	EVI5L	-1.35286	-0.658101	0.651423	2.43279	1.35878	-0.638951	-1.0872	-0.59311	-0.92167	-0.478126	0.417061	-0.599339	0.0914876	1.22919	-0.965842	-0.289521	1.41913	-0.979134	0.487257	-1.03444	1.98682
ENSBTAG00000004295	NDUFA8	-0.399431	-0.410501	-1.14758	1.70592	2.10991	0.661201	0.317675	0.347582	-0.450752	-1.40535	-0.377487	1.38179	0.199034	-0.444489	-2.01173	0.105812	0.631436	0.483635	1.97121	0.173811	-0.968334
ENSBTAG00000004300	LRRC8E	0.357787	-2.57901	-0.922197	-0.834175	0.633072	0.758552	-0.47713	0.397745	-0.214643	-2.57192	0.159793	-1.14828	1.19625	0.534492	-0.416557	0.653381	0.0727981	0.341069	-0.296513	0.851423	1.0634
ENSBTAG00000004302	NDUFAF5	0.09062	1.25571	-0.70177	-2.11025	1.01996	-0.8129	-0.793633	-0.217975	0.669657	-0.853722	-0.0321041	0.0497907	1.18343	-0.202932	0.0698098	1.92032	0.0168571	1.16732	0.122856	-1.22646	-0.588194
ENSBTAG00000004305	RGS16	-0.504201	-0.787417	-1.16914	-0.923367	0.591887	0.294082	0.44469	-1.06506	0.571063	0.253164	0.797592	1.20309	-0.0057417	0.495998	0.862113	-2.77169	-1.05248	0.0419235	-0.505803	1.23342	0.172312
ENSBTAG00000004307	VPS36	0.276513	0.680526	1.19329	-0.482922	0.203623	-1.11007	-0.214761	-0.105954	0.551277	1.21133	-0.601861	0.329367	-0.759245	-0.369826	0.850063	1.0625	-2.06531	-0.00219414	3.14077	-0.332456	-0.930275
ENSBTAG00000004310	UBR7	0.522214	-0.732592	0.0496782	0.126184	0.359412	-0.150197	-0.696178	-0.271392	1.3483	0.727071	0.666236	0.173032	0.371355	0.037816	-0.908071	-0.115031	-0.275725	-0.337847	1.76571	0.522241	-2.36147
ENSBTAG00000004315	HDLBP	-1.17098	-0.555075	-0.19011	2.06074	0.0410086	0.25528	-1.39635	-0.749916	-0.683676	-0.761549	1.12097	-0.328585	2.23727	-0.400009	-0.608823	0.30428	1.15025	1.21682	1.39594	-0.713034	1.07577
ENSBTAG00000004316	BOD1L1	-0.241311	-0.0848292	1.47818	1.01808	-0.691021	-0.99492	-1.1513	-0.711855	0.0606667	0.97923	-0.783591	-1.93816	-0.484379	0.382797	0.10857	2.25232	-0.353865	0.351115	0.438642	-0.196937	0.709742
ENSBTAG00000004318	ARL3	0.49424	0.679067	1.0108	0.130269	1.33756	0.617796	0.771851	0.0538397	0.369721	0.34668	0.730044	-0.102458	0.430828	-4.01442	-0.339025	0.124104	-0.481942	0.493726	-1.51918	0.282754	0.248756
ENSBTAG00000004321	SFXN2	0.527414	0.123287	1.45018	0.216571	-0.72995	0.300332	0.880613	0.686816	-0.774198	0.0245872	0.331734	0.655338	-0.575408	0.419814	2.04213	-0.113942	1.16065	-1.37837	-1.66578	-0.00736793	0.099907
ENSBTAG00000004322	FOS	2.3695	1.32304	0.796612	1.55999	0.951061	0.273853	0.965191	1.41891	0.603348	-0.0324904	-0.399919	-0.679538	-0.95078	0.783403	0.571215	0.539935	0.146196	-0.493112	-0.131404	0.0775081	0.793394
ENSBTAG00000004328	CHST10	0.318006	-0.902901	0.630059	-1.05091	0.905559	-1.16028	-0.257297	0.665719	-0.306849	0.745708	0.435417	0.454561	-1.33464	1.27196	0.497247	-1.35542	0.315147	0.00300126	-2.64666	0.319237	0.281888
ENSBTAG00000004329	RELL1	0.821374	-0.396917	0.739263	-0.760157	-0.20156	-0.843015	-1.7089	-0.744925	0.459376	0.6133	0.680282	0.211967	-0.350943	-0.711581	-0.297111	1.28565	0.0765758	0.201803	0.179742	-0.855756	-2.45163
ENSBTAG00000004339	ENSBTAG00000004339	0.518603	0.827954	2.30724	0.630846	0.422902	-0.212605	-0.33356	0.817564	0.21346	0.138044	0.211974	-0.221533	0.237915	0.397118	-0.851433	1.29325	-0.515303	-1.62537	1.50781	-1.70014	-1.08757
ENSBTAG00000004343	CCS	0.387188	-0.686128	-0.131404	-0.0449668	-0.66336	-0.524998	0.691004	-1.59168	-1.1101	1.23846	0.7776	-0.122995	-0.676845	1.29443	1.27124	-1.53771	1.83933	0.484288	-2.18636	0.743922	1.39533
ENSBTAG00000004344	ACSL1	-0.682914	-0.490698	-0.0501242	-1.86681	-0.375644	-0.844133	-0.933517	-0.465497	0.0196334	-0.347339	-0.401703	0.400723	-0.775916	-1.06342	-1.01912	0.314509	-0.457631	0.378927	1.61366	-0.18899	-1.0452
ENSBTAG00000004347	ADGRF5	0.967829	-0.527265	1.22499	-0.0837678	-1.30979	-1.05282	-2.34771	-0.939021	-0.464073	1.2901	0.671526	-0.60133	0.479365	-1.44017	-1.44138	0.380134	0.853054	1.34511	-0.0882687	-1.27563	-0.938982
ENSBTAG00000004348	MRPL21	-1.90536	-0.872272	-0.250811	-0.877313	2.25982	0.45355	-0.207744	-0.098164	0.0813267	-0.390792	-0.71679	0.817629	0.595987	-2.68739	0.505121	-1.46016	1.93015	0.416875	-1.45442	-0.491216	0.463773
ENSBTAG00000004358	DARS2	0.621096	0.363367	0.749908	0.530121	0.96828	0.0628714	0.111039	0.774551	0.639619	0.296073	0.18112	0.452776	-0.448493	0.372002	0.196769	0.985439	-1.02088	0.0733703	0.020538	0.257877	-0.183946
ENSBTAG00000004361	ZBTB37	0.563012	1.41275	1.75261	0.370567	-1.39296	-0.24511	-0.255869	0.542845	0.556047	0.428425	0.208946	-0.396282	-0.709386	0.408224	0.685811	1.2659	0.40987	0.364954	-2.50626	0.550754	-0.371262
ENSBTAG00000004364	THNSL2	0.607793	-0.0263148	-0.219389	-0.0183844	-0.254606	-0.181778	0.428046	-0.70046	0.525163	0.488859	0.925972	1.15858	-0.843639	-0.51413	1.00736	-1.83359	0.298646	0.0448996	1.22327	-0.196671	0.603431
ENSBTAG00000004367	COQ10A	0.318943	0.800758	-1.33921	-0.0733824	-2.05146	0.152228	0.0318064	-0.22114	0.421606	0.175914	0.965038	-0.307432	-0.0612743	1.77772	0.475096	1.045	-0.227254	1.32908	1.03869	-0.611731	-0.226057
ENSBTAG00000004368	NFATC3	0.983815	0.247899	1.13104	-1.74017	-0.404221	0.0767448	-0.0361906	0.531547	0.0617178	1.05457	0.995445	0.0484878	1.04508	0.0759231	0.470071	1.80075	0.690412	-0.215699	-0.577672	0.35297	-0.841088
ENSBTAG00000004371	CS	-0.252583	-1.01745	-0.0845301	0.208737	0.258722	-0.737249	-1.04342	-0.79363	-0.211901	0.930926	1.83241	-0.235187	-0.321612	-1.21079	-1.16858	-1.79748	0.209999	2.0522	0.481125	-1.07762	-1.05124
ENSBTAG00000004374	CNPY2	0.529304	1.6937	-3.53243	-1.32593	2.12955	0.79196	0.290707	-0.0352978	0.148717	-0.361468	0.0316316	1.56848	0.323888	-1.15955	0.916419	0.0208098	-0.636154	0.655894	0.885327	-0.188417	-1.14265
ENSBTAG00000004376	PAN2	1.40903	-0.226816	1.48389	1.73078	-0.0253553	0.274914	1.18984	1.14805	0.223901	0.0935467	0.429888	-1.0591	-1.01742	0.331429	-0.521104	-0.53953	-0.52773	0.130581	2.08903	-0.116264	-0.223357
ENSBTAG00000004377	PHLDB3	-0.819626	-0.837787	0.42466	0.265344	1.00848	0.107588	0.829201	-2.29937	-1.18517	-0.286651	0.477962	0.0593488	1.29047	1.88209	2.04988	0.291929	0.14029	0.113012	0.935168	0.0029397	0.781956
ENSBTAG00000004378	IL23A	0.264646	0.974948	0.011958	-1.49263	2.21826	-0.667047	0.832921	0.74589	-0.661789	0.195966	-1.4466	-0.66175	-0.906336	0.953768	-0.101616	0.361057	-1.2049	-1.02499	0.664361	0.206213	-1.14231
ENSBTAG00000004379	ETHE1	0.226562	-0.563954	1.53889	1.53832	1.06622	0.545617	0.172414	-0.32013	-0.454301	-0.131094	0.736622	0.83485	1.34294	0.867497	-1.68798	-1.19192	0.334741	-0.354609	0.304558	-0.0494331	0.0201691
ENSBTAG00000004380	STAT2	1.10176	0.967427	-0.144081	-1.46277	-1.32611	0.272836	1.41549	1.79254	0.813624	1.16234	0.0547495	-0.148379	-0.483619	0.995176	1.14027	-0.966254	-0.81262	-1.0384	-0.491573	0.921672	-0.0158311
ENSBTAG00000004383	FNBP1L	0.081367	0.107548	0.567869	-0.290976	-2.10229	0.27432	-0.263778	-1.34083	0.477153	-0.0301357	0.787781	-0.578647	1.50347	-2.88709	-0.147684	0.530736	0.505587	0.614197	0.215362	0.952452	0.174037
ENSBTAG00000004386	SOCS1	-1.09651	-0.891169	-2.37558	-1.4182	-0.45325	0.536613	-0.452048	-1.99814	-0.748969	-0.0400916	0.925726	0.879096	1.31398	1.10947	0.0594554	-1.85262	-0.241459	-0.849117	-0.251432	0.558543	-0.132531
ENSBTAG00000004387	MTPAP	0.575207	-0.313054	-1.28588	-2.57563	-2.10461	0.706884	0.587959	-0.432154	-0.382833	0.487051	-0.309155	-0.155681	0.739329	1.83207	1.36985	-0.0788865	-1.32175	-0.017045	-0.709107	1.16934	-0.309678
ENSBTAG00000004392	C29H11orf24	-0.288488	0.787267	-0.268175	1.36166	0.991873	0.239137	-0.130671	-0.790333	-0.0379635	-0.480486	0.80852	0.142176	-0.0493887	0.0225872	0.491149	0.652111	0.844088	0.197374	0.403758	-0.324366	0.403516
ENSBTAG00000004394	PKIB	0.643916	-0.57685	-1.18884	0.0271841	-2.1816	0.891572	0.803013	-0.934627	-0.418437	-0.249909	0.0445718	-1.30598	1.08414	0.316302	0.585993	-0.522335	0.00138949	0.906247	-1.85093	1.08389	0.502437
ENSBTAG00000004398	IMMP2L	0.50468	0.979866	-2.69425	-1.54532	-1.72759	0.601737	0.66829	-0.404414	0.577681	0.874564	0.53365	0.946977	0.556658	-1.45117	0.590271	0.65202	-0.0603492	0.796679	-1.43101	0.576306	-0.0346146
ENSBTAG00000004399	LRRN3	1.32487	0.861482	1.06175	0.382286	1.0224	-0.369399	0.245765	1.51982	1.00848	0.893629	0.762179	0.0423491	-0.894467	-2.28307	-1.8377	-2.5369	0.55334	0.729902	-1.39738	0.454345	-0.446063
ENSBTAG00000004400	PRRC2B	0.0241665	0.0293748	1.38349	1.20188	-2.43125	-0.669075	-0.912161	0.0667789	-0.530668	0.784494	0.0420577	-1.09077	0.714864	1.23727	0.693068	0.932425	0.839679	-0.050763	-0.934366	0.184142	0.899991
ENSBTAG00000004402	PRELID3B	-0.51738	-1.07248	1.2984	-0.210229	1.1285	0.306759	-0.546349	-0.656687	-0.550047	-0.23048	-0.338881	-0.173191	0.990346	-1.18962	-0.93245	1.14726	0.601449	0.280961	3.16543	0.232107	-0.854242
ENSBTAG00000004403	CD320	-0.232404	-0.363635	-0.388741	1.46744	0.939549	0.654905	0.415039	-0.326832	-0.692862	-0.0918516	0.605716	0.491058	0.468577	-1.73161	-3.60999	-0.814461	1.58646	-0.0629333	0.633688	-1.08825	1.20209
ENSBTAG00000004409	IVD	0.174026	-0.327553	1.47982	0.192707	1.69886	0.1243	0.289254	1.23981	0.891333	0.349295	0.636591	0.219982	-0.520859	0.310944	0.821784	-0.7002	-0.280267	-0.971349	1.25807	-0.134795	0.277048
ENSBTAG00000004413	RHOBTB3	-0.658629	-0.166396	-0.661017	-0.786306	-2.76375	0.103649	0.408078	-0.0968729	0.615304	-0.430632	1.00807	0.302547	0.572255	-1.45287	0.245829	-3.74841	1.10696	0.903958	-0.658196	0.458487	0.796212
ENSBTAG00000004416	NUDC	-1.25401	-0.63956	-1.35879	1.27806	1.25394	-0.236009	-1.31352	-1.08732	-0.407818	-1.08284	-0.775073	0.130919	0.04949	-1.23654	-0.788639	-0.355231	0.667459	0.509909	2.15489	-1.00785	0.665348
ENSBTAG00000004420	BAHD1	-1.6139	-0.262443	0.954976	1.56636	-0.593281	0.461716	-0.466204	-0.164878	-1.58302	-0.972619	0.595321	-1.0186	0.76052	1.06222	0.740019	-0.306892	1.91353	0.397951	0.237132	-0.432321	1.93191
ENSBTAG00000004421	CHST14	1.08381	0.505316	-2.36977	-0.976068	-1.18989	1.18213	0.851391	0.323503	-0.327212	-0.131051	0.670075	0.197715	-0.439525	1.2931	0.0650359	-3.14828	0.449144	0.785719	-0.505168	0.045301	0.475407
ENSBTAG00000004422	ALG14	0.873079	1.17172	-0.551306	-1.59439	0.962269	0.808915	0.583895	0.619328	0.51878	0.156575	1.08619	1.00623	0.176862	-0.294601	-0.418426	-0.269156	-0.585248	0.349003	-3.9614	0.346705	-0.911434
ENSBTAG00000004426	DNAJB14	0.0984227	-1.33284	-2.3337	-2.29504	-0.216967	0.44085	-0.259506	-0.165785	0.437922	0.245807	-0.34607	0.0825675	0.821208	1.27722	0.357745	-2.02138	-0.386565	1.00101	-1.28276	0.528184	0.255688
ENSBTAG00000004427	OSBPL8	0.94942	0.63568	0.604463	-2.85766	-2.08529	-0.663917	-0.00492145	0.517349	0.925498	1.61119	-0.370272	-0.349656	-1.30372	0.330653	0.556775	0.68413	-0.689569	0.800868	-1.04428	0.976244	-1.03695
ENSBTAG00000004428	H2AFZ	0.210188	0.499891	-2.79803	-1.6858	-0.235013	0.223414	0.301012	0.624813	1.02234	-0.0853487	0.432165	1.20082	-0.230287	-0.18259	-0.410213	-2.82204	0.47995	0.691589	-1.41827	-0.199635	0.0823846
ENSBTAG00000004430	SGPP1	0.178173	0.550428	-0.904732	0.306032	0.361072	0.457783	0.661159	0.390672	0.279736	0.449767	0.909362	0.321258	0.323896	0.145197	-0.674959	-1.72733	0.720831	-0.818255	-4.18886	-0.3261	0.0989042
ENSBTAG00000004436	PPT2	0.697145	1.09997	0.224049	0.352753	0.857877	0.700081	1.4816	1.2281	-0.0562635	-0.48504	-0.654998	0.653463	-2.50294	0.76169	-0.00953658	-0.159647	-0.704958	-1.00734	-1.79829	0.488906	-0.176414
ENSBTAG00000004438	XPNPEP1	-0.0427718	-1.21958	-0.0298018	-0.348263	1.95425	0.395	-1.18649	-0.83608	-0.385985	-0.767261	0.880645	1.38808	1.21855	-0.980939	-1.42933	-1.54074	-0.0525943	0.236723	1.71709	-0.589485	-1.58257
ENSBTAG00000004442	AGPAT1	0.5174	0.737674	1.05466	0.812886	0.94503	0.206268	0.550132	1.82009	0.258697	-0.192568	0.280626	1.05438	-0.161208	0.179952	-1.64191	1.09803	-0.258729	-1.94376	-0.869267	-1.07503	-0.726706
ENSBTAG00000004448	CKAP5	0.708485	1.47036	1.64317	0.671904	-0.303019	-0.625606	-0.389267	1.41658	1.06685	0.40556	-0.70965	-0.590688	-0.314006	-2.08624	-1.55187	1.91363	-0.00578451	-0.174694	0.877622	-0.597249	-1.31866
ENSBTAG00000004449	DGKE	0.290736	0.815897	0.444225	-0.474362	0.0779009	0.395082	-0.372758	-0.32072	0.517635	0.876347	0.527453	0.0537506	0.308635	-0.416168	0.201549	-5.0825	0.298834	0.328013	0.613411	0.132812	-0.808464
ENSBTAG00000004452	IPO9	-0.538832	-0.21228	-0.624561	1.11011	0.216977	0.757	-0.53116	-0.606305	-0.339249	0.0981384	1.1485	-0.633423	1.19656	-1.33964	-1.47882	-2.53688	1.66465	-0.444141	-0.809048	-0.164788	0.991679
ENSBTAG00000004457	ORAI1	0.0157879	0.431225	-1.15741	1.44373	-0.149666	0.522165	0.381104	-0.0581475	-0.496373	-0.292754	1.57799	0.118572	0.303121	1.37419	0.279138	-1.40724	-0.844196	-0.465187	0.366614	-0.637678	1.5715
ENSBTAG00000004460	RFWD3	0.0389464	0.41671	-1.80279	-1.87741	-0.629129	-0.504182	-0.245687	0.975245	0.969092	0.483755	0.400271	0.755012	0.0180072	-2.78408	-1.37687	0.622221	1.17584	0.223466	0.389981	0.548702	-0.534525
ENSBTAG00000004461	OFD1	1.18361	0.641853	2.51154	1.22728	2.38989	-0.170406	0.207987	0.204498	-0.458091	0.542982	-0.633524	-0.771586	-1.64423	-1.42635	-0.843838	1.75036	-1.42204	-0.306515	0.109752	-0.507199	-0.507123
ENSBTAG00000004463	KDELR1	-0.371639	-0.283679	2.36581	2.95268	0.276395	0.45026	-0.0674658	-0.507276	-0.134489	-0.876115	-0.23456	0.329893	0.211551	0.709623	1.21271	0.828869	-1.09409	-1.88626	2.13824	-0.250811	-1.20982
ENSBTAG00000004464	C19H17orf53	0.643869	0.29877	0.82646	1.2574	0.149382	-0.502745	-0.0811867	0.255513	0.764424	0.143662	0.800131	0.788258	0.113593	-2.65814	1.15464	0.605898	-1.14423	-1.05467	0.145655	0.623719	0.281962
ENSBTAG00000004471	ST3GAL6	0.604636	-1.92053	-0.396041	-1.45046	-0.773313	0.239728	0.3776	-0.569595	0.242748	-0.460834	0.436423	-0.601489	1.51518	-0.130256	0.649413	1.6334	0.566164	1.06538	-1.54025	0.516743	-1.1913
ENSBTAG00000004472	ENSBTAG00000004472	-1.25282	-0.605978	0.387243	1.05032	2.75914	0.386474	-0.850527	-1.1212	-0.38884	-0.832944	0.696425	0.804937	-0.0151767	-1.81303	-1.76068	-0.814871	0.22686	0.776388	-0.349198	-0.763695	0.233214
ENSBTAG00000004475	CDK5R1	0.777303	-0.680019	1.261	1.00437	-0.72463	0.688142	-0.395651	-1.20713	-0.253489	0.883084	0.84775	0.210997	0.869645	0.444274	0.638701	0.797904	1.46853	-0.317536	-0.576333	0.202292	1.00084
ENSBTAG00000004476	ADHFE1	0.0908538	0.627809	1.43984	0.677145	0.45577	0.620276	0.289564	0.603207	0.51297	-0.0700102	0.384363	0.239063	0.0135162	1.25344	-0.721568	-3.51889	1.97626	-0.0505368	1.00464	-0.478015	-0.0633852
ENSBTAG00000004484	CEP83	0.00620167	0.249534	-0.610471	-0.991199	-1.73844	-0.269499	-0.788372	0.130659	-0.109754	-1.00794	-0.857317	-1.44374	0.172302	-0.303137	-1.19352	-0.685544	-0.953442	0.518537	1.79372	-0.0428764	-0.326077
ENSBTAG00000004489	APPBP2	0.70327	-0.368889	-1.36432	-1.83448	-3.21633	0.524477	-0.548428	-0.56225	1.03748	0.632683	1.24411	0.208168	1.11616	-0.0882688	-0.641246	-0.843788	-1.18221	0.55698	0.303475	0.0422288	-1.3968
ENSBTAG00000004490	TRIM31	0.0458581	-0.622872	0.4386	-0.667108	-0.828978	-1.47616	0.0462608	-0.0783156	-1.3064	0.714455	-1.01914	-0.130659	-0.431364	-1.37676	-0.968861	-1.60922	0.282809	-0.604092	0.227664	-1.64972	0.305663
ENSBTAG00000004492	SWT1	0.95942	0.457424	0.616416	-2.54537	-1.24416	0.80883	0.7593	-0.525407	0.653106	0.857709	0.201872	0.257253	0.286984	0.329182	0.755338	-1.36165	1.31411	-0.269718	-2.41331	0.797805	-0.483999
ENSBTAG00000004495	UBA5	1.1786	-0.308989	-2.74803	-1.50878	-0.60141	-0.744365	0.582823	0.611979	0.566661	0.576928	0.990381	0.0746937	0.26376	0.0323852	0.0552569	-1.8718	-1.07621	1.41529	-0.758332	0.196518	0.0201261
ENSBTAG00000004497	KANSL3	-0.859994	-1.66147	0.243114	0.541488	-1.72681	0.0274257	-0.579129	-0.508973	0.568058	0.75689	1.59749	-0.522768	-0.339168	-1.38938	0.134227	1.01308	1.71318	-1.17341	1.37365	0.413723	-0.68565
ENSBTAG00000004499	RGS3	0.314133	0.245122	-2.74833	0.968078	-0.746263	0.513223	0.937328	-0.797893	-0.187807	-1.00537	0.211876	0.547253	1.07492	1.53685	1.28297	1.3503	0.38139	-0.298049	0.314549	0.738562	0.804673
ENSBTAG00000004502	CLUAP1	1.33859	0.0295125	1.92393	0.701327	1.57133	-0.667912	0.381622	-0.696767	0.468637	0.442325	0.264784	-0.830194	-1.89745	0.0425721	0.389965	-0.0379966	-0.521174	-0.464764	1.67785	0.0803736	0.839863
ENSBTAG00000004509	SLX4	-0.626973	-1.17885	1.56245	1.40825	0.300067	-0.0611443	-0.423761	-0.113979	-0.887997	-1.34864	-0.182352	-0.529276	-0.153423	-0.954188	-0.170966	2.22367	1.05983	-0.124188	2.58196	-0.534167	1.25288
ENSBTAG00000004511	VAV2	-0.100835	-0.458886	-2.4018	0.888676	-1.50402	0.459453	0.0511174	-0.275127	-0.787981	-0.643911	-0.873306	-0.773718	1.46193	1.07529	0.394602	1.37281	0.298498	-0.439247	-1.22857	-0.317437	-0.317414
ENSBTAG00000004512	MKRN2	-1.23197	-1.33854	-2.17075	-2.33005	-0.938365	0.711315	-0.417894	-0.265128	0.409085	0.313233	0.707448	1.59996	0.408717	-0.00767347	0.0290672	-0.0794251	0.334743	0.570701	-0.0144628	0.110147	0.764769
ENSBTAG00000004517	TARBP1	1.1502	1.20927	-0.0732383	-1.02116	0.218582	-0.590425	-0.103485	1.24801	1.18262	1.14105	0.863382	0.699693	-0.103287	-0.994002	0.232754	-1.40491	0.995404	-0.648785	-0.372986	-0.438232	-0.853629
ENSBTAG00000004521	LSM7	0.382981	-0.908833	0.639485	1.24129	2.95736	0.734199	-0.216526	-0.68565	0.253655	-1.0273	0.376298	0.202479	0.156524	-0.379864	-1.1353	-0.117975	-1.01472	0.697765	0.830014	0.0328657	1.36299
ENSBTAG00000004524	SPPL2B	-1.22137	0.584034	-0.755086	0.489067	0.467249	0.124237	0.554573	-0.210624	-0.19935	0.135215	0.968479	0.576226	-0.476433	1.97106	0.531964	-2.55338	0.794344	-0.624934	1.85099	-0.102548	1.35255
ENSBTAG00000004531	CCT4	0.655528	1.11711	-1.7931	-1.60115	1.47689	0.423481	0.791068	0.627496	0.223702	-0.023435	-0.652517	0.631581	0.482944	-0.247407	-0.478767	0.0241114	-1.47773	-0.00354386	0.296118	0.265649	-0.483954
ENSBTAG00000004532	FGFR1OP2	-0.971742	1.0323	-0.189862	-1.56656	-2.36004	0.4255	0.247073	0.0159501	0.965705	0.7525	-0.294807	0.831903	-0.214243	-1.62052	1.19927	1.17803	-0.951166	1.01777	-2.51628	0.344252	0.556684
ENSBTAG00000004540	NUB1	-0.64835	-0.0123355	0.0655584	-0.582506	0.186552	-1.01628	-0.382518	-0.603108	-0.36969	-0.618207	-1.27	-0.375845	-1.49795	-0.710065	-0.595595	-0.673896	-0.958829	-0.358633	0.951982	-0.0277014	-0.771151
ENSBTAG00000004541	LPAR5	-0.221758	0.252235	0.866225	0.547249	-0.246508	-1.20094	-0.731529	-0.00239928	0.742104	0.589311	0.52611	0.636082	0.534671	1.11881	-0.492362	1.53199	1.58617	-0.625218	0.834794	-0.739088	2.05197
ENSBTAG00000004542	FAM78A	-0.868408	-1.09228	0.104617	0.422141	-0.145211	0.891361	-0.350628	-1.12639	-0.228303	-0.0414507	0.693654	0.821686	0.616031	1.6491	1.2998	1.14466	0.710731	-0.168267	1.36778	-0.287949	1.07319
ENSBTAG00000004544	TXNDC9	1.04351	-0.756661	-0.966431	-0.861622	0.0538534	0.716433	0.921213	0.744413	0.119399	0.553665	-0.441293	0.429657	0.455182	-2.74145	0.20939	0.625712	-0.0800492	0.144448	-1.43528	0.819887	-0.853069
ENSBTAG00000004547	OLR1	0.658098	0.309295	0.406199	-1.77059	0.16221	-0.0451457	0.436891	-0.653876	0.00189957	0.78017	-1.1135	-1.15343	-0.276468	0.392501	0.570045	0.216919	-0.649936	-0.813324	-0.735635	1.59785	-1.1822
ENSBTAG00000004549	UPRT	0.02078	0.62465	-2.59929	0.0769936	-1.36721	0.156386	0.0395967	0.00479857	0.541382	-0.16376	-0.891144	0.0717401	1.39528	-0.208094	-0.361081	-0.734188	-1.91368	0.521167	1.88999	0.62586	-0.99893
ENSBTAG00000004551	RHOT2	-0.249447	0.825068	-1.51609	1.06378	0.270366	0.88814	0.134114	1.23305	0.586295	-1.11862	1.45411	1.9158	-0.535879	0.465145	-0.539814	-0.648957	0.687107	-0.0628091	1.31133	-1.23592	0.663241
ENSBTAG00000004552	PBXIP1	-0.272318	0.379705	0.73164	1.8842	1.73591	0.165542	0.237277	0.531811	-0.422482	0.502648	-0.918312	0.348189	-1.01738	0.197562	-0.254441	0.18601	1.33458	-1.71449	0.884059	-0.293379	0.841028
ENSBTAG00000004553	TPM4	0.0957566	-0.225773	2.68575	1.28991	1.57906	0.231186	-0.0434823	0.0388044	-0.283327	0.0133452	0.130878	-1.39743	0.321985	-0.271829	-0.0719429	1.82497	0.0480004	1.06555	0.222656	0.0400456	-1.17334
ENSBTAG00000004554	CAPZB	-0.822906	-0.0473974	-1.11181	0.117802	1.29413	-0.457486	-1.03272	0.0251477	1.13357	-0.0196659	-0.395122	0.671561	-0.604615	-0.326952	0.132789	-1.51469	0.209337	0.649823	0.729353	-0.795838	0.894322
ENSBTAG00000004556	SLC2A3	1.27488	-0.473943	-0.250774	-0.124206	-0.736478	-0.312556	1.01291	-0.344313	-0.970931	-0.473583	-1.23127	-2.11279	-1.19438	0.117881	0.0256385	-0.992116	0.261615	0.24369	-0.348474	0.190688	0.701365
ENSBTAG00000004557	DHRS9	-0.457232	0.622324	0.4812	-1.33686	0.204841	0.193642	-1.59956	-0.247155	0.240746	-0.0306995	0.190056	0.944984	0.988512	-1.4445	-2.63611	1.13395	-0.0923305	0.807957	0.841799	-1.1017	-1.68728
ENSBTAG00000004558	C10H15orf48	-0.0527753	0.610542	-1.09229	-1.18055	-0.738516	-0.713999	-0.305045	0.115078	-0.673226	-1.10464	-1.09965	0.033087	0.423873	-1.08992	-0.71854	0.435593	-0.933835	-0.50767	-0.599539	-0.229923	-1.54009
ENSBTAG00000004564	MBNL1	0.329445	-0.211483	3.69221	0.828114	-0.200412	-1.16177	-0.414852	-0.0955553	0.453853	1.4577	0.241051	-0.551491	-1.68454	-1.32549	-0.436566	1.45438	-0.10609	-0.37053	1.35415	0.0301834	-0.643622
ENSBTAG00000004568	GALNS	0.959778	-0.687521	-1.99795	0.543096	1.00264	0.242378	1.88861	-1.07293	-1.44361	-0.120509	1.60135	0.381623	-0.39131	0.929289	0.704753	-1.90976	1.7057	-0.162108	-0.800134	0.247852	0.894525
ENSBTAG00000004571	PRPF4	0.269078	-0.0817859	0.53272	0.675749	-0.575656	1.26904	0.996561	-0.8864	0.069665	0.374786	0.771074	0.346571	1.01749	-0.243318	1.48657	-0.721556	-2.37175	-0.413433	-0.513946	0.414776	0.797822
ENSBTAG00000004575	FAM126A	0.35943	0.304833	-0.200964	-0.628971	-0.464536	0.223395	0.147084	-0.330574	0.225699	0.547615	0.122489	-0.170024	0.254125	-0.440151	0.329395	-5.06029	0.970516	0.382429	-1.13183	0.5445	0.386932
ENSBTAG00000004586	ENSBTAG00000004586	0.606186	-0.789041	-0.534866	-1.34881	-1.16151	0.833866	0.626103	-0.228032	0.227275	0.000932185	0.89278	0.675561	0.971324	-0.859091	0.0192435	-0.184284	-0.803859	0.230433	0.875415	0.606093	-0.194526
ENSBTAG00000004587	DUSP6	0.653233	0.274705	0.591034	1.57248	0.902986	0.37915	0.667053	0.52457	0.245172	-0.26269	-0.832711	-0.850983	0.574996	0.835677	0.580259	0.233823	-0.0696804	-0.251579	-0.336654	-0.249297	1.00457
ENSBTAG00000004588	KCNN4	-1.47979	0.127197	-1.42614	-0.578307	0.307468	0.0803436	-0.601801	0.173978	0.142842	-1.45329	-0.12455	1.2206	-0.399645	0.300843	0.195346	0.581217	0.712347	0.23275	1.93195	-0.621737	0.771122
ENSBTAG00000004590	PPIH	0.681493	0.787099	-1.50036	-1.00613	1.31176	1.26025	0.993622	0.329968	0.297599	0.354305	-0.0496017	0.800974	0.00925033	-0.67932	0.469905	1.29205	-1.81751	0.415147	-2.53327	-0.0820148	-1.00504
ENSBTAG00000004592	SNAPC3	0.521048	0.775292	-1.08254	-0.254353	0.132299	0.488947	0.225809	1.1789	0.404026	0.231726	0.557691	0.519791	-0.240196	-0.231317	-2.10345	-0.0331204	-0.0893324	0.526251	-1.4328	-0.00448862	-0.598294
ENSBTAG00000004593	TOP2B	1.36988	0.89235	0.915601	-1.74915	1.36778	0.51788	0.781368	0.398429	0.00261019	1.06733	-1.34032	-1.05177	0.0159725	-0.909622	0.718361	0.686329	-1.26626	0.502462	-1.23983	0.542469	-1.59361
ENSBTAG00000004597	PIM2	0.0569881	-0.19262	-0.344466	-1.22336	-1.4414	0.263458	0.507173	-1.25435	0.222097	0.289624	0.0527867	0.0395172	0.651526	0.336544	0.475802	-4.38494	-1.01235	-0.0395895	0.421467	1.1367	-0.118583
ENSBTAG00000004598	GOLGA5	0.847737	-0.296458	1.66331	-0.492457	1.06391	-0.239032	-0.123363	-0.788935	0.129628	0.718345	-1.06429	0.253104	-0.531983	-1.60487	1.24727	-0.0951105	1.7905	0.00454791	0.664676	0.311832	-1.43916
ENSBTAG00000004600	OTUD5	-0.938487	0.236787	1.99882	1.80188	1.50148	-0.615433	-0.628707	0.549488	-0.0502452	-0.369862	0.0315058	-0.305392	-0.632619	-0.354811	-1.10759	0.706048	0.731104	-0.12771	2.62615	-0.730807	0.394308
ENSBTAG00000004601	ABHD10	0.832761	1.01191	-1.84287	-2.09046	0.859695	0.854912	0.811608	-0.940547	0.702646	-0.0913525	0.678277	0.587656	-0.971458	0.421741	-0.490885	1.12389	0.860659	1.09228	-1.56415	-0.86633	0.173109
ENSBTAG00000004603	PHC2	-1.05443	-0.343927	-1.96635	-0.710901	-0.58805	1.40512	-1.34297	-0.403418	0.0163552	-0.317088	1.3757	-0.0392865	2.35902	1.02287	0.861507	-0.415776	0.72367	-0.180694	-1.69786	0.318465	0.268262
ENSBTAG00000004604	CCDC124	-0.736513	0.0693247	-0.633419	2.21883	2.40837	-0.286963	-0.42776	-0.0539583	-1.13075	-1.16579	-0.425711	0.34622	-0.249987	-0.297632	-1.17546	-1.81655	0.54294	0.347555	0.882468	-0.648982	0.289171
ENSBTAG00000004608	ENSBTAG00000004608	0.126737	0.662313	0.234452	-0.237867	-1.9959	-1.86838	0.0520178	0.256419	0.0656288	0.0439108	0.0291361	-1.01581	-0.284192	0.0284572	-0.0891011	-0.174476	-0.491302	-0.121315	-1.76598	0.630395	0.331019
ENSBTAG00000004613	CSGALNACT1	0.827658	0.15764	-0.106306	0.943846	0.0979655	-2.18535	-0.0273185	-0.0221934	0.289898	0.345411	0.948679	0.307909	-2.46905	0.668763	-0.136782	0.333443	0.679815	1.13392	0.781764	0.0442072	-0.0714014
ENSBTAG00000004620	ZNF133	-0.400073	0.142916	0.600292	1.29041	0.965844	-0.149073	-0.411339	-0.155255	0.841294	-0.0240204	0.851302	1.80387	0.243099	-0.745305	1.05861	0.628264	-1.37263	-0.561424	0.200799	-1.02458	0.965573
ENSBTAG00000004625	PYGB	0.339458	-0.282829	-0.758465	1.81616	-0.722281	-0.388499	0.482641	0.965283	0.0535063	0.641562	1.27823	0.37317	-0.796814	0.450582	0.311587	-1.93199	1.00289	0.119077	-2.17521	0.0302033	0.153017
ENSBTAG00000004631	KIAA0586	1.00927	0.847382	0.96341	-1.10417	-0.368997	0.0724337	0.585967	0.299465	-0.533453	-0.271661	-0.365224	-0.714893	-0.87389	-0.496958	-0.134148	1.58722	-1.93277	0.203783	3.12844	-0.138669	0.544738
ENSBTAG00000004632	ASPSCR1	-0.641114	0.314316	-1.67792	-0.337804	0.311761	0.370296	0.120523	0.0131357	-0.789043	-0.720826	0.225967	0.913074	0.372027	1.07323	-0.107844	-1.8525	2.04387	-1.18162	2.12664	-0.147302	1.70198
ENSBTAG00000004635	LLGL1	-0.849162	-0.0862332	-2.74894	0.368043	-0.183849	-0.220535	-0.820945	0.589508	-0.721284	-0.529125	1.75038	0.210624	0.725549	0.860781	-0.314885	-2.33748	1.4934	0.0591064	-0.667194	-0.537044	2.17058
ENSBTAG00000004636	PLEKHA1	0.529069	0.214147	-0.33011	-2.73204	-1.7257	0.0556123	0.227904	-0.0468163	1.12671	0.780161	-0.0280836	0.225029	0.289532	0.00952945	0.59884	0.385843	-1.09543	0.544527	-0.323101	0.989147	-1.06557
ENSBTAG00000004639	HARBI1	1.26881	0.824439	-0.010415	0.287125	0.408268	-0.130139	0.887227	1.33799	0.370081	0.477989	0.131187	0.514688	-0.416339	-0.113156	0.511101	-0.415725	-1.17656	0.260691	-1.56165	0.521795	-0.914751
ENSBTAG00000004641	PLEKHA6	-0.50863	-1.15331	0.449503	0.578477	-2.23593	-0.279349	0.428048	0.0738707	-0.489218	-0.450236	-0.532361	-0.0246913	0.776533	-0.498012	1.50397	1.12878	-0.484148	-0.660476	-1.73998	-1.27175	0.173409
ENSBTAG00000004643	WASL	0.034549	-1.03324	1.63912	0.761087	-1.60952	-0.262841	-0.930503	-1.51689	0.843062	0.595972	0.465004	-0.170767	-0.0541321	0.74753	-0.305526	2.53358	-2.13165	0.488053	-0.467552	-0.335913	-0.468071
ENSBTAG00000004650	ZNF516	-0.239278	0.0378723	1.21962	1.05323	-0.811366	0.125204	-0.257686	0.292571	0.813337	1.00721	0.515316	-0.217126	-0.081999	1.95662	0.898122	0.131623	0.791884	-1.88258	-0.415727	0.446297	0.310612
ENSBTAG00000004651	NME1	-0.351111	0.788261	-3.71652	-0.98031	-0.179899	1.38806	0.501634	0.730855	0.485485	-0.771932	0.124771	0.82752	0.816252	-0.430684	-0.366695	-1.12068	-1.13008	0.838988	-1.40905	-0.300798	-0.468497
ENSBTAG00000004652	LPAR2	0.190907	0.0089576	1.24582	-0.958201	1.30537	-0.213556	-0.203201	-0.000225241	0.0337716	0.657857	-0.300107	0.949368	-0.586277	0.116377	-1.18621	-0.417964	0.35884	-1.1504	0.7176	-0.462312	0.976493
ENSBTAG00000004654	PWP1	-0.276967	-0.342615	-0.693155	-0.391878	0.44653	0.152705	-0.0246236	0.0171417	1.05704	0.166732	0.401294	1.13001	1.2066	0.88711	-0.150289	-0.731351	-0.814906	-0.207607	2.17812	0.924623	-1.47482
ENSBTAG00000004657	FBLL1	0.0353106	0.503583	-1.11463	0.211342	-0.202725	-0.431902	0.398665	-0.420529	-0.00226547	0.0881865	0.630169	0.179739	-0.279506	0.624463	-0.20539	-1.08976	1.14033	0.967647	0.434683	0.157797	1.03571
ENSBTAG00000004659	COQ10B	0.255779	0.720118	-1.50815	-1.55377	-0.708891	0.643679	-0.250173	-0.535507	1.32287	0.956747	0.332147	0.678545	0.150527	-0.0833295	-0.104461	-1.08252	-0.657041	-0.033267	-3.09562	1.10495	-1.33479
ENSBTAG00000004660	SPATS2	0.603537	0.0701104	1.51517	0.456214	2.51283	-0.282096	-1.17051	-0.40792	-0.575874	-0.271498	-0.71548	0.168134	-0.551099	-1.37873	-1.48715	-0.704926	0.282542	1.11126	1.02107	-2.00191	-1.44531
ENSBTAG00000004662	SLC16A12	0.302852	-1.67133	1.02317	-1.72651	0.723643	0.516639	-0.163619	0.300551	0.128098	1.07655	0.27351	0.461617	-0.63324	-0.172583	-2.10292	-2.90173	-0.0814603	-0.198273	0.559919	0.435496	-0.513055
ENSBTAG00000004663	TRUB2	0.0137821	0.554817	-2.59147	-1.14517	0.618323	1.08675	-0.293888	0.42577	0.968849	0.30256	1.21877	1.01258	0.772285	-0.234232	-0.857099	0.467986	-0.464619	0.796729	-0.641452	-0.532845	-0.225877
ENSBTAG00000004664	COQ4	-0.206456	0.0984775	-2.1277	-0.292174	0.429173	0.686569	0.0977796	0.0789477	-0.239438	-0.159295	1.15486	1.17696	-0.0142115	-0.704273	-0.575911	-2.14662	2.37437	0.302409	-2.37224	-0.699207	0.121752
[truncated: 9,203 more rows]

## Sheet: MAP-infected
Supplementary File S3: The gene expression matrix of all samples in normal and MAP-infected groups.
[truncated: 11,014 more rows]
