# Supplementary material for: Integrated Analysis of lncRNAs, mRNAs, and TFs to Identify Regulatory Networks Underlying MAP Infection in Cattle
Source: Front Genet. 2021 Jul 5;12:668448. doi: 10.3389/fgene.2021.668448 (PMC8287970; doi:10.3389/fgene.2021.668448)
Supplement: Supplementary File 1 — Soft threshold selection process used to obtain the sale free topology index. [file Data_Sheet_1.zip › Data Sheet 1/Supplementary_Materials/Supplementary_File_S4.xlsx]

## Sheet: Modules
Supplementary File S4: The list of genes in each module.
Gene ID	Gene name	Module number	Module color			module_name	module_size
ENSBTAG00000001602	IL4R	47	bisque4			bisque4	48
ENSBTAG00000001826	SASH1	47	bisque4			black	373
ENSBTAG00000001888	MED13L	47	bisque4			blue	688
ENSBTAG00000002163	PTGER2	47	bisque4			brown	602
ENSBTAG00000003312	CHST15	47	bisque4			brown4	50
ENSBTAG00000003339	ZBTB10	47	bisque4			cyan	278
ENSBTAG00000003857	SUSD6	47	bisque4			darkgreen	148
ENSBTAG00000004139	BACH1	47	bisque4			darkgrey	144
ENSBTAG00000004603	PHC2	47	bisque4			darkmagenta	94
ENSBTAG00000004650	ZNF516	47	bisque4			darkolivegreen	95
ENSBTAG00000006193	IRAK2	47	bisque4			darkorange	138
ENSBTAG00000006616	PTPN1	47	bisque4			darkorange2	53
ENSBTAG00000006719	ZFAND4	47	bisque4			darkred	184
ENSBTAG00000007545	PHLPP2	47	bisque4			darkslateblue	48
ENSBTAG00000007942	TENT4B	47	bisque4			darkturquoise	145
ENSBTAG00000008099	CCR5	47	bisque4			floralwhite	54
ENSBTAG00000008151	MAP3K3	47	bisque4			green	414
ENSBTAG00000008649	ETV3	47	bisque4			greenyellow	308
ENSBTAG00000008682	TLR3	47	bisque4			grey60	233
ENSBTAG00000008732	ZC3H12C	47	bisque4			ivory	58
ENSBTAG00000009985	SIN3A	47	bisque4			lightcyan	268
ENSBTAG00000010341	PWWP2A	47	bisque4			lightcyan1	58
ENSBTAG00000010427	RASSF5	47	bisque4			lightgreen	215
ENSBTAG00000011516	LRP12	47	bisque4			lightsteelblue1	60
ENSBTAG00000011892	SRGAP1	47	bisque4			lightyellow	197
ENSBTAG00000012278	MTMR12	47	bisque4			magenta	337
ENSBTAG00000012441	SMAD7	47	bisque4			mediumpurple3	64
ENSBTAG00000012938	JARID2	47	bisque4			midnightblue	274
ENSBTAG00000013475	TRAF3	47	bisque4			navajowhite2	35
ENSBTAG00000014267	ZCCHC14	47	bisque4			orange	143
ENSBTAG00000014465	SERPINE1	47	bisque4			orangered4	67
ENSBTAG00000015127	SDC4	47	bisque4			paleturquoise	111
ENSBTAG00000015142	MAPKBP1	47	bisque4			palevioletred3	35
ENSBTAG00000015386	REL	47	bisque4			pink	344
ENSBTAG00000015713	TLK2	47	bisque4			plum1	76
ENSBTAG00000017493	JADE1	47	bisque4			plum2	47
ENSBTAG00000018024	NR1D2	47	bisque4			purple	330
ENSBTAG00000019065	EEPD1	47	bisque4			red	395
ENSBTAG00000019545	ENSBTAG00000019545	47	bisque4			royalblue	192
ENSBTAG00000020313	FNBP1	47	bisque4			saddlebrown	120
ENSBTAG00000020616	DGKD	47	bisque4			salmon	297
ENSBTAG00000021224	ZSWIM6	47	bisque4			salmon4	42
ENSBTAG00000023847	IKZF5	47	bisque4			sienna3	92
ENSBTAG00000024539	SPSB1	47	bisque4			skyblue	120
ENSBTAG00000024928	TNFRSF1B	47	bisque4			skyblue3	80
ENSBTAG00000027924	SNX18	47	bisque4			steelblue	119
ENSBTAG00000046218	KLF11	47	bisque4			tan	301
ENSBTAG00000048062	KDM6B	47	bisque4			thistle1	46
ENSBTAG00000000013	PRKAA1	7	black			thistle2	47
ENSBTAG00000000077	ADSL	7	black			turquoise	710
ENSBTAG00000000191	SLC25A20	7	black			violet	108
ENSBTAG00000000225	POLB	7	black			white	128
ENSBTAG00000000451	TMEM126A	7	black			yellow	579
ENSBTAG00000000497	AKR1A1	7	black			yellowgreen	83
ENSBTAG00000000837	PARP1	7	black
ENSBTAG00000000843	NDRG2	7	black
ENSBTAG00000000913	UQCR10	7	black
ENSBTAG00000000950	MRPS16	7	black
ENSBTAG00000001144	NAA20	7	black
ENSBTAG00000001165	AIFM2	7	black
ENSBTAG00000001224	ATP9B	7	black
ENSBTAG00000001471	POC1A	7	black
ENSBTAG00000001762	RFXANK	7	black
ENSBTAG00000001792	MICOS13	7	black
ENSBTAG00000001829	SLC17A9	7	black
ENSBTAG00000001868	PCYT2	7	black
ENSBTAG00000001872	ORC6	7	black
ENSBTAG00000001908	DLD	7	black
ENSBTAG00000002000	TIMM8B	7	black
ENSBTAG00000002282	EIF1	7	black
ENSBTAG00000002302	CD59	7	black
ENSBTAG00000002377	PSMB2	7	black
ENSBTAG00000002490	CHPT1	7	black
ENSBTAG00000002507	ATP5F1A	7	black
ENSBTAG00000002784	COPS5	7	black
ENSBTAG00000002863	ACAA2	7	black
ENSBTAG00000002917	PRKAG2	7	black
ENSBTAG00000002944	ATP5MC3	7	black
ENSBTAG00000003014	TRPV2	7	black
ENSBTAG00000003067	PSMB7	7	black
ENSBTAG00000003276	PRKCH	7	black
ENSBTAG00000003450	ATP6V1H	7	black
ENSBTAG00000003484	CZIB	7	black
ENSBTAG00000003588	ZFAND1	7	black
ENSBTAG00000003642	PRDX1	7	black
ENSBTAG00000003713	ZNRD2	7	black
ENSBTAG00000003907	TSPAN14	7	black
ENSBTAG00000003948	FDPS	7	black
ENSBTAG00000003958	TMEM220	7	black
ENSBTAG00000004064	BPNT1	7	black
ENSBTAG00000004108	CENPX	7	black
ENSBTAG00000004155	SPATA20	7	black
ENSBTAG00000004203	VPS33A	7	black
ENSBTAG00000004256	ODC1	7	black
ENSBTAG00000004348	MRPL21	7	black
ENSBTAG00000004374	CNPY2	7	black
ENSBTAG00000004428	H2AFZ	7	black
ENSBTAG00000004460	RFWD3	7	black
ENSBTAG00000004651	NME1	7	black
ENSBTAG00000004663	TRUB2	7	black
ENSBTAG00000004664	COQ4	7	black
ENSBTAG00000004688	DHCR24	7	black
ENSBTAG00000004750	VSTM2L	7	black
ENSBTAG00000004772	THEM4	7	black
ENSBTAG00000004786	TMEM134	7	black
ENSBTAG00000004977	QTRT2	7	black
ENSBTAG00000004997	CTNNAL1	7	black
ENSBTAG00000005096	COX7A2	7	black
ENSBTAG00000005239	ENSBTAG00000005239	7	black
ENSBTAG00000005280	ADA	7	black
ENSBTAG00000005311	POLR3H	7	black
ENSBTAG00000005340	SERGEF	7	black
ENSBTAG00000005347	GPN3	7	black
ENSBTAG00000005385	POP5	7	black
ENSBTAG00000005660	PSMD2	7	black
ENSBTAG00000005678	AACS	7	black
ENSBTAG00000005718	PLIN2	7	black
ENSBTAG00000005738	ATP8B1	7	black
ENSBTAG00000005897	FNTB	7	black
ENSBTAG00000005989	LAP3	7	black
ENSBTAG00000006033	NDUFA1	7	black
ENSBTAG00000006059	TSN	7	black
ENSBTAG00000006112	SPRTN	7	black
ENSBTAG00000006189	ACTG1	7	black
ENSBTAG00000006247	DHPS	7	black
ENSBTAG00000006391	NDUFAB1	7	black
ENSBTAG00000006441	ATP5PB	7	black
ENSBTAG00000006529	PDSS1	7	black
ENSBTAG00000006564	PSMA1	7	black
ENSBTAG00000006785	ARF2	7	black
ENSBTAG00000006832	SLC5A6	7	black
ENSBTAG00000006881	SLC35B1	7	black
ENSBTAG00000006920	ABCF3	7	black
ENSBTAG00000007106	GATD3A	7	black
ENSBTAG00000007115	GSR	7	black
ENSBTAG00000007172	GOT2	7	black
ENSBTAG00000007189	RCHY1	7	black
ENSBTAG00000007332	ATP5MG	7	black
ENSBTAG00000007335	TPD52	7	black
ENSBTAG00000007346	COMMD4	7	black
ENSBTAG00000007387	ENY2	7	black
ENSBTAG00000007397	FOLH1B	7	black
ENSBTAG00000007398	MRPS24	7	black
ENSBTAG00000007462	ASTE1	7	black
ENSBTAG00000007620	INTS11	7	black
ENSBTAG00000007658	CTNNBL1	7	black
ENSBTAG00000007662	HSPA5	7	black
ENSBTAG00000007712	SEC22B	7	black
ENSBTAG00000007725	ARF1	7	black
ENSBTAG00000007784	NAA50	7	black
ENSBTAG00000007812	NDUFA13	7	black
ENSBTAG00000007836	PPA1	7	black
ENSBTAG00000007931	SLC38A6	7	black
ENSBTAG00000008024	UCHL3	7	black
ENSBTAG00000008103	ALDH1A1	7	black
ENSBTAG00000008109	TMEM97	7	black
ENSBTAG00000008220	C15H11orf71	7	black
ENSBTAG00000008251	SNRPN	7	black
ENSBTAG00000008340	ATOX1	7	black
ENSBTAG00000008397	ZNF555	7	black
ENSBTAG00000008423	TIMM22	7	black
ENSBTAG00000008434	GCAT	7	black
ENSBTAG00000008595	PPHLN1	7	black
ENSBTAG00000008646	TRMT112	7	black
ENSBTAG00000008774	UROC1	7	black
ENSBTAG00000008990	DRG1	7	black
ENSBTAG00000009231	NSDHL	7	black
ENSBTAG00000009237	KDELR2	7	black
ENSBTAG00000009245	PPP2CB	7	black
ENSBTAG00000009359	ENSBTAG00000009359	7	black
ENSBTAG00000009508	SMDT1	7	black
ENSBTAG00000009547	ZDHHC4	7	black
ENSBTAG00000009575	TBC1D32	7	black
ENSBTAG00000009713	ATP5MD	7	black
ENSBTAG00000009839	GSTK1	7	black
ENSBTAG00000009871	RAB18	7	black
ENSBTAG00000009886	KDELR3	7	black
ENSBTAG00000009902	AKR1B1	7	black
ENSBTAG00000010083	HADHB	7	black
ENSBTAG00000010136	CMAS	7	black
ENSBTAG00000010180	URB2	7	black
ENSBTAG00000010181	GRPEL1	7	black
ENSBTAG00000010204	PCMT1	7	black
ENSBTAG00000010265	MGST3	7	black
ENSBTAG00000010390	SRI	7	black
ENSBTAG00000010498	SLC40A1	7	black
ENSBTAG00000010672	PCCA	7	black
ENSBTAG00000010701	NACA	7	black
ENSBTAG00000010832	JAGN1	7	black
ENSBTAG00000010868	SIAH1	7	black
ENSBTAG00000010910	COPS9	7	black
ENSBTAG00000010984	CDKN2AIPNL	7	black
ENSBTAG00000011121	CLCN4	7	black
ENSBTAG00000011239	SEC11A	7	black
ENSBTAG00000011257	ASAH1	7	black
ENSBTAG00000011414	EIF2B5	7	black
ENSBTAG00000011419	HSPA9	7	black
ENSBTAG00000011601	ST3GAL5	7	black
ENSBTAG00000011726	CRYL1	7	black
ENSBTAG00000011753	RCC1L	7	black
ENSBTAG00000011793	FDX1	7	black
ENSBTAG00000011857	PPM1H	7	black
ENSBTAG00000011918	BLOC1S1	7	black
ENSBTAG00000011931	CD63	7	black
ENSBTAG00000012024	SLC29A2	7	black
ENSBTAG00000012041	SPG7	7	black
ENSBTAG00000012243	POLR1E	7	black
ENSBTAG00000012344	RPL26	7	black
ENSBTAG00000012586	HSPD1	7	black
ENSBTAG00000012640	S100A8	7	black
ENSBTAG00000012642	TRADD	7	black
ENSBTAG00000012649	LSM8	7	black
ENSBTAG00000012654	CHCHD1	7	black
ENSBTAG00000012699	EXOSC1	7	black
ENSBTAG00000012726	PSMB5	7	black
ENSBTAG00000012739	C1QBP	7	black
ENSBTAG00000012756	CCT7	7	black
ENSBTAG00000012890	SLC25A3	7	black
ENSBTAG00000012981	HEXA	7	black
ENSBTAG00000013126	EMG1	7	black
ENSBTAG00000013162	HSPA8	7	black
ENSBTAG00000013340	BAX	7	black
ENSBTAG00000013477	GCHFR	7	black
ENSBTAG00000013563	TSG101	7	black
ENSBTAG00000013593	SNRPA1	7	black
ENSBTAG00000014024	POMP	7	black
ENSBTAG00000014046	BPI	7	black
ENSBTAG00000014081	NBAS	7	black
ENSBTAG00000014095	HAUS7	7	black
ENSBTAG00000014102	WDR77	7	black
ENSBTAG00000014146	SPCS3	7	black
ENSBTAG00000014166	POLR1B	7	black
ENSBTAG00000014233	CCT8	7	black
ENSBTAG00000014249	IVNS1ABP	7	black
ENSBTAG00000014299	RHOC	7	black
ENSBTAG00000014388	EIF3I	7	black
ENSBTAG00000014558	DDX21	7	black
ENSBTAG00000014700	DYNC1LI1	7	black
ENSBTAG00000014727	RFC4	7	black
ENSBTAG00000014766	SRSF1	7	black
ENSBTAG00000014772	NUDCD2	7	black
ENSBTAG00000014797	SEC22A	7	black
ENSBTAG00000014891	SRSF7	7	black
ENSBTAG00000014917	GTPBP4	7	black
ENSBTAG00000014970	LAMTOR5	7	black
ENSBTAG00000014971	SEC61G	7	black
ENSBTAG00000015004	TBCB	7	black
ENSBTAG00000015005	FANCG	7	black
ENSBTAG00000015009	LAMTOR4	7	black
ENSBTAG00000015038	HADHA	7	black
ENSBTAG00000015041	NDUFA2	7	black
ENSBTAG00000015042	WDR55	7	black
ENSBTAG00000015136	AARSD1	7	black
ENSBTAG00000015156	NDUFB1	7	black
ENSBTAG00000015160	PLD4	7	black
ENSBTAG00000015172	MCM6	7	black
ENSBTAG00000015352	MTMR4	7	black
ENSBTAG00000015521	GEMIN6	7	black
ENSBTAG00000015556	UBA3	7	black
ENSBTAG00000015894	WWOX	7	black
ENSBTAG00000015931	TTC4	7	black
ENSBTAG00000015944	WDR61	7	black
ENSBTAG00000015972	GLRX2	7	black
ENSBTAG00000016007	ADH5	7	black
ENSBTAG00000016211	GCDH	7	black
ENSBTAG00000016278	RPL30	7	black
ENSBTAG00000016644	LVRN	7	black
ENSBTAG00000016720	RAB1A	7	black
ENSBTAG00000016722	PGGHG	7	black
ENSBTAG00000016908	METTL1	7	black
ENSBTAG00000017009	CMC2	7	black
ENSBTAG00000017051	ACP6	7	black
ENSBTAG00000017155	TRIM32	7	black
ENSBTAG00000017212	HYPK	7	black
ENSBTAG00000017321	SUMO3	7	black
ENSBTAG00000017360	HDAC3	7	black
ENSBTAG00000017389	RPLP0	7	black
ENSBTAG00000017496	ATP5ME	7	black
ENSBTAG00000017554	RTN4IP1	7	black
ENSBTAG00000017633	EIF1AX	7	black
ENSBTAG00000017676	TPK1	7	black
ENSBTAG00000017812	ALS2CL	7	black
ENSBTAG00000017815	STX8	7	black
ENSBTAG00000017889	CCT5	7	black
ENSBTAG00000017913	BUB3	7	black
ENSBTAG00000018207	M6PR	7	black
ENSBTAG00000018269	MPV17	7	black
ENSBTAG00000018278	ATP5PO	7	black
ENSBTAG00000018286	RNF181	7	black
ENSBTAG00000018314	MED11	7	black
ENSBTAG00000018419	ADCY4	7	black
ENSBTAG00000018483	NDUFS3	7	black
ENSBTAG00000018646	ATP6V1B2	7	black
ENSBTAG00000018691	RHOU	7	black
ENSBTAG00000018694	ACSS3	7	black
ENSBTAG00000018704	BTG3	7	black
ENSBTAG00000018737	GLMN	7	black
ENSBTAG00000018777	ADCY5	7	black
ENSBTAG00000018918	NDUFAF3	7	black
ENSBTAG00000018969	POLR1C	7	black
ENSBTAG00000018970	XPO5	7	black
ENSBTAG00000019147	RPS20	7	black
ENSBTAG00000019156	CCT2	7	black
ENSBTAG00000019160	GLOD4	7	black
ENSBTAG00000019203	S100A4	7	black
ENSBTAG00000019253	RPL36A	7	black
ENSBTAG00000019295	MDH1	7	black
ENSBTAG00000019648	RACK1	7	black
ENSBTAG00000019937	WDR3	7	black
ENSBTAG00000020066	ZW10	7	black
ENSBTAG00000020106	AP2M1	7	black
ENSBTAG00000020266	SLC19A2	7	black
ENSBTAG00000020327	ZNF410	7	black
ENSBTAG00000020371	ACOT8	7	black
ENSBTAG00000020418	CA5B	7	black
ENSBTAG00000020517	MED9	7	black
ENSBTAG00000020518	PARK7	7	black
ENSBTAG00000020596	TMEM126B	7	black
ENSBTAG00000020684	ENSBTAG00000020684	7	black
ENSBTAG00000020752	CEP78	7	black
ENSBTAG00000020766	ABCA7	7	black
ENSBTAG00000020795	RPS21	7	black
ENSBTAG00000020996	CLDND1	7	black
ENSBTAG00000021067	ACTR1A	7	black
ENSBTAG00000021093	RPS16	7	black
ENSBTAG00000021170	OSBPL9	7	black
ENSBTAG00000021188	MRPL16	7	black
ENSBTAG00000021259	C2CD2	7	black
ENSBTAG00000021288	PSMB4	7	black
ENSBTAG00000021370	BLMH	7	black
ENSBTAG00000021677	TRIM37	7	black
ENSBTAG00000021688	FH	7	black
ENSBTAG00000021720	MRPL27	7	black
ENSBTAG00000021776	NDUFV1	7	black
ENSBTAG00000021820	DDX39A	7	black
ENSBTAG00000021832	HMGCL	7	black
ENSBTAG00000021955	NPC2	7	black
ENSBTAG00000022013	CBR4	7	black
ENSBTAG00000022114	TMEM65	7	black
ENSBTAG00000023283	JAML	7	black
ENSBTAG00000023375	METTL6	7	black
ENSBTAG00000023610	U2AF1L4	7	black
ENSBTAG00000023614	NUDT19	7	black
ENSBTAG00000023659	MT2A	7	black
ENSBTAG00000023846	ENSBTAG00000023846	7	black
ENSBTAG00000024605	DYNLL1	7	black
ENSBTAG00000024723	CHCHD3	7	black
ENSBTAG00000025554	LRRC73	7	black
ENSBTAG00000025564	RPL36AL	7	black
ENSBTAG00000026088	LYZ2	7	black
ENSBTAG00000026604	LYRM2	7	black
ENSBTAG00000026613	MSTO1	7	black
ENSBTAG00000027069	RAMAC	7	black
ENSBTAG00000027361	ROMO1	7	black
ENSBTAG00000027612	PPME1	7	black
ENSBTAG00000027630	CISD2	7	black
ENSBTAG00000030384	SURF1	7	black
ENSBTAG00000030540	ZDHHC12	7	black
ENSBTAG00000030769	KPTN	7	black
ENSBTAG00000030990	UQCC1	7	black
ENSBTAG00000031553	SLC49A3	7	black
ENSBTAG00000031609	THAP12	7	black
ENSBTAG00000031792	ZNRD1	7	black
ENSBTAG00000031797	MANF	7	black
ENSBTAG00000031941	PEPD	7	black
ENSBTAG00000032057	ENSBTAG00000032057	7	black
ENSBTAG00000032289	ARHGAP15	7	black
ENSBTAG00000032684	TCTEX1D2	7	black
ENSBTAG00000032764	ENSBTAG00000032764	7	black
ENSBTAG00000032777	TOMM5	7	black
ENSBTAG00000032859	ENSBTAG00000032859	7	black
ENSBTAG00000032902	ENSBTAG00000032902	7	black
ENSBTAG00000033078	CNEP1R1	7	black
ENSBTAG00000034182	ENSBTAG00000034182	7	black
ENSBTAG00000037461	SDHAF1	7	black
ENSBTAG00000037756	TET1	7	black
ENSBTAG00000038381	SLC26A6	7	black
ENSBTAG00000038488	TMSB4X	7	black
ENSBTAG00000038831	PHYHD1	7	black
ENSBTAG00000039046	CD24	7	black
ENSBTAG00000039208	ATP5F1E	7	black
ENSBTAG00000039374	IPO5	7	black
ENSBTAG00000039657	HIST1H2AC	7	black
ENSBTAG00000039664	ENSBTAG00000039664	7	black
ENSBTAG00000040006	SRSF3	7	black
ENSBTAG00000040518	ENSBTAG00000040518	7	black
ENSBTAG00000045957	SAMM50	7	black
ENSBTAG00000045989	CDC42EP5	7	black
ENSBTAG00000046037	SLC25A5	7	black
ENSBTAG00000046192	AK6	7	black
ENSBTAG00000046493	PDCD6	7	black
ENSBTAG00000046757	GTF2H4	7	black
ENSBTAG00000046786	UQCRFS1	7	black
ENSBTAG00000046928	ENSBTAG00000046928	7	black
ENSBTAG00000047029	ENSBTAG00000047029	7	black
ENSBTAG00000047330	FABP5	7	black
ENSBTAG00000047827	RENBP	7	black
ENSBTAG00000048722	ENSBTAG00000048722	7	black
ENSBTAG00000049483	COPRS	7	black
ENSBTAG00000050015	ENSBTAG00000050015	7	black
ENSBTAG00000050130	SNRPE	7	black
ENSBTAG00000050219	MICOS10	7	black
ENSBTAG00000050579	ENSBTAG00000050579	7	black
ENSBTAG00000050675	BOLA3	7	black
ENSBTAG00000050722	PHPT1	7	black
ENSBTAG00000051373	ENSBTAG00000051373	7	black
ENSBTAG00000051767	ENSBTAG00000051767	7	black
ENSBTAG00000052606	TRIM5	7	black
ENSBTAG00000052882	ENSBTAG00000052882	7	black
ENSBTAG00000053003	GPX4	7	black
ENSBTAG00000053107	COX5B	7	black
ENSBTAG00000053210	SNRPG	7	black
ENSBTAG00000053244	POLR2D	7	black
ENSBTAG00000053425	TMEM203	7	black
ENSBTAG00000053442	ENSBTAG00000053442	7	black
ENSBTAG00000053583	RBX1	7	black
ENSBTAG00000054095	GMFB	7	black
ENSBTAG00000054578	COMMD6	7	black
ENSBTAG00000054776	TXNDC17	7	black
ENSBTAG00000055033	RAN	7	black
ENSBTAG00000055057	ENSBTAG00000055057	7	black
ENSBTAG00000000037	CWC27	2	blue
ENSBTAG00000000056	STRADA	2	blue
ENSBTAG00000000133	CD68	2	blue
ENSBTAG00000000203	ATP6V1G1	2	blue
ENSBTAG00000000252	POLE3	2	blue
ENSBTAG00000000269	ENSBTAG00000000269	2	blue
ENSBTAG00000000274	YKT6	2	blue
ENSBTAG00000000371	DIS3L	2	blue
ENSBTAG00000000372	TIPIN	2	blue
ENSBTAG00000000375	SSRP1	2	blue
ENSBTAG00000000382	MED27	2	blue
ENSBTAG00000000501	KLHL13	2	blue
ENSBTAG00000000551	SMNDC1	2	blue
ENSBTAG00000000605	ATP5PF	2	blue
ENSBTAG00000000687	POC1B	2	blue
ENSBTAG00000000695	UBAP2	2	blue
ENSBTAG00000000746	KAT2B	2	blue
ENSBTAG00000000879	C14H8orf33	2	blue
ENSBTAG00000000895	TAF9B	2	blue
ENSBTAG00000000939	KIF16B	2	blue
ENSBTAG00000000940	TBCC	2	blue
ENSBTAG00000000967	DET1	2	blue
ENSBTAG00000001005	ZNF280B	2	blue
ENSBTAG00000001066	PILRA	2	blue
ENSBTAG00000001105	ANXA4	2	blue
ENSBTAG00000001160	GMEB1	2	blue
ENSBTAG00000001306	FXN	2	blue
ENSBTAG00000001311	MORF4L2	2	blue
ENSBTAG00000001328	SLBP	2	blue
ENSBTAG00000001333	PPARG	2	blue
ENSBTAG00000001364	DPH6	2	blue
ENSBTAG00000001395	C1H21orf91	2	blue
ENSBTAG00000001483	SRGAP2	2	blue
ENSBTAG00000001492	FYB1	2	blue
ENSBTAG00000001543	BRI3BP	2	blue
ENSBTAG00000001565	MESD	2	blue
ENSBTAG00000001575	CALM2	2	blue
ENSBTAG00000001597	PITPNM2	2	blue
ENSBTAG00000001618	ALPK3	2	blue
ENSBTAG00000001640	EPB41L1	2	blue
ENSBTAG00000001651	SYF2	2	blue
ENSBTAG00000001662	EHD3	2	blue
ENSBTAG00000001776	SIRT2	2	blue
ENSBTAG00000001796	CATSPERD	2	blue
ENSBTAG00000001806	IQCD	2	blue
ENSBTAG00000001832	MRPL10	2	blue
ENSBTAG00000001874	DOCK3	2	blue
ENSBTAG00000001962	MRPS27	2	blue
ENSBTAG00000002004	LLPH	2	blue
ENSBTAG00000002059	MCM9	2	blue
ENSBTAG00000002094	ATP5MF	2	blue
ENSBTAG00000002136	FCHO1	2	blue
ENSBTAG00000002144	ADRB2	2	blue
ENSBTAG00000002179	C10H15orf41	2	blue
ENSBTAG00000002201	NFXL1	2	blue
ENSBTAG00000002210	LAS1L	2	blue
ENSBTAG00000002233	CPNE2	2	blue
ENSBTAG00000002242	FAM192A	2	blue
ENSBTAG00000002275	PTP4A1	2	blue
ENSBTAG00000002329	ASAP2	2	blue
ENSBTAG00000002363	SESN2	2	blue
ENSBTAG00000002367	HCFC1R1	2	blue
ENSBTAG00000002376	PPIL1	2	blue
ENSBTAG00000002422	BCL9	2	blue
ENSBTAG00000002460	ACTL6A	2	blue
ENSBTAG00000002480	NUDT1	2	blue
ENSBTAG00000002623	SAMSN1	2	blue
ENSBTAG00000002647	RGS10	2	blue
ENSBTAG00000002654	DNAJC7	2	blue
ENSBTAG00000002655	ZWINT	2	blue
ENSBTAG00000002658	STAM	2	blue
ENSBTAG00000002730	ELP3	2	blue
ENSBTAG00000002778	SF3B2	2	blue
ENSBTAG00000002798	NABP2	2	blue
ENSBTAG00000002907	C2CD3	2	blue
ENSBTAG00000002920	KAT6B	2	blue
ENSBTAG00000002948	SETD2	2	blue
ENSBTAG00000003025	NME6	2	blue
ENSBTAG00000003043	GNG2	2	blue
ENSBTAG00000003077	DPF2	2	blue
ENSBTAG00000003199	SLC35C1	2	blue
ENSBTAG00000003261	AURKC	2	blue
ENSBTAG00000003265	ADD3	2	blue
ENSBTAG00000003300	MFGE8	2	blue
ENSBTAG00000003305	NCF1	2	blue
ENSBTAG00000003307	IMMT	2	blue
ENSBTAG00000003316	SYAP1	2	blue
ENSBTAG00000003362	HSP90B1	2	blue
ENSBTAG00000003401	ACTR3	2	blue
ENSBTAG00000003405	TP53I3	2	blue
ENSBTAG00000003422	SNX5	2	blue
ENSBTAG00000003460	TCEA1	2	blue
ENSBTAG00000003489	IPCEF1	2	blue
ENSBTAG00000003491	SLC25A23	2	blue
ENSBTAG00000003577	GSPT1	2	blue
ENSBTAG00000003579	FBXW4	2	blue
ENSBTAG00000003581	SETD7	2	blue
ENSBTAG00000003589	COMMD3	2	blue
ENSBTAG00000003610	DENND1A	2	blue
ENSBTAG00000003629	ASPA	2	blue
ENSBTAG00000003669	BNC2	2	blue
ENSBTAG00000003711	EPAS1	2	blue
ENSBTAG00000003843	SMARCAL1	2	blue
ENSBTAG00000003849	GNL2	2	blue
ENSBTAG00000003906	SUPT7L	2	blue
ENSBTAG00000003934	PSPC1	2	blue
ENSBTAG00000003965	LIPT1	2	blue
ENSBTAG00000003997	UBE2D4	2	blue
ENSBTAG00000004021	CDK2	2	blue
ENSBTAG00000004077	YWHAG	2	blue
ENSBTAG00000004111	LRRC45	2	blue
ENSBTAG00000004115	MYLIP	2	blue
ENSBTAG00000004188	SNAP47	2	blue
ENSBTAG00000004272	ISG12(B)	2	blue
ENSBTAG00000004279	RHOA	2	blue
ENSBTAG00000004288	GSTA4	2	blue
ENSBTAG00000004291	SEPTIN6	2	blue
ENSBTAG00000004310	UBR7	2	blue
ENSBTAG00000004339	ENSBTAG00000004339	2	blue
ENSBTAG00000004376	PAN2	2	blue
ENSBTAG00000004402	PRELID3B	2	blue
ENSBTAG00000004463	KDELR1	2	blue
ENSBTAG00000004476	ADHFE1	2	blue
ENSBTAG00000004502	CLUAP1	2	blue
ENSBTAG00000004553	TPM4	2	blue
ENSBTAG00000004675	ZNF18	2	blue
ENSBTAG00000004739	SLC18A2	2	blue
ENSBTAG00000004788	SDR39U1	2	blue
ENSBTAG00000004803	NTAN1	2	blue
ENSBTAG00000004925	ENSBTAG00000004925	2	blue
ENSBTAG00000004965	NUP133	2	blue
ENSBTAG00000004976	CDCA7L	2	blue
ENSBTAG00000005010	MXD3	2	blue
ENSBTAG00000005018	NFAM1	2	blue
ENSBTAG00000005042	SYN1	2	blue
ENSBTAG00000005221	WNK1	2	blue
ENSBTAG00000005265	ZCCHC9	2	blue
ENSBTAG00000005316	GDI2	2	blue
ENSBTAG00000005380	MOCS2	2	blue
ENSBTAG00000005400	ATG5	2	blue
ENSBTAG00000005441	ZMAT2	2	blue
ENSBTAG00000005446	POLR2J	2	blue
ENSBTAG00000005465	NDUFA9	2	blue
ENSBTAG00000005470	BIN3	2	blue
ENSBTAG00000005501	COBLL1	2	blue
ENSBTAG00000005504	TP53INP2	2	blue
ENSBTAG00000005556	CYGB	2	blue
ENSBTAG00000005588	DXO	2	blue
ENSBTAG00000005622	LITAF	2	blue
ENSBTAG00000005627	PAFAH1B2	2	blue
ENSBTAG00000005682	UBAC2	2	blue
ENSBTAG00000005696	DBF4B	2	blue
ENSBTAG00000005715	FUOM	2	blue
ENSBTAG00000005716	CRABP2	2	blue
ENSBTAG00000005735	ATP5MC2	2	blue
ENSBTAG00000005753	PARP6	2	blue
ENSBTAG00000005787	IFT57	2	blue
ENSBTAG00000005791	UROS	2	blue
ENSBTAG00000005816	IRF9	2	blue
ENSBTAG00000005827	FIG4	2	blue
ENSBTAG00000005828	MERTK	2	blue
ENSBTAG00000005851	VTA1	2	blue
ENSBTAG00000005907	NDUFB6	2	blue
ENSBTAG00000006039	ARHGDIB	2	blue
ENSBTAG00000006063	TMEM230	2	blue
ENSBTAG00000006080	MAST1	2	blue
ENSBTAG00000006116	SUGP1	2	blue
ENSBTAG00000006199	DRAP1	2	blue
ENSBTAG00000006235	INTS3	2	blue
ENSBTAG00000006250	CASC3	2	blue
ENSBTAG00000006398	ENSBTAG00000006398	2	blue
ENSBTAG00000006414	NUTF2	2	blue
ENSBTAG00000006423	PHF5A	2	blue
ENSBTAG00000006482	PTCD3	2	blue
ENSBTAG00000006517	DRG2	2	blue
ENSBTAG00000006548	MCCC1	2	blue
ENSBTAG00000006610	XRRA1	2	blue
ENSBTAG00000006642	PRKACA	2	blue
ENSBTAG00000006661	RALA	2	blue
ENSBTAG00000006667	EPB41	2	blue
ENSBTAG00000006670	ERGIC3	2	blue
ENSBTAG00000006744	TMEM131	2	blue
ENSBTAG00000006801	TMEM106A	2	blue
ENSBTAG00000006898	EPRS	2	blue
ENSBTAG00000006914	PRR3	2	blue
ENSBTAG00000006918	TLK1	2	blue
ENSBTAG00000006936	MRPS18B	2	blue
ENSBTAG00000006941	ATAT1	2	blue
ENSBTAG00000006984	CD55	2	blue
ENSBTAG00000006988	M1AP	2	blue
ENSBTAG00000007097	THTPA	2	blue
ENSBTAG00000007112	HSPB11	2	blue
ENSBTAG00000007156	AGAP2	2	blue
ENSBTAG00000007202	EI24	2	blue
ENSBTAG00000007214	ELL2	2	blue
ENSBTAG00000007305	VPS41	2	blue
ENSBTAG00000007366	HAUS8	2	blue
ENSBTAG00000007393	RND2	2	blue
ENSBTAG00000007520	MAPRE2	2	blue
ENSBTAG00000007537	PEX19	2	blue
ENSBTAG00000007644	GNG7	2	blue
ENSBTAG00000007646	PIGA	2	blue
ENSBTAG00000007648	NET1	2	blue
ENSBTAG00000007660	ZNF414	2	blue
ENSBTAG00000007737	UBA52	2	blue
ENSBTAG00000007746	AHR	2	blue
ENSBTAG00000007754	NDUFA3	2	blue
ENSBTAG00000007797	IGBP1	2	blue
ENSBTAG00000007802	BCLAF1	2	blue
ENSBTAG00000007872	PSIP1	2	blue
ENSBTAG00000007935	CALCOCO2	2	blue
ENSBTAG00000007968	RPUSD3	2	blue
ENSBTAG00000007981	GRK5	2	blue
ENSBTAG00000008001	NUCKS1	2	blue
ENSBTAG00000008035	ENSBTAG00000008035	2	blue
ENSBTAG00000008060	SNRNP35	2	blue
ENSBTAG00000008064	VPS37C	2	blue
ENSBTAG00000008065	CDPF1	2	blue
ENSBTAG00000008143	STK17A	2	blue
ENSBTAG00000008182	FOSB	2	blue
ENSBTAG00000008185	RTN2	2	blue
ENSBTAG00000008224	PAIP2	2	blue
ENSBTAG00000008228	BEND6	2	blue
ENSBTAG00000008283	FLI1	2	blue
ENSBTAG00000008288	ANKRD26	2	blue
ENSBTAG00000008372	PEX11B	2	blue
ENSBTAG00000008470	MPHOSPH9	2	blue
ENSBTAG00000008513	RHEX	2	blue
ENSBTAG00000008520	NFIC	2	blue
ENSBTAG00000008537	FAM219A	2	blue
ENSBTAG00000008573	ZFP36	2	blue
ENSBTAG00000008609	SEPTIN8	2	blue
ENSBTAG00000008705	CABLES1	2	blue
ENSBTAG00000008716	SSB	2	blue
ENSBTAG00000008733	MAGED1	2	blue
ENSBTAG00000008764	SMYD5	2	blue
ENSBTAG00000008794	ATF6B	2	blue
ENSBTAG00000008804	SAAL1	2	blue
ENSBTAG00000008837	CSNK2B	2	blue
ENSBTAG00000008845	INTS9	2	blue
ENSBTAG00000008964	DTD1	2	blue
ENSBTAG00000009002	ENSBTAG00000009002	2	blue
ENSBTAG00000009049	ENSBTAG00000009049	2	blue
ENSBTAG00000009127	TSPYL4	2	blue
ENSBTAG00000009165	LPIN3	2	blue
ENSBTAG00000009275	MTRF1L	2	blue
ENSBTAG00000009278	MSL3	2	blue
ENSBTAG00000009290	FAM161A	2	blue
ENSBTAG00000009353	EVI2B	2	blue
ENSBTAG00000009362	SYNE1	2	blue
ENSBTAG00000009389	HNRNPH1	2	blue
ENSBTAG00000009427	PPM1D	2	blue
ENSBTAG00000009458	METTL2A	2	blue
ENSBTAG00000009472	C4H7orf25	2	blue
ENSBTAG00000009477	PIR	2	blue
ENSBTAG00000009488	NXF1	2	blue
ENSBTAG00000009490	STX5	2	blue
ENSBTAG00000009507	PHETA2	2	blue
ENSBTAG00000009518	ALKBH3	2	blue
ENSBTAG00000009522	EIF4E	2	blue
ENSBTAG00000009600	STAMBP	2	blue
ENSBTAG00000009611	PHF21A	2	blue
ENSBTAG00000009714	ARHGAP33	2	blue
ENSBTAG00000009715	PDCD11	2	blue
ENSBTAG00000009734	XPA	2	blue
ENSBTAG00000009736	CDC42BPG	2	blue
ENSBTAG00000009777	NUP35	2	blue
ENSBTAG00000009838	RRP15	2	blue
ENSBTAG00000009863	BHLHE40	2	blue
ENSBTAG00000010015	NMRAL1	2	blue
ENSBTAG00000010113	ZBTB24	2	blue
ENSBTAG00000010118	HAT1	2	blue
ENSBTAG00000010191	PAK1	2	blue
ENSBTAG00000010207	NUDT21	2	blue
ENSBTAG00000010278	STPG1	2	blue
ENSBTAG00000010298	GTF2A2	2	blue
ENSBTAG00000010321	TTC1	2	blue
ENSBTAG00000010399	TXNDC16	2	blue
ENSBTAG00000010401	UBE4B	2	blue
ENSBTAG00000010439	AKAP8L	2	blue
ENSBTAG00000010451	PA2G4	2	blue
ENSBTAG00000010484	LRRN4CL	2	blue
ENSBTAG00000010545	KXD1	2	blue
ENSBTAG00000010555	LSMEM1	2	blue
ENSBTAG00000010563	PTPN2	2	blue
ENSBTAG00000010587	SH3BGRL	2	blue
ENSBTAG00000010593	SRP72	2	blue
ENSBTAG00000010709	DLAT	2	blue
ENSBTAG00000010723	PFDN6	2	blue
ENSBTAG00000010736	BBS5	2	blue
ENSBTAG00000010756	ST7	2	blue
ENSBTAG00000010784	ABT1	2	blue
ENSBTAG00000010793	CCDC80	2	blue
ENSBTAG00000010871	ENSBTAG00000010871	2	blue
ENSBTAG00000010916	LHFPL4	2	blue
ENSBTAG00000010931	SSBP1	2	blue
ENSBTAG00000010949	PROSER1	2	blue
ENSBTAG00000010964	STARD5	2	blue
ENSBTAG00000011043	RAC2	2	blue
ENSBTAG00000011111	COPS7A	2	blue
ENSBTAG00000011135	OCEL1	2	blue
ENSBTAG00000011242	MUTYH	2	blue
ENSBTAG00000011258	ACOT9	2	blue
ENSBTAG00000011396	HNRNPC	2	blue
ENSBTAG00000011694	TIMM23	2	blue
ENSBTAG00000011860	SUPT20H	2	blue
ENSBTAG00000011893	HDHD2	2	blue
ENSBTAG00000012003	PPIA	2	blue
ENSBTAG00000012074	MYB	2	blue
ENSBTAG00000012095	GEMIN5	2	blue
ENSBTAG00000012142	RAD18	2	blue
ENSBTAG00000012152	NONO	2	blue
ENSBTAG00000012241	POLD2	2	blue
ENSBTAG00000012338	FAH	2	blue
ENSBTAG00000012365	ANP32A	2	blue
ENSBTAG00000012383	CHMP5	2	blue
ENSBTAG00000012425	RTL6	2	blue
ENSBTAG00000012470	SNAPIN	2	blue
ENSBTAG00000012471	ILF2	2	blue
ENSBTAG00000012495	SF3B4	2	blue
ENSBTAG00000012511	BAD	2	blue
ENSBTAG00000012526	APBB1IP	2	blue
ENSBTAG00000012587	BABAM1	2	blue
ENSBTAG00000012599	SMAD3	2	blue
ENSBTAG00000012622	TRA2A	2	blue
ENSBTAG00000012632	TECR	2	blue
ENSBTAG00000012658	TMA16	2	blue
ENSBTAG00000012683	SRRM2	2	blue
ENSBTAG00000012691	GTF2E2	2	blue
ENSBTAG00000012757	GCNT1	2	blue
ENSBTAG00000012787	SDE2	2	blue
ENSBTAG00000012860	PDZD11	2	blue
ENSBTAG00000012968	COA1	2	blue
ENSBTAG00000012975	VDAC2	2	blue
ENSBTAG00000012979	ZMYND12	2	blue
ENSBTAG00000013112	C7H5orf15	2	blue
ENSBTAG00000013166	SMYD2	2	blue
ENSBTAG00000013218	GORASP2	2	blue
ENSBTAG00000013244	HDAC6	2	blue
ENSBTAG00000013302	R3HDM1	2	blue
ENSBTAG00000013314	PBX3	2	blue
ENSBTAG00000013403	AGBL5	2	blue
ENSBTAG00000013480	DNAJC17	2	blue
ENSBTAG00000013533	CLIC1	2	blue
ENSBTAG00000013721	PSMD10	2	blue
ENSBTAG00000013724	ATG4A	2	blue
ENSBTAG00000013735	TBCE	2	blue
ENSBTAG00000013740	SP2	2	blue
ENSBTAG00000013772	SRRM1	2	blue
ENSBTAG00000013773	PKP4	2	blue
ENSBTAG00000013830	LEO1	2	blue
ENSBTAG00000013900	TRIM21	2	blue
ENSBTAG00000013905	SMC3	2	blue
ENSBTAG00000013910	POLR3GL	2	blue
ENSBTAG00000013937	SPICE1	2	blue
ENSBTAG00000013953	CALD1	2	blue
ENSBTAG00000013982	UACA	2	blue
ENSBTAG00000013992	ACYP1	2	blue
ENSBTAG00000014015	PLA2G6	2	blue
ENSBTAG00000014032	EIF3H	2	blue
ENSBTAG00000014129	RAB5B	2	blue
ENSBTAG00000014170	MAP7D3	2	blue
ENSBTAG00000014202	CDK5RAP3	2	blue
ENSBTAG00000014253	TBC1D22B	2	blue
ENSBTAG00000014316	HNRNPH3	2	blue
ENSBTAG00000014377	CHD3	2	blue
ENSBTAG00000014401	SORBS3	2	blue
ENSBTAG00000014421	PBX2	2	blue
ENSBTAG00000014430	CDC26	2	blue
ENSBTAG00000014515	RFC1	2	blue
ENSBTAG00000014518	RPL9	2	blue
ENSBTAG00000014521	UGDH	2	blue
ENSBTAG00000014549	GNL3	2	blue
ENSBTAG00000014605	ETV6	2	blue
ENSBTAG00000014636	ZFHX3	2	blue
ENSBTAG00000014649	CPT2	2	blue
ENSBTAG00000014711	DBF4	2	blue
ENSBTAG00000014744	TXNDC15	2	blue
ENSBTAG00000014759	WBP11	2	blue
ENSBTAG00000014771	RBMX2	2	blue
ENSBTAG00000014777	FBXO6	2	blue
ENSBTAG00000014804	HNRNPDL	2	blue
ENSBTAG00000014933	TRAK2	2	blue
ENSBTAG00000015012	PTRHD1	2	blue
ENSBTAG00000015019	STN1	2	blue
ENSBTAG00000015053	CFL2	2	blue
ENSBTAG00000015115	ACP4	2	blue
ENSBTAG00000015131	SLC29A1	2	blue
ENSBTAG00000015145	S100A11	2	blue
ENSBTAG00000015146	TOX4	2	blue
ENSBTAG00000015263	CPSF7	2	blue
ENSBTAG00000015316	NPM1	2	blue
ENSBTAG00000015321	TRERF1	2	blue
ENSBTAG00000015346	NASP	2	blue
ENSBTAG00000015403	TPP1	2	blue
ENSBTAG00000015427	CFDP1	2	blue
ENSBTAG00000015441	ACTG2	2	blue
ENSBTAG00000015481	MTIF2	2	blue
ENSBTAG00000015513	DOCK5	2	blue
ENSBTAG00000015522	MRPS31	2	blue
ENSBTAG00000015604	ZNF385A	2	blue
ENSBTAG00000015639	ERAL1	2	blue
ENSBTAG00000015683	HSPA4	2	blue
ENSBTAG00000015742	ICAM3	2	blue
ENSBTAG00000015752	SP110	2	blue
ENSBTAG00000015817	ELK1	2	blue
ENSBTAG00000015878	RHNO1	2	blue
ENSBTAG00000015981	ETV1	2	blue
ENSBTAG00000015986	NDE1	2	blue
ENSBTAG00000016191	ZNF32	2	blue
ENSBTAG00000016199	CLINT1	2	blue
ENSBTAG00000016294	ZNF438	2	blue
ENSBTAG00000016296	GPD1	2	blue
ENSBTAG00000016319	CYB5D2	2	blue
ENSBTAG00000016363	TFG	2	blue
ENSBTAG00000016401	OPTN	2	blue
ENSBTAG00000016427	COMMD7	2	blue
ENSBTAG00000016549	CARMIL1	2	blue
ENSBTAG00000016603	ENSBTAG00000016603	2	blue
ENSBTAG00000016606	PCGF1	2	blue
ENSBTAG00000016622	TCAIM	2	blue
ENSBTAG00000016679	ETFDH	2	blue
ENSBTAG00000016705	BCAS2	2	blue
ENSBTAG00000016730	ANP32E	2	blue
ENSBTAG00000016795	RUFY3	2	blue
ENSBTAG00000016855	BUD13	2	blue
ENSBTAG00000016869	POLD3	2	blue
ENSBTAG00000016873	OSER1	2	blue
ENSBTAG00000016887	TAF11	2	blue
ENSBTAG00000016918	MYOF	2	blue
ENSBTAG00000016969	ORC3	2	blue
ENSBTAG00000016977	FUNDC2	2	blue
ENSBTAG00000017011	CCDC125	2	blue
ENSBTAG00000017096	ERICH1	2	blue
ENSBTAG00000017137	CDC37L1	2	blue
ENSBTAG00000017195	FANCC	2	blue
ENSBTAG00000017196	PDIA3	2	blue
ENSBTAG00000017239	GABBR1	2	blue
ENSBTAG00000017246	UBB	2	blue
ENSBTAG00000017275	COIL	2	blue
ENSBTAG00000017468	NUCB2	2	blue
ENSBTAG00000017542	PPARD	2	blue
ENSBTAG00000017656	ST3GAL3	2	blue
ENSBTAG00000017662	EEF2K	2	blue
ENSBTAG00000017664	HGF	2	blue
ENSBTAG00000017685	JUP	2	blue
ENSBTAG00000017733	CA2	2	blue
ENSBTAG00000017798	ERH	2	blue
ENSBTAG00000018025	IQCG	2	blue
ENSBTAG00000018070	SCNM1	2	blue
ENSBTAG00000018097	PARN	2	blue
ENSBTAG00000018108	PXN	2	blue
ENSBTAG00000018245	SLC1A3	2	blue
ENSBTAG00000018263	WAC	2	blue
ENSBTAG00000018292	MOSPD2	2	blue
ENSBTAG00000018310	SETD3	2	blue
ENSBTAG00000018318	DNAJB5	2	blue
ENSBTAG00000018348	CBLL1	2	blue
ENSBTAG00000018361	R3HDM2	2	blue
ENSBTAG00000018382	SMS	2	blue
ENSBTAG00000018385	DNAJC8	2	blue
ENSBTAG00000018403	ARHGAP9	2	blue
ENSBTAG00000018471	SSR3	2	blue
ENSBTAG00000018502	ARMC9	2	blue
ENSBTAG00000018522	OAZ1	2	blue
ENSBTAG00000018598	HSPB6	2	blue
ENSBTAG00000018631	SAP18	2	blue
ENSBTAG00000018680	ENSBTAG00000018680	2	blue
ENSBTAG00000018697	WDR44	2	blue
ENSBTAG00000018699	KAT7	2	blue
ENSBTAG00000018706	PCTP	2	blue
ENSBTAG00000018768	HMGN1	2	blue
ENSBTAG00000018800	RPS4X	2	blue
ENSBTAG00000018809	RANGRF	2	blue
ENSBTAG00000018812	NOP56	2	blue
ENSBTAG00000018824	MIA3	2	blue
ENSBTAG00000018862	EIF4E3	2	blue
ENSBTAG00000018909	CREB5	2	blue
ENSBTAG00000018913	DALRD3	2	blue
ENSBTAG00000019011	PGM1	2	blue
ENSBTAG00000019033	CD84	2	blue
ENSBTAG00000019085	SRP54	2	blue
ENSBTAG00000019091	RNPC3	2	blue
ENSBTAG00000019119	ZCRB1	2	blue
ENSBTAG00000019211	BRIX1	2	blue
ENSBTAG00000019214	USP14	2	blue
ENSBTAG00000019218	ATP6V0A1	2	blue
ENSBTAG00000019227	ENSBTAG00000019227	2	blue
ENSBTAG00000019265	AGK	2	blue
ENSBTAG00000019312	TFCP2	2	blue
ENSBTAG00000019345	RFK	2	blue
ENSBTAG00000019441	MED28	2	blue
ENSBTAG00000019446	ELP5	2	blue
ENSBTAG00000019568	IFT74	2	blue
ENSBTAG00000019581	PLEKHF2	2	blue
ENSBTAG00000019604	VASP	2	blue
ENSBTAG00000019615	PHTF1	2	blue
ENSBTAG00000019663	DECR1	2	blue
ENSBTAG00000019730	PNISR	2	blue
ENSBTAG00000019755	REEP3	2	blue
ENSBTAG00000019838	SHC1	2	blue
ENSBTAG00000019845	USP30	2	blue
ENSBTAG00000019918	PSME3	2	blue
ENSBTAG00000020059	GEN1	2	blue
ENSBTAG00000020123	AUP1	2	blue
ENSBTAG00000020144	GPR34	2	blue
ENSBTAG00000020177	C5H12orf10	2	blue
ENSBTAG00000020192	PPP2R5C	2	blue
ENSBTAG00000020309	G3BP1	2	blue
ENSBTAG00000020394	TNFAIP8L2	2	blue
ENSBTAG00000020405	NDUFB9	2	blue
ENSBTAG00000020431	DERL2	2	blue
ENSBTAG00000020444	MAST2	2	blue
ENSBTAG00000020445	ZNF398	2	blue
ENSBTAG00000020471	SAMD15	2	blue
ENSBTAG00000020503	C17H12orf65	2	blue
ENSBTAG00000020525	SEC31A	2	blue
ENSBTAG00000020591	VAMP4	2	blue
ENSBTAG00000020654	BAZ2B	2	blue
ENSBTAG00000020701	MEF2C	2	blue
ENSBTAG00000020714	DDX19B	2	blue
ENSBTAG00000020749	PRXL2C	2	blue
ENSBTAG00000020958	LRRC8D	2	blue
ENSBTAG00000021158	SATB1	2	blue
ENSBTAG00000021204	TES	2	blue
ENSBTAG00000021291	STXBP6	2	blue
ENSBTAG00000021346	CCDC34	2	blue
ENSBTAG00000021358	BLNK	2	blue
ENSBTAG00000021433	ENSBTAG00000021433	2	blue
ENSBTAG00000021580	HNRNPA3	2	blue
ENSBTAG00000021587	SMPDL3A	2	blue
ENSBTAG00000021604	TMEM138	2	blue
ENSBTAG00000021611	C15H11orf74	2	blue
ENSBTAG00000021708	CEP128	2	blue
ENSBTAG00000021767	UBE2N	2	blue
ENSBTAG00000021778	SELENON	2	blue
ENSBTAG00000021843	UBQLN2	2	blue
ENSBTAG00000021896	NUP214	2	blue
ENSBTAG00000021922	SMAP2	2	blue
ENSBTAG00000021934	RETSAT	2	blue
ENSBTAG00000021986	MAPK1IP1L	2	blue
ENSBTAG00000022155	FSTL1	2	blue
ENSBTAG00000022733	EPM2AIP1	2	blue
ENSBTAG00000023259	OSBPL1A	2	blue
ENSBTAG00000023453	C18H19orf54	2	blue
ENSBTAG00000024095	THRAP3	2	blue
ENSBTAG00000024378	MRPS21	2	blue
ENSBTAG00000024503	FCER1G	2	blue
ENSBTAG00000024756	DENND6B	2	blue
ENSBTAG00000024869	CX3CL1	2	blue
ENSBTAG00000025219	ENSBTAG00000025219	2	blue
ENSBTAG00000025400	PARP4	2	blue
ENSBTAG00000025403	TTLL5	2	blue
ENSBTAG00000025450	SYNE2	2	blue
ENSBTAG00000025632	NOP10	2	blue
ENSBTAG00000025859	ZCCHC7	2	blue
ENSBTAG00000026246	MOSPD3	2	blue
ENSBTAG00000026266	MYL12B	2	blue
ENSBTAG00000026371	SNX29	2	blue
ENSBTAG00000026580	HTR1E	2	blue
ENSBTAG00000026660	TAF12	2	blue
ENSBTAG00000026916	PRR13	2	blue
ENSBTAG00000027316	UBE2V1	2	blue
ENSBTAG00000027390	RTF2	2	blue
ENSBTAG00000027446	RSU1	2	blue
ENSBTAG00000030366	RBM22	2	blue
ENSBTAG00000030432	TTC8	2	blue
ENSBTAG00000030744	NFYB	2	blue
ENSBTAG00000030939	ZNF575	2	blue
ENSBTAG00000031295	HSDL2	2	blue
ENSBTAG00000031335	BABAM2	2	blue
ENSBTAG00000031444	LY86	2	blue
ENSBTAG00000031561	RSRC1	2	blue
ENSBTAG00000031800	PPDPF	2	blue
ENSBTAG00000031809	DENND1C	2	blue
ENSBTAG00000031851	SELPLG	2	blue
ENSBTAG00000031998	CXCL16	2	blue
ENSBTAG00000032227	RBIS	2	blue
ENSBTAG00000032369	NMI	2	blue
ENSBTAG00000032872	THOC7	2	blue
ENSBTAG00000033095	WDR70	2	blue
ENSBTAG00000033186	OXCT1	2	blue
ENSBTAG00000033222	CALR3	2	blue
ENSBTAG00000033316	PDCD1LG2	2	blue
ENSBTAG00000033333	CDK10	2	blue
ENSBTAG00000033464	SPA17	2	blue
ENSBTAG00000033543	RRAGA	2	blue
ENSBTAG00000034992	MCTS1	2	blue
ENSBTAG00000035735	BIRC2	2	blue
ENSBTAG00000037571	EBAG9	2	blue
ENSBTAG00000037781	FKBPL	2	blue
ENSBTAG00000038045	FLT3LG	2	blue
ENSBTAG00000038079	C16H1orf21	2	blue
ENSBTAG00000038186	GLRX	2	blue
ENSBTAG00000038238	ENSBTAG00000038238	2	blue
ENSBTAG00000038540	ENSBTAG00000038540	2	blue
ENSBTAG00000038777	MSMP	2	blue
ENSBTAG00000038795	STARD3NL	2	blue
ENSBTAG00000038893	ENSBTAG00000038893	2	blue
ENSBTAG00000039075	ZNF527	2	blue
ENSBTAG00000039442	SEC62	2	blue
ENSBTAG00000039720	TMEM225B	2	blue
ENSBTAG00000039954	COPZ2	2	blue
ENSBTAG00000039958	GYS1	2	blue
ENSBTAG00000040161	ENSBTAG00000040161	2	blue
ENSBTAG00000040338	OBSL1	2	blue
ENSBTAG00000040380	ENSBTAG00000040380	2	blue
ENSBTAG00000040384	POLR2M	2	blue
ENSBTAG00000040602	ENSBTAG00000040602	2	blue
ENSBTAG00000043250	7SK	2	blue
ENSBTAG00000044179	CERS6	2	blue
ENSBTAG00000045577	MCCD1	2	blue
ENSBTAG00000045596	ENSBTAG00000045596	2	blue
ENSBTAG00000046135	ENSBTAG00000046135	2	blue
ENSBTAG00000046189	RNASE13	2	blue
ENSBTAG00000046295	CCER2	2	blue
ENSBTAG00000046394	RPL23A	2	blue
ENSBTAG00000047004	UMAD1	2	blue
ENSBTAG00000047009	ANKRD66	2	blue
ENSBTAG00000047314	PPIE	2	blue
ENSBTAG00000047376	PIN4	2	blue
ENSBTAG00000047545	RTL5	2	blue
ENSBTAG00000047649	AUH	2	blue
ENSBTAG00000047673	THUMPD1	2	blue
ENSBTAG00000047731	FAM189B	2	blue
ENSBTAG00000047768	COX7B	2	blue
ENSBTAG00000047783	ENSBTAG00000047783	2	blue
ENSBTAG00000047954	ZNF75D	2	blue
ENSBTAG00000047955	ZNF774	2	blue
ENSBTAG00000048071	EXOSC2	2	blue
ENSBTAG00000048107	CANX	2	blue
ENSBTAG00000048386	ENSBTAG00000048386	2	blue
ENSBTAG00000048620	ENSBTAG00000048620	2	blue
ENSBTAG00000048674	BIVM	2	blue
ENSBTAG00000048824	PET100	2	blue
ENSBTAG00000048856	C16H1orf115	2	blue
ENSBTAG00000048959	ENSBTAG00000048959	2	blue
ENSBTAG00000049203	FBXO17	2	blue
ENSBTAG00000049233	ENSBTAG00000049233	2	blue
ENSBTAG00000049309	TAF13	2	blue
ENSBTAG00000049402	SUMO1	2	blue
ENSBTAG00000049554	C6orf52	2	blue
ENSBTAG00000049723	ENSBTAG00000049723	2	blue
ENSBTAG00000049905	ENSBTAG00000049905	2	blue
ENSBTAG00000050078	SFXN5	2	blue
ENSBTAG00000050239	ENSBTAG00000050239	2	blue
ENSBTAG00000050467	BBS10	2	blue
ENSBTAG00000050743	ENSBTAG00000050743	2	blue
ENSBTAG00000050786	ENSBTAG00000050786	2	blue
ENSBTAG00000050791	ENSBTAG00000050791	2	blue
ENSBTAG00000050888	DNAJC24	2	blue
ENSBTAG00000050907	RPP21	2	blue
ENSBTAG00000051000	ENSBTAG00000051000	2	blue
ENSBTAG00000051094	ENSBTAG00000051094	2	blue
ENSBTAG00000051246	ENSBTAG00000051246	2	blue
ENSBTAG00000051267	CRADD	2	blue
ENSBTAG00000051386	AP3S1	2	blue
ENSBTAG00000051506	ENSBTAG00000051506	2	blue
ENSBTAG00000051519	ENSBTAG00000051519	2	blue
ENSBTAG00000051586	ECE2	2	blue
ENSBTAG00000051637	ENSBTAG00000051637	2	blue
ENSBTAG00000051697	ENSBTAG00000051697	2	blue
ENSBTAG00000052002	ENSBTAG00000052002	2	blue
ENSBTAG00000052085	ENSBTAG00000052085	2	blue
ENSBTAG00000052255	TVP23A	2	blue
ENSBTAG00000052268	SELENOF	2	blue
ENSBTAG00000052646	ENSBTAG00000052646	2	blue
ENSBTAG00000052741	ENSBTAG00000052741	2	blue
ENSBTAG00000052878	ENSBTAG00000052878	2	blue
ENSBTAG00000052979	TMEM69	2	blue
ENSBTAG00000053365	ENSBTAG00000053365	2	blue
ENSBTAG00000053552	ENSBTAG00000053552	2	blue
ENSBTAG00000053641	ENSBTAG00000053641	2	blue
ENSBTAG00000053918	SPCS1	2	blue
ENSBTAG00000054085	SELENOP	2	blue
ENSBTAG00000054116	ENSBTAG00000054116	2	blue
ENSBTAG00000054188	CMTM3	2	blue
ENSBTAG00000054259	ENSBTAG00000054259	2	blue
ENSBTAG00000054438	GPSM3	2	blue
ENSBTAG00000054623	HOXB9	2	blue
ENSBTAG00000054647	RPE	2	blue
ENSBTAG00000054727	ENSBTAG00000054727	2	blue
ENSBTAG00000054746	NBDY	2	blue
ENSBTAG00000054934	VAMP2	2	blue
ENSBTAG00000055017	SCIMP	2	blue
ENSBTAG00000055082	COX6B1	2	blue
ENSBTAG00000055220	ENSBTAG00000055220	2	blue
ENSBTAG00000055252	UBE2E1	2	blue
ENSBTAG00000000094	ATPAF1	3	brown
ENSBTAG00000000162	ANAPC16	3	brown
ENSBTAG00000000182	SPINT2	3	brown
ENSBTAG00000000201	LTN1	3	brown
ENSBTAG00000000205	MMD	3	brown
ENSBTAG00000000277	IL18	3	brown
ENSBTAG00000000291	DHTKD1	3	brown
ENSBTAG00000000297	ZNF330	3	brown
ENSBTAG00000000387	NICN1	3	brown
ENSBTAG00000000405	VKORC1	3	brown
ENSBTAG00000000504	GTF2B	3	brown
ENSBTAG00000000532	EXO5	3	brown
ENSBTAG00000000562	TOMM20	3	brown
ENSBTAG00000000629	MMS22L	3	brown
ENSBTAG00000000679	PGM3	3	brown
ENSBTAG00000000806	ATAD1	3	brown
ENSBTAG00000000851	CYP20A1	3	brown
ENSBTAG00000000974	IARS	3	brown
ENSBTAG00000000990	PSMA2	3	brown
ENSBTAG00000001092	PHOSPHO2	3	brown
ENSBTAG00000001109	MRPS14	3	brown
ENSBTAG00000001113	NDUFAF7	3	brown
ENSBTAG00000001179	TEP1	3	brown
ENSBTAG00000001198	GIMAP7	3	brown
ENSBTAG00000001254	ANKRD46	3	brown
ENSBTAG00000001258	TMEM50B	3	brown
ENSBTAG00000001289	MRPL18	3	brown
ENSBTAG00000001296	TMEM50A	3	brown
ENSBTAG00000001302	MRPS28	3	brown
ENSBTAG00000001391	ANKRD42	3	brown
ENSBTAG00000001407	AP3S2	3	brown
ENSBTAG00000001475	MCUR1	3	brown
ENSBTAG00000001617	G2E3	3	brown
ENSBTAG00000001635	CUTA	3	brown
ENSBTAG00000001754	AHCYL2	3	brown
ENSBTAG00000001854	CIAPIN1	3	brown
ENSBTAG00000001858	ENSBTAG00000001858	3	brown
ENSBTAG00000001882	CD79A	3	brown
ENSBTAG00000001889	C22H3orf14	3	brown
ENSBTAG00000001892	YAE1	3	brown
ENSBTAG00000001895	PGGT1B	3	brown
ENSBTAG00000001928	PDIA6	3	brown
ENSBTAG00000001942	SNX27	3	brown
ENSBTAG00000001948	VTI1B	3	brown
ENSBTAG00000001957	TRMT11	3	brown
ENSBTAG00000001977	YIPF6	3	brown
ENSBTAG00000001992	CYP51A1	3	brown
ENSBTAG00000002028	DIPK1A	3	brown
ENSBTAG00000002045	PSMD13	3	brown
ENSBTAG00000002073	RAD17	3	brown
ENSBTAG00000002137	SUGT1	3	brown
ENSBTAG00000002266	NPL	3	brown
ENSBTAG00000002296	TMEM173	3	brown
ENSBTAG00000002478	AGMAT	3	brown
ENSBTAG00000002512	HAUS1	3	brown
ENSBTAG00000002610	FKBP3	3	brown
ENSBTAG00000002650	ZPR1	3	brown
ENSBTAG00000002703	ATP6V1A	3	brown
ENSBTAG00000002712	MDP1	3	brown
ENSBTAG00000002743	OSGEP	3	brown
ENSBTAG00000002767	GNB4	3	brown
ENSBTAG00000002786	ENSBTAG00000002786	3	brown
ENSBTAG00000002829	TCP1	3	brown
ENSBTAG00000002837	TOR1B	3	brown
ENSBTAG00000002938	CPED1	3	brown
ENSBTAG00000002953	TXN	3	brown
ENSBTAG00000002973	RPP30	3	brown
ENSBTAG00000003015	SESN1	3	brown
ENSBTAG00000003035	IMPACT	3	brown
ENSBTAG00000003066	NSA2	3	brown
ENSBTAG00000003076	NT5DC1	3	brown
ENSBTAG00000003178	ATE1	3	brown
ENSBTAG00000003354	SMCHD1	3	brown
ENSBTAG00000003383	ENSBTAG00000003383	3	brown
ENSBTAG00000003415	ESD	3	brown
ENSBTAG00000003469	CHURC1	3	brown
ENSBTAG00000003501	SACM1L	3	brown
ENSBTAG00000003504	GSS	3	brown
ENSBTAG00000003550	C29H11orf54	3	brown
ENSBTAG00000003566	ARFIP2	3	brown
ENSBTAG00000003634	CISD1	3	brown
ENSBTAG00000003690	NHLRC2	3	brown
ENSBTAG00000003718	HACL1	3	brown
ENSBTAG00000003746	SCP2	3	brown
ENSBTAG00000003747	PTGR2	3	brown
ENSBTAG00000003804	SCCPDH	3	brown
ENSBTAG00000003882	EMC3	3	brown
ENSBTAG00000003885	PEX2	3	brown
ENSBTAG00000003904	GPN1	3	brown
ENSBTAG00000003970	MITD1	3	brown
ENSBTAG00000004059	SOAT1	3	brown
ENSBTAG00000004131	RAP2C	3	brown
ENSBTAG00000004168	STON1	3	brown
ENSBTAG00000004184	WDSUB1	3	brown
ENSBTAG00000004230	AIMP1	3	brown
ENSBTAG00000004243	LYPLA1	3	brown
ENSBTAG00000004398	IMMP2L	3	brown
ENSBTAG00000004532	FGFR1OP2	3	brown
ENSBTAG00000004544	TXNDC9	3	brown
ENSBTAG00000004549	UPRT	3	brown
ENSBTAG00000004718	PUS7L	3	brown
ENSBTAG00000004745	NAA15	3	brown
ENSBTAG00000004806	PHKB	3	brown
ENSBTAG00000004823	MRPL35	3	brown
ENSBTAG00000004881	MTHFD2	3	brown
ENSBTAG00000004931	POLE2	3	brown
ENSBTAG00000004939	ZNF569	3	brown
ENSBTAG00000004945	BBS7	3	brown
ENSBTAG00000005071	SLC49A4	3	brown
ENSBTAG00000005082	MED21	3	brown
ENSBTAG00000005206	TMEM14A	3	brown
ENSBTAG00000005211	RPL4	3	brown
ENSBTAG00000005285	MRPS33	3	brown
ENSBTAG00000005338	EIF3M	3	brown
ENSBTAG00000005349	RPL27A	3	brown
ENSBTAG00000005355	BAG2	3	brown
ENSBTAG00000005362	RAB23	3	brown
ENSBTAG00000005392	KBTBD3	3	brown
ENSBTAG00000005498	SQLE	3	brown
ENSBTAG00000005526	COG5	3	brown
ENSBTAG00000005586	GATM	3	brown
ENSBTAG00000005683	ELAC1	3	brown
ENSBTAG00000005694	TMED10	3	brown
ENSBTAG00000005724	SYTL4	3	brown
ENSBTAG00000005765	SYNGR1	3	brown
ENSBTAG00000005808	TMEM14C	3	brown
ENSBTAG00000005809	GPR89A	3	brown
ENSBTAG00000005826	PTAR1	3	brown
ENSBTAG00000005833	ETNK1	3	brown
ENSBTAG00000005846	FAM219B	3	brown
ENSBTAG00000005854	COPS8	3	brown
ENSBTAG00000005870	FANCL	3	brown
ENSBTAG00000005893	TMEM68	3	brown
ENSBTAG00000005904	RBBP4	3	brown
ENSBTAG00000005928	MINPP1	3	brown
ENSBTAG00000005947	PLAU	3	brown
ENSBTAG00000005997	ENSBTAG00000005997	3	brown
ENSBTAG00000006049	BZW1	3	brown
ENSBTAG00000006256	PTPRO	3	brown
ENSBTAG00000006291	CYLD	3	brown
ENSBTAG00000006296	VMA21	3	brown
ENSBTAG00000006321	RTCA	3	brown
ENSBTAG00000006388	FBXO45	3	brown
ENSBTAG00000006416	EMC4	3	brown
ENSBTAG00000006556	COPB1	3	brown
ENSBTAG00000006625	NDC1	3	brown
ENSBTAG00000006644	SPCS2	3	brown
ENSBTAG00000006702	EIF3E	3	brown
ENSBTAG00000006715	FBXO8	3	brown
ENSBTAG00000006718	NVL	3	brown
ENSBTAG00000006759	SUCLA2	3	brown
ENSBTAG00000006767	MRPL13	3	brown
ENSBTAG00000006821	PECR	3	brown
ENSBTAG00000006978	HSD17B4	3	brown
ENSBTAG00000007280	ENSBTAG00000007280	3	brown
ENSBTAG00000007363	LSM3	3	brown
ENSBTAG00000007510	PXMP2	3	brown
ENSBTAG00000007593	AIDA	3	brown
ENSBTAG00000007649	TM2D3	3	brown
ENSBTAG00000007675	NPHP1	3	brown
ENSBTAG00000007721	DPM1	3	brown
ENSBTAG00000007787	HIBCH	3	brown
ENSBTAG00000007828	SLA	3	brown
ENSBTAG00000007837	SELENOI	3	brown
ENSBTAG00000007847	EED	3	brown
ENSBTAG00000007898	CYBRD1	3	brown
ENSBTAG00000007970	C1H3orf38	3	brown
ENSBTAG00000008020	ENSBTAG00000008020	3	brown
ENSBTAG00000008075	TRAPPC4	3	brown
ENSBTAG00000008124	GK	3	brown
ENSBTAG00000008184	CCT6A	3	brown
ENSBTAG00000008188	MOSMO	3	brown
ENSBTAG00000008310	TMEM9B	3	brown
ENSBTAG00000008369	RBM8A	3	brown
ENSBTAG00000008370	ENSBTAG00000008370	3	brown
ENSBTAG00000008390	DNAJC10	3	brown
ENSBTAG00000008416	ABHD5	3	brown
ENSBTAG00000008417	VPS29	3	brown
ENSBTAG00000008438	ARFIP1	3	brown
ENSBTAG00000008483	CALCRL	3	brown
ENSBTAG00000008527	SRSF6	3	brown
ENSBTAG00000008619	SAMD8	3	brown
ENSBTAG00000008731	PRDX3	3	brown
ENSBTAG00000008755	MARCHF7	3	brown
ENSBTAG00000008761	TRAFD1	3	brown
ENSBTAG00000008765	PRADC1	3	brown
ENSBTAG00000008815	WDR89	3	brown
ENSBTAG00000008826	RBBP9	3	brown
ENSBTAG00000008833	APOM	3	brown
ENSBTAG00000008863	TMEM87A	3	brown
ENSBTAG00000008909	PNPT1	3	brown
ENSBTAG00000009024	KCND1	3	brown
ENSBTAG00000009061	FAR1	3	brown
ENSBTAG00000009078	MIA	3	brown
ENSBTAG00000009142	RNMT	3	brown
ENSBTAG00000009177	PLEKHA4	3	brown
ENSBTAG00000009213	TOMM40L	3	brown
ENSBTAG00000009334	NDUFA5	3	brown
ENSBTAG00000009345	AMZ2	3	brown
ENSBTAG00000009354	EVI2A	3	brown
ENSBTAG00000009417	ZFAND5	3	brown
ENSBTAG00000009420	SCML2	3	brown
ENSBTAG00000009483	POLR2G	3	brown
ENSBTAG00000009487	TMEM223	3	brown
ENSBTAG00000009491	WDR74	3	brown
ENSBTAG00000009664	ENSBTAG00000009664	3	brown
ENSBTAG00000009683	PSMA6	3	brown
ENSBTAG00000009698	ABCD3	3	brown
ENSBTAG00000009746	MPHOSPH6	3	brown
ENSBTAG00000009824	ENSBTAG00000009824	3	brown
ENSBTAG00000009849	PLAC8	3	brown
ENSBTAG00000009888	DRAM2	3	brown
ENSBTAG00000009897	AGPS	3	brown
ENSBTAG00000009906	DDX1	3	brown
ENSBTAG00000009908	RPS3A	3	brown
ENSBTAG00000009949	DARS	3	brown
ENSBTAG00000009984	SGPL1	3	brown
ENSBTAG00000010009	TMCO1	3	brown
ENSBTAG00000010256	TMEM170B	3	brown
ENSBTAG00000010286	NPAT	3	brown
ENSBTAG00000010381	PRMT9	3	brown
ENSBTAG00000010503	TIMM9	3	brown
ENSBTAG00000010506	MEAF6	3	brown
ENSBTAG00000010518	MTREX	3	brown
ENSBTAG00000010577	PAICS	3	brown
ENSBTAG00000010627	SF3B3	3	brown
ENSBTAG00000010668	GEMIN7	3	brown
ENSBTAG00000010743	FASTKD1	3	brown
ENSBTAG00000010787	RFC3	3	brown
ENSBTAG00000010867	LONP2	3	brown
ENSBTAG00000010934	RAE1	3	brown
ENSBTAG00000010937	APOO	3	brown
ENSBTAG00000010959	HINT1	3	brown
ENSBTAG00000011025	BTF3L4	3	brown
ENSBTAG00000011045	MRPS36	3	brown
ENSBTAG00000011096	ERGIC2	3	brown
ENSBTAG00000011145	NDUFA4	3	brown
ENSBTAG00000011176	TPRKB	3	brown
ENSBTAG00000011225	TMX1	3	brown
ENSBTAG00000011278	XYLB	3	brown
ENSBTAG00000011304	XRN2	3	brown
ENSBTAG00000011368	NOC3L	3	brown
ENSBTAG00000011383	SNX4	3	brown
ENSBTAG00000011399	YARS2	3	brown
ENSBTAG00000011435	NPEPPS	3	brown
ENSBTAG00000011515	SELL	3	brown
ENSBTAG00000011584	CHST2	3	brown
ENSBTAG00000011596	SRSF5	3	brown
ENSBTAG00000011626	ATP2C1	3	brown
ENSBTAG00000011632	MAP1LC3B	3	brown
ENSBTAG00000011754	LAMTOR2	3	brown
ENSBTAG00000011757	PSEN1	3	brown
ENSBTAG00000011850	ALG5	3	brown
ENSBTAG00000011855	EXOSC8	3	brown
ENSBTAG00000011883	ARL1	3	brown
ENSBTAG00000011885	NNT	3	brown
ENSBTAG00000011936	ATP8B4	3	brown
ENSBTAG00000011953	PRKACB	3	brown
ENSBTAG00000011954	SEC11C	3	brown
ENSBTAG00000011960	GOT1	3	brown
ENSBTAG00000012069	CCDC167	3	brown
ENSBTAG00000012073	VOPP1	3	brown
ENSBTAG00000012168	RANBP6	3	brown
ENSBTAG00000012225	KPNA2	3	brown
ENSBTAG00000012317	PNP	3	brown
ENSBTAG00000012321	ZFAND6	3	brown
ENSBTAG00000012332	C11H2orf49	3	brown
ENSBTAG00000012335	UBA7	3	brown
ENSBTAG00000012350	MAT2B	3	brown
ENSBTAG00000012366	MRPS23	3	brown
ENSBTAG00000012375	KLHL9	3	brown
ENSBTAG00000012417	ARL14EP	3	brown
ENSBTAG00000012447	PPP1CB	3	brown
ENSBTAG00000012582	IARS2	3	brown
ENSBTAG00000012595	RIDA	3	brown
ENSBTAG00000012740	PIGB	3	brown
ENSBTAG00000012790	TRIAP1	3	brown
ENSBTAG00000012940	TMEM25	3	brown
ENSBTAG00000012966	SCRN3	3	brown
ENSBTAG00000012995	MCUB	3	brown
ENSBTAG00000013031	TMEM62	3	brown
ENSBTAG00000013032	CCNDBP1	3	brown
ENSBTAG00000013043	AP5M1	3	brown
ENSBTAG00000013050	ZNF277	3	brown
ENSBTAG00000013063	ITGB1BP1	3	brown
ENSBTAG00000013224	RMND1	3	brown
ENSBTAG00000013326	ANAPC10	3	brown
ENSBTAG00000013368	ANKRD22	3	brown
ENSBTAG00000013461	RPL24	3	brown
ENSBTAG00000013501	DHRS13	3	brown
ENSBTAG00000013569	CD38	3	brown
ENSBTAG00000013579	SARAF	3	brown
ENSBTAG00000013613	SMIM7	3	brown
ENSBTAG00000013629	GET1	3	brown
ENSBTAG00000013776	ITPA	3	brown
ENSBTAG00000013781	MIOS	3	brown
ENSBTAG00000013825	BCAT1	3	brown
ENSBTAG00000013837	TUBE1	3	brown
ENSBTAG00000013874	CFAP20	3	brown
ENSBTAG00000013981	SPTSSA	3	brown
ENSBTAG00000014031	TLR6	3	brown
ENSBTAG00000014042	TLR10	3	brown
ENSBTAG00000014048	SHLD1	3	brown
ENSBTAG00000014074	SNX13	3	brown
ENSBTAG00000014106	IPO8	3	brown
ENSBTAG00000014112	EXOC4	3	brown
ENSBTAG00000014127	PTGS2	3	brown
ENSBTAG00000014130	MGC148714	3	brown
ENSBTAG00000014140	ATP1B3	3	brown
ENSBTAG00000014161	ARMC10	3	brown
ENSBTAG00000014175	STRAP	3	brown
ENSBTAG00000014208	RPL35A	3	brown
ENSBTAG00000014226	RPL34	3	brown
ENSBTAG00000014228	TFEC	3	brown
ENSBTAG00000014255	VPS50	3	brown
ENSBTAG00000014261	TARS	3	brown
ENSBTAG00000014262	BZW2	3	brown
ENSBTAG00000014302	TOMM70	3	brown
ENSBTAG00000014373	CETN3	3	brown
ENSBTAG00000014463	CAMK2D	3	brown
ENSBTAG00000014482	FAF1	3	brown
ENSBTAG00000014522	SMIM14	3	brown
ENSBTAG00000014546	CLEC7A	3	brown
ENSBTAG00000014579	MRPL34	3	brown
ENSBTAG00000014616	SEPSECS	3	brown
ENSBTAG00000014626	RARS	3	brown
ENSBTAG00000014713	RARRES1	3	brown
ENSBTAG00000014877	UNC50	3	brown
ENSBTAG00000015010	TBC1D23	3	brown
ENSBTAG00000015077	ENSBTAG00000015077	3	brown
ENSBTAG00000015155	HACD3	3	brown
ENSBTAG00000015200	L2HGDH	3	brown
ENSBTAG00000015202	DMAC2L	3	brown
ENSBTAG00000015265	TIGD2	3	brown
ENSBTAG00000015301	MRPS10	3	brown
ENSBTAG00000015473	RPS27A	3	brown
ENSBTAG00000015644	EID2	3	brown
ENSBTAG00000015718	CASP8	3	brown
ENSBTAG00000015720	WWP1	3	brown
ENSBTAG00000015723	CRIPT	3	brown
ENSBTAG00000015732	PSMC6	3	brown
ENSBTAG00000015761	COQ5	3	brown
ENSBTAG00000015820	UXT	3	brown
ENSBTAG00000015841	CCDC115	3	brown
ENSBTAG00000015853	SDHC	3	brown
ENSBTAG00000015874	CASP3	3	brown
ENSBTAG00000015891	NSUN4	3	brown
ENSBTAG00000015943	MICU2	3	brown
ENSBTAG00000015962	MMADHC	3	brown
ENSBTAG00000016098	BRK1	3	brown
ENSBTAG00000016126	NUP85	3	brown
ENSBTAG00000016263	SLC25A14	3	brown
ENSBTAG00000016265	DNAJA1	3	brown
ENSBTAG00000016266	SDHD	3	brown
ENSBTAG00000016277	MTARC2	3	brown
ENSBTAG00000016313	ECH1	3	brown
ENSBTAG00000016368	LRPPRC	3	brown
ENSBTAG00000016429	TMEM205	3	brown
ENSBTAG00000016599	MRPL53	3	brown
ENSBTAG00000016691	LACC1	3	brown
ENSBTAG00000016708	CLTC	3	brown
ENSBTAG00000016710	PTRH2	3	brown
ENSBTAG00000016762	SLC25A12	3	brown
ENSBTAG00000016771	PLK2	3	brown
ENSBTAG00000016782	SLC39A10	3	brown
ENSBTAG00000016845	GALNT7	3	brown
ENSBTAG00000016895	NIPA2	3	brown
ENSBTAG00000016900	TRAPPC13	3	brown
ENSBTAG00000017017	CTPS2	3	brown
ENSBTAG00000017123	ZNF354B	3	brown
ENSBTAG00000017161	TM2D1	3	brown
ENSBTAG00000017245	COPG2	3	brown
ENSBTAG00000017265	VBP1	3	brown
ENSBTAG00000017291	GPR108	3	brown
ENSBTAG00000017298	AAMDC	3	brown
ENSBTAG00000017386	C3H1orf50	3	brown
ENSBTAG00000017530	PLGRKT	3	brown
ENSBTAG00000017543	ATP23	3	brown
ENSBTAG00000017545	FCHO2	3	brown
ENSBTAG00000017727	KIFAP3	3	brown
ENSBTAG00000017729	NR2C1	3	brown
ENSBTAG00000017832	PDK3	3	brown
ENSBTAG00000017850	ARHGEF6	3	brown
ENSBTAG00000017852	ALDH9A1	3	brown
ENSBTAG00000018155	MRPS18C	3	brown
ENSBTAG00000018192	ALG8	3	brown
ENSBTAG00000018408	SNX14	3	brown
ENSBTAG00000018417	PSMF1	3	brown
ENSBTAG00000018420	POLG2	3	brown
ENSBTAG00000018424	ACKR3	3	brown
ENSBTAG00000018430	GSAP	3	brown
ENSBTAG00000018469	ALDH6A1	3	brown
ENSBTAG00000018478	RPL7L1	3	brown
ENSBTAG00000018535	CDK5RAP1	3	brown
ENSBTAG00000018593	PSENEN	3	brown
ENSBTAG00000018616	IPO11	3	brown
ENSBTAG00000018655	MYDGF	3	brown
ENSBTAG00000018743	C5H12orf29	3	brown
ENSBTAG00000018847	HARS	3	brown
ENSBTAG00000018877	PDIA5	3	brown
ENSBTAG00000018880	TRPV1	3	brown
ENSBTAG00000018922	TRMT10B	3	brown
ENSBTAG00000018954	ELP2	3	brown
ENSBTAG00000018971	RAD51B	3	brown
ENSBTAG00000018987	ENSBTAG00000018987	3	brown
ENSBTAG00000019163	CYB561D2	3	brown
ENSBTAG00000019250	BTK	3	brown
ENSBTAG00000019366	POLR2B	3	brown
ENSBTAG00000019412	VPS35L	3	brown
ENSBTAG00000019414	CLK4	3	brown
ENSBTAG00000019454	ANGEL1	3	brown
ENSBTAG00000019458	ASB3	3	brown
ENSBTAG00000019474	ENSBTAG00000019474	3	brown
ENSBTAG00000019500	CNIH1	3	brown
ENSBTAG00000019502	MED4	3	brown
ENSBTAG00000019525	PPP3CB	3	brown
ENSBTAG00000019603	LDHB	3	brown
ENSBTAG00000019678	ALKBH6	3	brown
ENSBTAG00000019729	COQ3	3	brown
ENSBTAG00000019745	LMF1	3	brown
ENSBTAG00000019759	IDE	3	brown
ENSBTAG00000019794	SYPL1	3	brown
ENSBTAG00000019836	GSKIP	3	brown
ENSBTAG00000019854	ABCE1	3	brown
ENSBTAG00000019883	IST1	3	brown
ENSBTAG00000019887	DHODH	3	brown
ENSBTAG00000019995	HIKESHI	3	brown
ENSBTAG00000020030	FITM2	3	brown
ENSBTAG00000020090	EPHX3	3	brown
ENSBTAG00000020133	PPP3CC	3	brown
ENSBTAG00000020139	RPL7	3	brown
ENSBTAG00000020186	EIF1AD	3	brown
ENSBTAG00000020193	DCLRE1A	3	brown
ENSBTAG00000020212	WDR41	3	brown
ENSBTAG00000020218	ANXA7	3	brown
ENSBTAG00000020282	DCTD	3	brown
ENSBTAG00000020304	MTG1	3	brown
ENSBTAG00000020319	ALOX5	3	brown
ENSBTAG00000020398	TRMT12	3	brown
ENSBTAG00000020432	MIS12	3	brown
ENSBTAG00000020567	HNRNPLL	3	brown
ENSBTAG00000020583	AASDH	3	brown
ENSBTAG00000020620	RGS2	3	brown
ENSBTAG00000020626	ERCC6L2	3	brown
ENSBTAG00000020632	NQO1	3	brown
ENSBTAG00000020641	PSMA5	3	brown
ENSBTAG00000020663	ORMDL2	3	brown
ENSBTAG00000020895	LOXL4	3	brown
ENSBTAG00000020994	C19H17orf75	3	brown
ENSBTAG00000021019	SLC30A4	3	brown
ENSBTAG00000021103	SLC35F5	3	brown
ENSBTAG00000021105	IRAK4	3	brown
ENSBTAG00000021208	RRM2B	3	brown
ENSBTAG00000021254	CENPI	3	brown
ENSBTAG00000021304	TP53BP1	3	brown
ENSBTAG00000021334	C24H18orf32	3	brown
ENSBTAG00000021396	HEG1	3	brown
ENSBTAG00000021490	WDR4	3	brown
ENSBTAG00000021592	WRN	3	brown
ENSBTAG00000021614	TASP1	3	brown
ENSBTAG00000021754	DUSP12	3	brown
ENSBTAG00000021779	MGST2	3	brown
ENSBTAG00000021780	SCO1	3	brown
ENSBTAG00000021932	RNASEK	3	brown
ENSBTAG00000021988	SOCS4	3	brown
ENSBTAG00000022109	SCOC	3	brown
ENSBTAG00000022373	ENSBTAG00000022373	3	brown
ENSBTAG00000022613	CYCS	3	brown
ENSBTAG00000022731	SSR1	3	brown
ENSBTAG00000023179	TRIB1	3	brown
ENSBTAG00000023309	ENSBTAG00000023309	3	brown
ENSBTAG00000023513	DNAJC19	3	brown
ENSBTAG00000023635	CLEC6A	3	brown
ENSBTAG00000023885	ZNF79	3	brown
ENSBTAG00000024240	ACADM	3	brown
ENSBTAG00000024291	FAM71F2	3	brown
ENSBTAG00000024381	MAN1A1	3	brown
ENSBTAG00000024909	H3F3B	3	brown
ENSBTAG00000025005	METTL7A	3	brown
ENSBTAG00000025756	FBXW12	3	brown
ENSBTAG00000026779	LYZ	3	brown
ENSBTAG00000026825	TMEM37	3	brown
ENSBTAG00000026963	NCALD	3	brown
ENSBTAG00000027049	SDHAF4	3	brown
ENSBTAG00000027159	ZBTB8OS	3	brown
ENSBTAG00000027173	CHP1	3	brown
ENSBTAG00000027635	PLPP5	3	brown
ENSBTAG00000027983	GTF2H2	3	brown
ENSBTAG00000030425	ID3	3	brown
ENSBTAG00000030595	COX16	3	brown
ENSBTAG00000030669	FGGY	3	brown
ENSBTAG00000030817	LMBR1	3	brown
ENSBTAG00000030881	TMEM260	3	brown
ENSBTAG00000030932	IFI44L	3	brown
ENSBTAG00000030951	ZNF655	3	brown
ENSBTAG00000031185	ATRAID	3	brown
ENSBTAG00000031548	ENSBTAG00000031548	3	brown
ENSBTAG00000031741	ZNF322	3	brown
ENSBTAG00000031752	TMEM256	3	brown
ENSBTAG00000031837	IMPDH2	3	brown
ENSBTAG00000031861	RHEB	3	brown
ENSBTAG00000031895	TFB1M	3	brown
ENSBTAG00000031919	SLC35E3	3	brown
ENSBTAG00000032114	ENSBTAG00000032114	3	brown
ENSBTAG00000032163	LTV1	3	brown
ENSBTAG00000032277	KYNU	3	brown
ENSBTAG00000032637	EXOC1	3	brown
ENSBTAG00000032705	CALM	3	brown
ENSBTAG00000032829	GHITM	3	brown
ENSBTAG00000032905	RMDN2	3	brown
ENSBTAG00000032961	IER3IP1	3	brown
ENSBTAG00000033136	COX20	3	brown
ENSBTAG00000033182	HGSNAT	3	brown
ENSBTAG00000033255	DUSP11	3	brown
ENSBTAG00000033313	SLC38A9	3	brown
ENSBTAG00000033731	PRCP	3	brown
ENSBTAG00000034349	IFI44	3	brown
ENSBTAG00000034366	ENSBTAG00000034366	3	brown
ENSBTAG00000034495	GTF2F2	3	brown
ENSBTAG00000034496	ENSBTAG00000034496	3	brown
ENSBTAG00000034560	ENSBTAG00000034560	3	brown
ENSBTAG00000035286	CMC1	3	brown
ENSBTAG00000037539	ENSBTAG00000037539	3	brown
ENSBTAG00000037800	APOBEC3Z1	3	brown
ENSBTAG00000037935	SMARCD1	3	brown
ENSBTAG00000037972	SLC25A26	3	brown
ENSBTAG00000038156	DYNLT3	3	brown
ENSBTAG00000038477	GGCX	3	brown
ENSBTAG00000039117	TOGARAM1	3	brown
ENSBTAG00000039347	CLEC4D	3	brown
ENSBTAG00000039555	ENSBTAG00000039555	3	brown
ENSBTAG00000039591	TMEM167A	3	brown
ENSBTAG00000039696	SHD	3	brown
ENSBTAG00000039855	SUMF1	3	brown
ENSBTAG00000039888	MAGED2	3	brown
ENSBTAG00000039916	SMAD2	3	brown
ENSBTAG00000039943	NARS2	3	brown
ENSBTAG00000040339	ENSBTAG00000040339	3	brown
ENSBTAG00000044003	TEX10	3	brown
ENSBTAG00000044029	AVEN	3	brown
ENSBTAG00000044048	LMBR1L	3	brown
ENSBTAG00000044053	SLC17A5	3	brown
ENSBTAG00000044153	SH3PXD2A	3	brown
ENSBTAG00000044159	C17H4orf33	3	brown
ENSBTAG00000045697	MTCP1	3	brown
ENSBTAG00000045886	STARD4	3	brown
ENSBTAG00000045931	MAGT1	3	brown
ENSBTAG00000046004	ENSBTAG00000046004	3	brown
ENSBTAG00000046160	SMIM13	3	brown
ENSBTAG00000046204	ZNF705A	3	brown
ENSBTAG00000046324	ENSBTAG00000046324	3	brown
ENSBTAG00000046503	NCOA7	3	brown
ENSBTAG00000046569	CISD3	3	brown
ENSBTAG00000046633	ENSBTAG00000046633	3	brown
ENSBTAG00000046773	MCOLN2	3	brown
ENSBTAG00000047139	C17H12orf49	3	brown
ENSBTAG00000047287	MTARC1	3	brown
ENSBTAG00000047338	DCBLD1	3	brown
ENSBTAG00000047434	TSNAX	3	brown
ENSBTAG00000047532	TRIQK	3	brown
ENSBTAG00000047621	ENSBTAG00000047621	3	brown
ENSBTAG00000047734	C25H16orf58	3	brown
ENSBTAG00000047747	NDFIP1	3	brown
ENSBTAG00000048195	PIGX	3	brown
ENSBTAG00000048273	C6H4orf3	3	brown
ENSBTAG00000048553	ENSBTAG00000048553	3	brown
ENSBTAG00000048710	ENSBTAG00000048710	3	brown
ENSBTAG00000048782	ENSBTAG00000048782	3	brown
ENSBTAG00000049422	TIFA	3	brown
ENSBTAG00000049516	ARL6IP1	3	brown
ENSBTAG00000049973	PTS	3	brown
ENSBTAG00000050334	CD83	3	brown
ENSBTAG00000050438	ENSBTAG00000050438	3	brown
ENSBTAG00000050514	ELOC	3	brown
ENSBTAG00000050549	KLHL11	3	brown
ENSBTAG00000050696	KLHDC3	3	brown
ENSBTAG00000050873	ENSBTAG00000050873	3	brown
ENSBTAG00000050906	ENSBTAG00000050906	3	brown
ENSBTAG00000050925	ENSBTAG00000050925	3	brown
ENSBTAG00000050932	ENSBTAG00000050932	3	brown
ENSBTAG00000050962	YIPF1	3	brown
ENSBTAG00000051151	ENSBTAG00000051151	3	brown
ENSBTAG00000051234	ENSBTAG00000051234	3	brown
ENSBTAG00000051467	COA6	3	brown
ENSBTAG00000051486	UFM1	3	brown
ENSBTAG00000051518	ENSBTAG00000051518	3	brown
ENSBTAG00000051631	PNKD	3	brown
ENSBTAG00000052040	ENSBTAG00000052040	3	brown
ENSBTAG00000052508	SEM1	3	brown
ENSBTAG00000052665	CYP3A4	3	brown
ENSBTAG00000053223	CTDSPL	3	brown
ENSBTAG00000053453	ENSBTAG00000053453	3	brown
ENSBTAG00000053645	CYP3A5	3	brown
ENSBTAG00000053826	ENSBTAG00000053826	3	brown
ENSBTAG00000054278	M-SAA3.2	3	brown
ENSBTAG00000054689	ENSBTAG00000054689	3	brown
ENSBTAG00000054697	ENSBTAG00000054697	3	brown
ENSBTAG00000054726	MNF1	3	brown
ENSBTAG00000054988	ENSBTAG00000054988	3	brown
ENSBTAG00000055000	ENSBTAG00000055000	3	brown
ENSBTAG00000055198	ENSBTAG00000055198	3	brown
ENSBTAG00000055286	C7H5orf30	3	brown
ENSBTAG00000000329	MEGF10	46	brown4
ENSBTAG00000000404	NAXE	46	brown4
ENSBTAG00000000696	ILK	46	brown4
ENSBTAG00000001242	ADRB1	46	brown4
ENSBTAG00000001414	KCTD12	46	brown4
ENSBTAG00000001708	TTLL12	46	brown4
ENSBTAG00000002021	BNIP1	46	brown4
ENSBTAG00000003072	ACADVL	46	brown4
ENSBTAG00000003607	FAM20C	46	brown4
ENSBTAG00000003936	PNKD	46	brown4
ENSBTAG00000004716	RETN	46	brown4
ENSBTAG00000004815	ENSBTAG00000004815	46	brown4
ENSBTAG00000005448	ENSBTAG00000005448	46	brown4
ENSBTAG00000005587	SKIV2L	46	brown4
ENSBTAG00000007000	ENOSF1	46	brown4
ENSBTAG00000007099	AP1G2	46	brown4
ENSBTAG00000007192	SIDT2	46	brown4
ENSBTAG00000007814	WWTR1	46	brown4
ENSBTAG00000008341	ARSB	46	brown4
ENSBTAG00000008528	SLC25A1	46	brown4
ENSBTAG00000008997	ENG	46	brown4
ENSBTAG00000009304	PDCD5	46	brown4
ENSBTAG00000009506	NAGA	46	brown4
ENSBTAG00000011583	APEH	46	brown4
ENSBTAG00000011590	GLIPR1	46	brown4
ENSBTAG00000012749	CUL7	46	brown4
ENSBTAG00000013530	DDAH2	46	brown4
ENSBTAG00000013955	TRAPPC9	46	brown4
ENSBTAG00000014113	CCL8	46	brown4
ENSBTAG00000014447	RPS6KA1	46	brown4
ENSBTAG00000014782	STAB1	46	brown4
ENSBTAG00000015261	CARD14	46	brown4
ENSBTAG00000015414	TBCD	46	brown4
ENSBTAG00000015968	ACSF3	46	brown4
ENSBTAG00000016161	FLII	46	brown4
ENSBTAG00000016465	DHCR7	46	brown4
ENSBTAG00000017280	C3	46	brown4
ENSBTAG00000017379	GCN1	46	brown4
ENSBTAG00000018910	WDR6	46	brown4
ENSBTAG00000020429	MED29	46	brown4
ENSBTAG00000023367	ENSBTAG00000023367	46	brown4
ENSBTAG00000024426	PPP1R9A	46	brown4
ENSBTAG00000032304	ACY1	46	brown4
ENSBTAG00000033299	IGFALS	46	brown4
ENSBTAG00000036183	FBXW8	46	brown4
ENSBTAG00000037413	TMEM164	46	brown4
ENSBTAG00000039190	SLC9A5	46	brown4
ENSBTAG00000046552	GGACT	46	brown4
ENSBTAG00000047998	COL5A1	46	brown4
ENSBTAG00000054330	TUBB2B	46	brown4
ENSBTAG00000000091	NDUFB8	14	cyan
ENSBTAG00000000242	ENSBTAG00000000242	14	cyan
ENSBTAG00000000389	ZNF212	14	cyan
ENSBTAG00000000447	FRA10AC1	14	cyan
ENSBTAG00000000459	POMGNT2	14	cyan
ENSBTAG00000000797	MRPL9	14	cyan
ENSBTAG00000000807	TMED3	14	cyan
ENSBTAG00000000873	SLC13A3	14	cyan
ENSBTAG00000000918	ERMARD	14	cyan
ENSBTAG00000000936	SLC39A2	14	cyan
ENSBTAG00000001110	SLC16A5	14	cyan
ENSBTAG00000001352	ENTR1	14	cyan
ENSBTAG00000001593	OGFOD2	14	cyan
ENSBTAG00000001693	RPAP1	14	cyan
ENSBTAG00000001694	TYRO3	14	cyan
ENSBTAG00000001724	ZADH2	14	cyan
ENSBTAG00000001727	PRXL2B	14	cyan
ENSBTAG00000001782	MRPS12	14	cyan
ENSBTAG00000001816	SLC25A42	14	cyan
ENSBTAG00000001817	TMEM161A	14	cyan
ENSBTAG00000001818	MEF2B	14	cyan
ENSBTAG00000001922	AKIP1	14	cyan
ENSBTAG00000001937	ANAPC11	14	cyan
ENSBTAG00000002042	RIC8A	14	cyan
ENSBTAG00000002050	COA7	14	cyan
ENSBTAG00000002128	MPPE1	14	cyan
ENSBTAG00000002189	ALG1	14	cyan
ENSBTAG00000002290	ENSBTAG00000002290	14	cyan
ENSBTAG00000002389	MED19	14	cyan
ENSBTAG00000002481	HAGHL	14	cyan
ENSBTAG00000002525	C7H19orf53	14	cyan
ENSBTAG00000002550	ENSBTAG00000002550	14	cyan
ENSBTAG00000002563	WDR45	14	cyan
ENSBTAG00000002566	PGPEP1	14	cyan
ENSBTAG00000002678	MED18	14	cyan
ENSBTAG00000002848	C16H1orf74	14	cyan
ENSBTAG00000002866	RPIA	14	cyan
ENSBTAG00000003256	TOMM34	14	cyan
ENSBTAG00000003376	ASB1	14	cyan
ENSBTAG00000003394	RNF215	14	cyan
ENSBTAG00000003483	NUDT18	14	cyan
ENSBTAG00000003617	ALKBH4	14	cyan
ENSBTAG00000003707	GRAP	14	cyan
ENSBTAG00000003766	BLOC1S4	14	cyan
ENSBTAG00000003863	PCED1A	14	cyan
ENSBTAG00000003880	EMILIN2	14	cyan
ENSBTAG00000003990	ITPRIP	14	cyan
ENSBTAG00000004120	HEMK1	14	cyan
ENSBTAG00000004124	CPOX	14	cyan
ENSBTAG00000004278	APMAP	14	cyan
ENSBTAG00000004421	CHST14	14	cyan
ENSBTAG00000004657	FBLL1	14	cyan
ENSBTAG00000004782	PTPRCAP	14	cyan
ENSBTAG00000004861	EIF3F	14	cyan
ENSBTAG00000004870	GALNT2	14	cyan
ENSBTAG00000004872	MRPL20	14	cyan
ENSBTAG00000004926	LRR1	14	cyan
ENSBTAG00000005073	ZNHIT2	14	cyan
ENSBTAG00000005261	ENSBTAG00000005261	14	cyan
ENSBTAG00000005310	GPR180	14	cyan
ENSBTAG00000005403	ADI1	14	cyan
ENSBTAG00000005431	LMCD1	14	cyan
ENSBTAG00000005490	P4HTM	14	cyan
ENSBTAG00000005532	PEX6	14	cyan
ENSBTAG00000005565	CLN6	14	cyan
ENSBTAG00000005666	LRRC20	14	cyan
ENSBTAG00000005835	PYCR2	14	cyan
ENSBTAG00000006084	PINK1	14	cyan
ENSBTAG00000006213	ENSBTAG00000006213	14	cyan
ENSBTAG00000006325	NUDCD3	14	cyan
ENSBTAG00000006383	ENSBTAG00000006383	14	cyan
ENSBTAG00000006487	RPS9	14	cyan
ENSBTAG00000006534	GTPBP8	14	cyan
ENSBTAG00000006954	ZNF432	14	cyan
ENSBTAG00000007039	FBXO25	14	cyan
ENSBTAG00000007075	ENSBTAG00000007075	14	cyan
ENSBTAG00000007142	CPPED1	14	cyan
ENSBTAG00000007360	TMEM43	14	cyan
ENSBTAG00000007497	ARFRP1	14	cyan
ENSBTAG00000007507	FAAH	14	cyan
ENSBTAG00000007702	RPP38	14	cyan
ENSBTAG00000007740	MDK	14	cyan
ENSBTAG00000007897	POMC	14	cyan
ENSBTAG00000007964	ARPC4	14	cyan
ENSBTAG00000007983	ZNF775	14	cyan
ENSBTAG00000008269	RNF149	14	cyan
ENSBTAG00000008570	RPS14	14	cyan
ENSBTAG00000008692	UQCR11	14	cyan
ENSBTAG00000008969	SLC9A8	14	cyan
ENSBTAG00000009167	SLC15A4	14	cyan
ENSBTAG00000009172	BCAT2	14	cyan
ENSBTAG00000009243	MFSD4B	14	cyan
ENSBTAG00000009451	JDP2	14	cyan
ENSBTAG00000009548	MAD2L1BP	14	cyan
ENSBTAG00000009709	TAF5	14	cyan
ENSBTAG00000009899	CHID1	14	cyan
ENSBTAG00000009965	ECI1	14	cyan
ENSBTAG00000010311	MRM1	14	cyan
ENSBTAG00000010348	GATD1	14	cyan
ENSBTAG00000010490	PEX5	14	cyan
ENSBTAG00000010637	ARSG	14	cyan
ENSBTAG00000010658	PFKL	14	cyan
ENSBTAG00000010667	PIK3IP1	14	cyan
ENSBTAG00000010735	HIGD2A	14	cyan
ENSBTAG00000010772	TPGS1	14	cyan
ENSBTAG00000010795	ATG14	14	cyan
ENSBTAG00000010810	UCK1	14	cyan
ENSBTAG00000010943	SLC22A23	14	cyan
ENSBTAG00000010994	CTSF	14	cyan
ENSBTAG00000011041	ZFYVE1	14	cyan
ENSBTAG00000011129	QSOX2	14	cyan
ENSBTAG00000011268	TMEM64	14	cyan
ENSBTAG00000011413	CCDC107	14	cyan
ENSBTAG00000011437	ENSBTAG00000011437	14	cyan
ENSBTAG00000011444	HINT2	14	cyan
ENSBTAG00000011483	SCARF1	14	cyan
ENSBTAG00000011704	ENSBTAG00000011704	14	cyan
ENSBTAG00000011823	CLSTN1	14	cyan
ENSBTAG00000011872	EML3	14	cyan
ENSBTAG00000012049	WIPI2	14	cyan
ENSBTAG00000012087	NHLRC1	14	cyan
ENSBTAG00000012265	VWF	14	cyan
ENSBTAG00000012284	CLCN2	14	cyan
ENSBTAG00000012289	AKR7A2	14	cyan
ENSBTAG00000012720	ANKRD2	14	cyan
ENSBTAG00000012791	GATC	14	cyan
ENSBTAG00000012793	ENSBTAG00000012793	14	cyan
ENSBTAG00000012847	NIBAN2	14	cyan
ENSBTAG00000012937	ACAD8	14	cyan
ENSBTAG00000013191	AGRN	14	cyan
ENSBTAG00000013282	NECAP2	14	cyan
ENSBTAG00000013413	CCDC51	14	cyan
ENSBTAG00000013560	RABIF	14	cyan
ENSBTAG00000013717	PRAP1	14	cyan
ENSBTAG00000013726	RNPEP	14	cyan
ENSBTAG00000013782	DNAJB2	14	cyan
ENSBTAG00000014221	CPLANE2	14	cyan
ENSBTAG00000014433	UBE2G1	14	cyan
ENSBTAG00000014442	MTG2	14	cyan
ENSBTAG00000014450	NOSIP	14	cyan
ENSBTAG00000014494	RNASET2	14	cyan
ENSBTAG00000014762	ISG20	14	cyan
ENSBTAG00000014918	IBA57	14	cyan
ENSBTAG00000014931	MLF2	14	cyan
ENSBTAG00000014964	GALK1	14	cyan
ENSBTAG00000014979	MFSD12	14	cyan
ENSBTAG00000014982	C7H19orf71	14	cyan
ENSBTAG00000015024	GXYLT1	14	cyan
ENSBTAG00000015025	YAF2	14	cyan
ENSBTAG00000015085	CLIC3	14	cyan
ENSBTAG00000015253	COX19	14	cyan
ENSBTAG00000015432	TMEM231	14	cyan
ENSBTAG00000015538	LEMD2	14	cyan
ENSBTAG00000015551	ENSBTAG00000015551	14	cyan
ENSBTAG00000015579	TMEM160	14	cyan
ENSBTAG00000015602	MRNIP	14	cyan
ENSBTAG00000015637	IMPAD1	14	cyan
ENSBTAG00000015889	CLCN7	14	cyan
ENSBTAG00000015963	DMAC1	14	cyan
ENSBTAG00000016101	VHL	14	cyan
ENSBTAG00000016103	CBFB	14	cyan
ENSBTAG00000016108	BTBD2	14	cyan
ENSBTAG00000016251	TMEM101	14	cyan
ENSBTAG00000016432	PEMT	14	cyan
ENSBTAG00000016527	FAM241B	14	cyan
ENSBTAG00000016591	RAB11FIP3	14	cyan
ENSBTAG00000016600	CCDC142	14	cyan
ENSBTAG00000016615	ABHD6	14	cyan
ENSBTAG00000016733	NOL9	14	cyan
ENSBTAG00000016785	ENSBTAG00000016785	14	cyan
ENSBTAG00000016810	PYCR3	14	cyan
ENSBTAG00000016929	HNRNPA0	14	cyan
ENSBTAG00000016988	PIN1	14	cyan
ENSBTAG00000017064	ING4	14	cyan
ENSBTAG00000017189	POLE4	14	cyan
ENSBTAG00000017219	DDX51	14	cyan
ENSBTAG00000017435	KCTD7	14	cyan
ENSBTAG00000017505	PAXIP1	14	cyan
ENSBTAG00000017580	RFX5	14	cyan
ENSBTAG00000018073	TSPO	14	cyan
ENSBTAG00000018188	NDUFC2	14	cyan
ENSBTAG00000018283	ACAA1	14	cyan
ENSBTAG00000018285	VAMP5	14	cyan
ENSBTAG00000018413	TENT5B	14	cyan
ENSBTAG00000018531	JCHAIN	14	cyan
ENSBTAG00000018564	ZFYVE27	14	cyan
ENSBTAG00000018633	RABAC1	14	cyan
ENSBTAG00000018642	RCCD1	14	cyan
ENSBTAG00000018688	CBR3	14	cyan
ENSBTAG00000018883	DCTN3	14	cyan
ENSBTAG00000018937	HMOX2	14	cyan
ENSBTAG00000019082	RAD51D	14	cyan
ENSBTAG00000019177	BIN1	14	cyan
ENSBTAG00000019465	ITPKC	14	cyan
ENSBTAG00000019622	TPBGL	14	cyan
ENSBTAG00000019782	TPI1	14	cyan
ENSBTAG00000019830	MRPL46	14	cyan
ENSBTAG00000020124	HTRA2	14	cyan
ENSBTAG00000020161	KLHL22	14	cyan
ENSBTAG00000020297	SLC66A3	14	cyan
ENSBTAG00000020318	DBNDD1	14	cyan
ENSBTAG00000020331	COQ6	14	cyan
ENSBTAG00000020434	C18H19orf12	14	cyan
ENSBTAG00000020448	ENSBTAG00000020448	14	cyan
ENSBTAG00000020469	TMED8	14	cyan
ENSBTAG00000020657	FAT1	14	cyan
ENSBTAG00000020775	FIBP	14	cyan
ENSBTAG00000020815	UHRF2	14	cyan
ENSBTAG00000021036	MARCHF2	14	cyan
ENSBTAG00000021135	RMI1	14	cyan
ENSBTAG00000021294	VWA1	14	cyan
ENSBTAG00000021499	PSAP	14	cyan
ENSBTAG00000021715	ADPRHL2	14	cyan
ENSBTAG00000021731	TGFBRAP1	14	cyan
ENSBTAG00000021853	IP6K2	14	cyan
ENSBTAG00000021974	SMUG1	14	cyan
ENSBTAG00000022238	B4GAT1	14	cyan
ENSBTAG00000022539	POLR2K	14	cyan
ENSBTAG00000022632	TCTA	14	cyan
ENSBTAG00000023607	HACD2	14	cyan
ENSBTAG00000023978	ENSBTAG00000023978	14	cyan
ENSBTAG00000024595	HECA	14	cyan
ENSBTAG00000024950	ACE	14	cyan
ENSBTAG00000026248	POP7	14	cyan
ENSBTAG00000027279	ENSBTAG00000027279	14	cyan
ENSBTAG00000027412	ENSBTAG00000027412	14	cyan
ENSBTAG00000030930	HMCES	14	cyan
ENSBTAG00000031242	CDCA4	14	cyan
ENSBTAG00000031682	ZNF484	14	cyan
ENSBTAG00000031715	PCMTD2	14	cyan
ENSBTAG00000032493	RETREG3	14	cyan
ENSBTAG00000033041	YIPF4	14	cyan
ENSBTAG00000033080	RPL15	14	cyan
ENSBTAG00000033167	ENSBTAG00000033167	14	cyan
ENSBTAG00000033621	SMCO4	14	cyan
ENSBTAG00000033902	SLC25A32	14	cyan
ENSBTAG00000033983	MAP2K1	14	cyan
[truncated: 9,015 more rows]
