# Supplementary material for: Integrated Analysis of lncRNAs, mRNAs, and TFs to Identify Regulatory Networks Underlying MAP Infection in Cattle
Source: Front Genet. 2021 Jul 5;12:668448. doi: 10.3389/fgene.2021.668448 (PMC8287970; doi:10.3389/fgene.2021.668448)
Supplement: Supplementary File 1 — Soft threshold selection process used to obtain the sale free topology index. [file Data_Sheet_1.zip › Data Sheet 1/Supplementary_Materials/Supplementary_File_S5.xlsx]

## Sheet: Hub_Genes
Supplementary File S5: The complete list of the hub genes in each module.
bisque4	black	blue	brown	brown4	cyan	darkgreen	darkgrey	darkmagenta	darkolivegreen	darkorange	darkorange2	darkred	darkslateblue	darkturquoise	floralwhite	green	greenyellow	grey60	ivory	lightcyan	lightcyan1	lightgreen	lightsteelblue1	lightyellow	magenta	mediumpurple3	midnightblue	navajowhite2	orange	orangered4	paleturquoise	palevioletred3	pink	plum1	plum2	purple	red	royalblue	saddlebrown	salmon	salmon4	sienna3	skyblue	skyblue3	steelblue	tan	thistle1	thistle2	turquoise
30	158	200	124	24	45	51	70	48	49	73	30	81	24	77	26	174	134	83	25	121	31	95	34	67	143	33	157	25	61	32	52	18	109	38	28	127	134	100	61	117	22	40	35	41	70	107	29	28	159
FNBP1	FNTB	PFDN6	CYBRD1	IGFALS	ENSBTAG00000048781	PDE8A	NSMF	RNF8	IMPG2	FASTKD3	SLC31A1	ENSBTAG00000052822	NRTN	SNX11	ENSBTAG00000045937	SPRY2	SMARCAD1	GTF3C2	UST	SQSTM1	PNLDC1	C25H7orf26	ACAD11	PLCG2	ENSBTAG00000021649	ARHGAP30	ALAS1	SPOUT1	NIPSNAP3A	ZKSCAN5	DEXI	ENSBTAG00000044212	SNRPD3	CD300H	RPS4Y1	NFKBIE	PSMA7	MCL1	ARHGAP22	SMURF1	TYROBP	SLC2A3	PPIH	WSB2	MRAS	FN1	MLLT10	MTM1	FGD1
ZFAND4	BAX	NDUFB9	ENSBTAG00000046324	APEH	QSOX2	ARMT1	C21H14orf28	C10H14orf93	ENSBTAG00000020802	WAPL	ABCA9	CDC42SE1	CTSV	CMPK2	ENSBTAG00000011161	STK40	NBEAL1	AKAP7	MTURN	TOLLIP	ZDHHC1	ENSBTAG00000048571	SLC41A2	ECM1	SPG21	JMY	CHTF18	FXR2	KIAA0586	OSM	SNAPC2	MOGAT1	TUBB6	ENSBTAG00000053179	TSEN2	TOR4A	CLBA1	SLC1A5	TTC38	TIAM1	WFS1	STX1A	RPS25	SMCR8	LMNB2	HDAC9	GIGYF2	HSD17B7	PFN1
RASSF5	EMG1	MOCS2	NSUN4	RETN	NIBAN2	TAX1BP1	BAHCC1	DDHD2	TRPM6	CHD8	SLCO4C1	ZNF513	CENPM	LAT	TSC22D1	CABLES2	GDAP1	PDCD10	ENSBTAG00000009760	TRIM28	ENSBTAG00000020953	COG1	FAM162A	BLOC1S5	RTRAF	ZDHHC24	CINP	RBM15	GABPA	TCAF1	PACS2	LRMDA	TANGO2	XPNPEP1	ANAPC5	ZNF444	ZNF511	ENSBTAG00000050877	GATA3	ELMSAN1	CAPS	PNRC1	ENSBTAG00000036298	RPRD1B	GNG4	RBMS2	ADAT1	ADAL	ARL2
LRP12	KPTN	PHF5A	PECR	ACSF3	PTPRCAP	ENSBTAG00000019284	WDR24	ENSBTAG00000054108	RNASE6	ZKSCAN1	TMEM209	P2RY2	MTHFS	ENSBTAG00000052571	ENSBTAG00000039130	HIP1R	OLR1	MTDH	DNER	IRF7	CCDC69	FDX2	KCTD6	RGS9	NT5C3A	KMT2C	ENSBTAG00000052393	FEM1B	ENSBTAG00000044065	PER1	QPCTL	TBC1D22A	BID	HMBS	POLR3B	WDR13	INPP5A	ANKRD33B	FAM117A	KLF6	THBS2	MN1	ZNF548	ARHGAP5	FAM98A	SEMA7A	NEIL1	SDSL	MRPL49
SUSD6	ARF1	MAPK1IP1L	LRPPRC	MEGF10	GATD1	MED7	EXOC3	ENSBTAG00000049866	FBXL20	NCOA3	OXNAD1	TAPT1	MMP12	TREML2	ENSBTAG00000046153	DGAT1	PCNX4	CETN2	C14H8orf76	B4GALT1	DNAJC30	C29H11orf98	NUDT5	KLHDC1	RAB2A	ANKS1A	E2F8	CXCR6	TOR1AIP2	KIF3C	DBP	ENSBTAG00000007516	DBNDD2	TMEM229B	CGA	NPEPL1	CDK20	bta-mir-11997	ENSBTAG00000038625	BRD3	ATP13A1	MX1	ENSBTAG00000050214	MED14	DBNL	ENSBTAG00000053856	CITED2	PRXL2A	OTUD5
JARID2	CMC2	VAMP4	RPL7	AP1G2	PEX5	PPP4R2	ZNF653	ENSBTAG00000050398	ENSBTAG00000001477	BRAP	HOGA1	ISG20L2	ACSS1	SYNGR2	ENSBTAG00000049189	ENSBTAG00000048379	MBTD1	THOC1	ENSBTAG00000050417	RIOX1	TMEM234	ATAD3A	XRCC4	DOCK4	SNAPC3	STK36	TIMELESS	PDPK1	LAMP2	ARRB2	FUZ	ENSBTAG00000039728	COMT	ENSBTAG00000046172	LARS	MRPL23	MED10	ARHGAP18	AOAH	MRTFB	MYH15	ANGPTL4	USP1	PI4K2B	MRPS17	EGR2	PURA	PMAIP1	PBDC1
PWWP2A	ENSBTAG00000034182	THTPA	SCRN3	SLC9A5	GALK1	WDR47	RNF31	RAP1GDS1	IFIT5	FAF2	RAB27A	GPATCH3	PMM1	PTAFR	ENSBTAG00000005584	CAMSAP2	ARFGEF1	ENSBTAG00000006819	TRANK1	TM4SF5	SSU72	CYBA	GTDC1	STAU2	RAP1A	CDK5RAP2	HCRTR1	SLC7A5	RAB30	MMS19	ZC3H12A	ENSBTAG00000020550	SLC27A1	ABCD4	NSL1	UNKL	ENSBTAG00000018309	ARSK	ENSBTAG00000049346	PPARGC1B	CCM2	TXNIP	RARS2	FAM126B	RPS17	HACD4	TIMP2	CIAO1	UBE2L3
CHST15	STX8	PPM1D	LTN1	ENOSF1	SLC39A2	SLAMF7	HDAC5	KIDINS220	DCAF12	ZNF518B	DHRS9	ABL1	MARS	C1QB	ENSBTAG00000027610	RELT	TNFSF8	METTL14	FOXF1	SRRD	ING2	CAPN10	MTHFD1	ENSBTAG00000054700	DNASE1	CPD	ZNF367	ZNF503	ENSBTAG00000050748	PDE3B	CTIF	RASSF8	CLUH	MLST8	ENSBTAG00000051542	POLR2L	EXOSC7	SIRPB1	ASCC1	CDK12	NADK	TRIM14	MRPL51	RIC1	RABL2B	SPTBN4	BCL9L	TBC1D14	SCAF1
KLF11	ENSBTAG00000009359	TIPIN	MRPS36	WDR6	HTRA2	REST	ARAP3	TLE4	PPT1	RLIM	GPSM2	TICAM1	NSMCE1	ANXA3	ENSBTAG00000007354	SLC7A11	OTUD4	EIF2S2	SPAST	DHX30	BEAN1	ENSBTAG00000054363	TTC26	BICRAL	FARSB	ENSBTAG00000053696	POLQ	ZNF281	FGF1	MLXIPL	NTHL1	ENSBTAG00000053302	SPRYD3	SNRPD1	ITGA4	DPP7	ENSBTAG00000050479	MOCS1	C1R	EAF1	SHC2	GTF3C1	ENSBTAG00000050971	STX7	NUP93	SEPTIN10	STAT6	ABHD3	MAP2K7
MTMR12	FH	C6orf52	FCHO2	TRAPPC9	NOSIP	HDGFL3	WDR81	PHF14	FBXL4	WASL	ALDH5A1	HELZ	ZNF706	B2M	ENSBTAG00000030507	TSPAN11	ENSBTAG00000051457	MAGOH	SLCO2B1	PPP1R3C	ATRIP	IER5L	DCXR	RNF38	PON2	MEGF8	HASPIN	DAPK1	TBC1D8B	MPI	CEP170B	ENSBTAG00000031256	TUBB3	CHCHD6	CCDC141	CPSF1	SOD1	SNX16	MED31	MAFB	PLEKHF1	FANCA	TMEM156	SNX30	FAM83G	CDH3	ZFYVE26	SCARB2	TADA3
SASH1	SLC25A5	SELPLG	ENSBTAG00000055198	GGACT	FAM241B	GTF2A1	SCYL1	STX2	ACTR6	SP140L	CIB1	PTPRE	PCCB	CLEC10A	ENSBTAG00000007816	TSNARE1	RAB11FIP2	CSPP1	VCAM1	CEBPG	ST6GALNAC6	MFHAS1	ZRANB3	BMPR2	IMPA1	ZNF318	PDLIM5	DUSP16	SLF2	ENSBTAG00000051385	LIMK2	ENSBTAG00000015149	VAT1	SERF2	KARS	GPR27	RPP40	WSCD2	CD37	ZBTB40	NCDN	ATG2A	GSTCD	FNBP1L	TMIGD3	SLIT3	SH2D3C	STAT1	GEMIN8
SMAD7	MED11	RUFY3	VMA21	DDAH2	MFSD12	GOSR2	ENSBTAG00000049676	CCDC9B	UTRN	DCP1A	TMA7	RFXAP	PAPSS1	NDUFA7	ENSBTAG00000048625	GGT5	ENSBTAG00000019672	PPP2R3A	CLEC5A	LRPAP1	RECQL5	PC	CCNE1	RC3H1	GBP5	ZBTB14	LAYN	ACSL6	ATM	C18H16orf87	SLC25A28	ENSBTAG00000039671	PRODH	RPS18	TTF2	LRRC14	BTG1	DSE	INPP4B	ENSBTAG00000051794	DLK2	P4HA2	MMAA	ZZEF1	ALDH18A1	FAM122B	SIK2	HBP1	NRBP2
DGKD	INTS11	WDR70	ATP1B3	SLC25A1	YIPF4	ETS1	MON1B	NKTR	NBEA	TAF2	ASNSD1	NAV2	RAD51C	ENSBTAG00000004920	ENSBTAG00000020685	NQO2	EIF2AK2	RCN1	CBX1	SWAP70	ENSBTAG00000045504	KLF16	SIL1	STK38L	MTFR1L	KIAA1958	NCAPG	OSBP	EIF4G2	ID2	ACBD4	ENSBTAG00000055068	TSR2	COX6A1	SUOX	IGHMBP2	CLCN3	NEK7	PPFIBP1	KMT2E	CBS	EGLN3	C23H6orf62	RLF	OGDH	CGREF1	USP35	OSMR	SH3BP1
ZNF516	GSR	UGDH	VPS50	NAXE	ENSBTAG00000023978	MFAP3	CDR2L	ENSBTAG00000018340	PARP9	ANKRD17	EMC2	RNF20	PABPC4	SSR4	ENSBTAG00000045689	ENSBTAG00000050453	RAB10	GARS	GPR87	SOCS1	UBTD1	PSMB8	WLS	FNDC3B	HPRT1	MTF1	TFPI	PHLPP1	HBS1L	SETD6	RHBDD2	ENSBTAG00000024608	MPND	HADH	REEP5	PEX16	SOD2	TNFSF10	ENSBTAG00000012026	KIF13A	SNRPA	CBX7	ZNF397	SENP5	TOR1A	ANGPT4	MAST3	NRROS	ZDHHC5
SNX18	POC1A	MRPS27	SMARCD1	ARSB	PEX6	ZNF800	ZHX3	SNAP23	TLDC2	SMARCA5	CENPO	GSTZ1	BUD23	ENSBTAG00000013919	ENSBTAG00000051235	MAPK8IP1	USP37	RBBP6	PID1	RBM15B	XYLT2	CEBPB	ENSBTAG00000053237	TUT4	ENSBTAG00000054053	FOSL2	NCAPG2	GNA13	USP25	AP1S1	KIFC2	ENSBTAG00000012401	NR1H3	MND1	ACSS2	MPG	ENSBTAG00000038430	MLH3	ENSBTAG00000027204	ACTN4	ADAM15	FUT11	LRRCC1	ZBTB43	PREP	ENSBTAG00000055145	BNIP3	DUSP2	ENSBTAG00000046100
PTPN1	HIST1H2AC	COPZ2	SLC35F5	TBCD	NHLRC1	RCL1	RXRB	ENSBTAG00000051562	ZMPSTE24	BPTF	DERA	RBM38	REXO2	BoLA	ENSBTAG00000027075	ALDOC	DHX29	PTCD2	TMEM26	INTS5	MARVELD1	ZNF672	CYBB	PRKD3	RPL10A	HECTD4	RPA2	TAF8	STIL	PDCD4	CBX6	ENSBTAG00000048369	USE1	ATP6V1F	ATP5F1C	COA3	ENSBTAG00000050594	ZNF654	CXCL9	RAD54L2	CD276	VEGFA	OTULINL	CDK17	EIF4G1	TUBG2	PPP1R13L	ENSBTAG00000013799	SLC9A3R1
SERPINE1	EXOSC1	SAMD15	FASTKD1	GCN1	BIN1	PIM2	IER3	RAD50	HPS3	ENSBTAG00000015899	CENPS	ZMIZ1	PCNA	CREG1	ENSBTAG00000055067	VPS37D	RINT1	FNTA	ENSBTAG00000040331	TRIM27	ENSBTAG00000025283	RNF126	VPS25	OGFRL1	ENSBTAG00000026882	PREX1	CDKN2C	NOS2	ENSBTAG00000031687	BBX	SH3GLB2	ENSBTAG00000050869	POLRMT	GMFG	PARPBP	MRPL41	RPL8	GPR107	CTSW	RUSC2	ENSBTAG00000048957	IRS2	DDX50	R3HCC1L	ENSBTAG00000047441	FRY	FAM155B	BBS2	CC2D1B
ZCCHC14	TET1	SORBS3	SARAF	ACADVL	RUSC1	APAF1	GRIPAP1	USP28	NLRC4	CNOT2	CIP2A	FAM104A	RFC2	ENSBTAG00000048353	ENSBTAG00000037966	ARHGAP27	ENSBTAG00000050242	N4BP2L2	MYO7A	KLHL26	ALDOA	FBXW5	RNGTT	ARHGAP32	TMEM179B	ZNF862	LACTB2	KLHL18	OCRL	TTC7A	TELO2	ENSBTAG00000052184	CHMP2A	RPL27	TMED4	TIGD5	PLA2G15	FBXL5	TLE5	RASAL2	MGLL	RORA	FASTKD2	RCOR1	ATP2A3	ENTPD1	KDM4B	DDB1	LRRFIP1
SDC4	PARP1	AHR	AASDH	CUL7	RNASET2	DENND4A	ENSBTAG00000048329	RBM6	CFLAR	SOS2	BDH2	DVL3	NUDT17	ARL6IP6	ENSBTAG00000050647	MKNK1	SEC24A	ARID4A	TMTC1	BCAR3	HAUS5	MRI1	CD48	USF3	ENSBTAG00000050274	LRP6	KNSTRN	RUNDC1	RP2	AK1	MGRN1		CTSD	ENSBTAG00000053022	DPAGT1	TMED1	ENSBTAG00000054594	STXBP5	CD3D	PDXK	CRIP2	ZNF395	PEX3	ROCK1	SLC19A1	CDK11B	TNRC18	DHRS1	AKNA
TRAF3	TPK1	ELK1	GTF2H2	ENSBTAG00000023367	NDUFB8	RIOK2	IRGQ	EGR1	TTC3	SP3	RUBCNL	SERTAD3	PLPP1	ITGA9	ENSBTAG00000003086	LATS2	ENSBTAG00000054322	LARP7	TARDBP	ENSBTAG00000052226	PBXIP1	SOWAHD	LRRN3	ENSBTAG00000013917	RPL5	UBN2	EEF2KMT	C11H2orf50	CEP295	INPP5B	CDH23		COX4I1	ABCB8	PIP4K2A	SEC13	AAMP	C1QL1	TBC1D10C	ZNF462	ITGB2	LRFN1	LZIC	NRF1	MRTO4	SAMHD1	NUMA1	AK3	RPUSD1
PHLPP2	CDKN2AIPNL	ENSBTAG00000048386	EIF3E	FBXW8	TMEM243	ZNF22	RDH10	PDCD6IP	DNAJC13	GPD2	SLAMF6	ZMIZ2	SIRT3	DEPDC7	ENSBTAG00000023471	TSPAN4	CCDC88A	GAPT	MRC1	INSIG1	NISCH	MRPL36	LTB4R	ANAPC1	TOMM6	CHD6	VWA5A	EPN2	FGD4	ATP10D	PIK3R2		MDH2	FOXRED1	MAP2	EIPR1	AGPAT5	SRD5A1	GIMAP7	C25H16orf72	MYO1G	KIAA0232	PLA2G4A	PPM1A	KIAA1522	ANKRD29	SIPA1L3	VSIG4	PTMA
IRAK2	ROMO1	ARHGAP9	MTHFD2	ENSBTAG00000005448	TSPO	NOL11	TESK1	ST13	DCP2	KPNA6	ENSBTAG00000039086	UBE2E2	ETFA	ST6GALNAC4	ENSBTAG00000000560	NINJ1	ZNF471	SNX10	CCL24	ST3GAL4	DCHS1	NOP53	FMO5	PJA2	GFM1	ATG16L2	FAM83D	TGFBR2	FAM49A	PDK4	KLK1		ANKRD39	COX8A	BCAS3	INAFM2	CNPY3	IL10RA	ATP8B2	MMP19	HCN2	TMEM184B	NBN	MPP6	POLR3D	RHOBTB2	SRL	ENSBTAG00000049220	ENSBTAG00000054003
ETV3	AACS	MPHOSPH9	PSMC6	NAGA	DEF8	B4GALT5	PAQR4	TIMM21	HERC1	CEP135	DNAH9	PPRC1	GART	DHRS7B	ENSBTAG00000033389	GSDMD	MATR3	RPRD2	MOB3B	PPP4R1	MBOAT7	PTPN7	CD101	ARID2	RPL6	UVSSA	ATP6V1D	DUSP4	EHHADH	NADSYN1	SEPTIN5		FKBP4	ANXA2	ALDH7A1	AP2S1	PSMD14	XRN1	CCL22	ZSCAN29		ZBTB44	VPS26A	ST3GAL6	SERPINB6	ENSBTAG00000054241	SUSD1	LPL	SAFB
MED13L	TRIM5	PTRHD1	ENSBTAG00000007280	STAB1	PINK1	C3H1orf109	GIGYF1	ITSN1	ZNF23	NIN	WARS	APBA1	CSTB	SFXN4	ENSBTAG00000034185	COLGALT1	CHEK1	RAD54B	RNASE4	MUL1	RGS14	RHBDD3	SQOR	C14H8orf37	LRMP	EP400	ASPM	LMTK2	IL6ST	CCNL1	XPC		IDH3G	PHB	PRIM2	B3GAT3	TMEM128	SLC2A1	OASL	TSHZ1		ZNF217	HUS1	SIRT1	CILP2	SORL1	MDFIC	CD244	PRRC2A
TNFRSF1B	GLMN	MAP7D3	BTF3L4		DCTN3	FKBP5	PRKD2	ZMYND8	PDE4D	UTP20	TREML1	PMEPA1		FGD2	ENSBTAG00000049993	GEMIN4	RPF1	SGO2	ENSBTAG00000051832	KCTD11	KHNYN	BRF1	TARBP1	STK17B	ANAPC13	PRRC2B	CCHCR1	TECPR2	WASHC5	ST6GALNAC2	SNAPC4		BAK1	IDH3B	INTS10	PDCD2L	NHEJ1	ESYT2	CD74	ASPH		PDE7B	NKAPD1	RRAGC	GPR153	RASSF4	RNF169	STARD6	TGFB1
IKZF5	PHYHD1	ENSBTAG00000004339	PSMA6		NUDCD3	TNRC6A	NOTCH1	ZNHIT6	BROX	NCOA1	GM2A	AHDC1		PLA2G2D4	ENSBTAG00000001538	AP1B1	ENSBTAG00000047341	ATRX		NTMT1	RETREG2	FERMT3	PIK3CB	ERMP1	ZNF582	ATXN1	CCNE2		DOCK11	PLCD1	ZNF598		TIMM10	IFI6	GPHN	DOHH	GET4	ENSBTAG00000037375	ENSBTAG00000054649	TOM1L2		RPS6KA2	ENSBTAG00000014423	RTCB	APOE	CPM	FBXL19	SLC25A17	BSG
NR1D2	GLRX2	MCCD1	ALDH9A1		EARS2	GNPTAB	TUBGCP3	ACD	KIAA0100	APC	BLVRA	PSMD7		ENSBTAG00000037938		SCRT2	ENSBTAG00000049591	CLPX		AXIN1	MEA1	SLC35E4	ZFYVE9	UBR4	RPS29	MYEF2	BEX3		ORC2	C1RL	SHFL		LENG1	STOML2	LANCL1	TBL3	TVP23B	PLAC8B	C24H18orf21	SSH1		PGAM1	CFAP97	SMURF2	C23H6orf141	LIMS2	PRR12	NXPE3	ENSBTAG00000048617
ENSBTAG00000019545	NDUFAB1	SYF2	KBTBD3		MARCHF2	MORC3	ZNF710	PPIG	CDC42BPA	CEP170	GNPDA1	BCORL1		BOLA-DMA		ARHGAP31	NUP98	ANXA1		NAA40	SHKBP1	NFKBIB	LOXL3	ZNF287	CLTRN	FYCO1	ERCC6L		TBCCD1	TMEM218	PITPNM1		PGP	DNASE2	CNOT8	ENSBTAG00000007105	FCGRT	GTF3C4	SEPTIN1	ZFP36L1		NUDT7	ECD	WDR45B	MAGEH1	MYOM3	MRTFA	GDE1	FGD3
TENT4B	DHPS	ENSBTAG00000006398	SMIM7		ENSBTAG00000000242	MAP4K3	DGCR8	TRIM52	UIMC1	ZNF25	GPNMB	NOL4L		TIFAB		SLC6A8	NFATC3	EIF2A		RNF19B	TRIM26	FDXR	ATXN10	PTGFRN	ENSBTAG00000053570	CRAMP1	DLGAP5		RPS6KA3	DGKA	SSBP4		MRPL55	NME2		UBE2M	QDPR	SBF2	MGC139164	MEGF9		FAM53B	ODF2L	RALGPS2	RAB11FIP5	TTC39C	DHX34		BRD2
BACH1	CCT2	SRP72	CLTC		ZADH2	DUSP3	ZNF205	OFD1	FUT10	GOLGA4	DBI	TFIP11		SLC1A4		NT5C	LIN7C	CCDC32		RAPGEFL1	DYRK1B	ATG4B	MSH3	PAG1	TEX30	KMT2D	DTYMK		EEA1	FUT8	ABCA2		PTPN6	CYP27A1		SLX1A	TM9SF1	ATP7A	PRKCQ	TSC1		ADAMTSL4	VPS8	BRWD1	SH3YL1	CACNA1F			NDUFS6
	HSPD1	NXF1	ATRAID		CPLANE2	HECTD1	TRIM47	HNRNPH2	ZNF350	KCTD3		FAM78A		ITGB5		CHCHD10	ETF1	MTERF3		TEF	MXD4	NCLN	PTER	BNIP3L	PFDN1	CREB3L2	MASTL		ZGRF1	ZC3H12D	MZF1		MRPS25	EIF3G		PEX11G	CELA1	BLOC1S6	CREB3L1	AUTS2		CCDC88B	TOP2B	LNX2	UBE2L6	DFFA			PPP1R9B
	ACTR1A	GORASP2	FANCL		CCDC71L	DNTTIP2	AFDN	FUBP1	AK8	SPATA6		SPART		ENO3		ENSBTAG00000052838	SETD5	CAPZA1		MKRN2		LINGO3	GPD1L	NOTCH2	RPS7	ENSBTAG00000048958	YWHAH		SKAP2	VSIR	MLYCD		NSUN2	EBP		UQCC3	ENSBTAG00000052781	SLC39A8	ITK	BAZ2A		THEMIS2	ZMYM6	SUCO	ENSBTAG00000034138	XG			MIDN
	IVNS1ABP	SNAPIN	RIDA		C18H19orf12	RANBP2	ZBTB7B	LIMA1	NUP205	HERPUD2		ZNF646		PRDX2		TBC1D9B	RBBP5	CACYBP		ABCB9		RBCK1	CAT	MACF1	LGALS3	FOXO3	CENPF		ARMCX3		SSH3		BOP1	LSM4		PANK4	DPM3	IFNGR1	ENSBTAG00000037510	FCER2		TMEM140	FAM45A	USP12	RRP1	FERMT1			GOLGA2
	ZNF410	DERL2	RARS		ZFYVE27	FNIP1	ESRRA	LACTB	XPO1	ENSBTAG00000054986		RBM14		ENSBTAG00000037605		C28H1orf198	ZNF292	NEMF		HIC2		MRPL28	FOCAD	VPS13D	DPH5		DENND2D		PIKFYVE		CROCC		ACTN1	VAMP8		H1FX	PITHD1	STAT2	NUP210	ACBD5		CACNB3	STMP1	ARHGAP12	NXT1	EVC			TSC22D4
	TPD52	ACTR3	DPM1		CLCN7	SYNRG	C11H9orf116	NCAPD2	PPP2R5A	EML4		RAB35		ABO		RUNX3	LCORL	UGP2		TRIM11		CSK		SLC35D2	MRPL48		LMNB1		REV3L		PNPLA6		HNRNPAB	ATP5IF1		NUBP2	ENSBTAG00000049294	HERC4	ENSBTAG00000000432	NCOA2		MAD1L1	THOC2	CHD2	MYO5C	ACOT13			POLR1A
	ACSS3	CFDP1	ANAPC16		POMGNT2	NIFK	EVA1B	BCNT2	ABCA5	ELOA		ABI1		ENSBTAG00000050846		CACNG4	PREPL	SNW1		ABHD16B		SLC38A10		CYFIP2	DHDH		SLC13A5		PRPF18		FUT7		ENSBTAG00000023274	ATP5F1B		SUN2	NIPA1	NAMPT	ENSBTAG00000000715	SMG7		NXPH4		TIPARP	SCARB1	FADS1			GIPC1
	TXNDC17	USP14	VPS35L		AKR7A2	ZNF189	NKIRAS2	GPATCH11	AGL	TAB3		FOXK2		ADGRE5		TM6SF1	DNAJC3	SRP14		SLC39A13		ENSBTAG00000047265		LRP1	DHFR		ANLN		TRIP11		MTMR9		DBN1	SF3B5		ISOC2	MSANTD2	TRMT13	ENSBTAG00000049297	ZNF629		SHMT2		GDAP2	GTF3A	TSPEAR			ENSBTAG00000007127
	MRPL16	SUPT7L	MMADHC		TGFBRAP1	ENSBTAG00000039662	TRIM25	ZEB2	UHMK1	ENSBTAG00000050709		DCAF15		OAS1Z		PCNX1	SPAG9	INTS6		AHRR		SART1		PHACTR2	PSMG2		BRCA2		PDS5A		VPS9D1		LETM1	IDH2		LFNG	ARFGAP2	ALOX5AP	ADGRG5	KIAA0513		CORO2A		ROCK2	RAB1B	COL4A1			BANP
	GSTK1	ST3GAL3	PHKB		ENSBTAG00000048741	E2F3	FMNL1	ANP32B	CREBL2	RNF111		HMOX1		CALHM6		ATP13A2	CEP192	UBXN2B		AEBP2		TPRA1		NFAT5	ATG4C		PAM		COPS4		IFT140		EEF1D			MIF	ENSBTAG00000046623	PTPN9	UBASH3A	USP31		PDK1		GAS2L3	PIGS	ENSBTAG00000049656			HSF1
	CNEP1R1	HNRNPC	CCNDBP1		TPGS1	SFMBT1	DNLZ	CEP57	EPS15	ZNF35		TERF2		ENSBTAG00000001308		GPR35	KPNA3	ZRANB2		F3		PEX10		CCDC15	GTF2H5		FBXO5		ZFP30		C7H19orf67		DTNBP1			TMEM11	NME3	RASGRP1	CD3E	ADAR		FCAR		KPNA4	ENSBTAG00000039129	C25H16orf54			ARID3B
	POMP	PCGF1	RMDN2		TMEM160	MAPK6	MARK2	HNRNPUL2	SNX24	NUFIP2		MMP14		YARS		KDM5C	ZNF200	TOP1		DBR1		ZDHHC8		ENSBTAG00000022887	SRPRB		CDC45		LIN9		TSC2		ARF5			HDAC10	TRIM56	SETMAR	BOLA-DOA	AMPD3				LARP4	CYB561A3	KIAA1211			SMPD2
	RCHY1	RSRC1	IPO11		ALG12	TMF1	NCKAP5L	SEC63	GBE1	SCAF11		ZNF16		IGFBP6		FADS6	ZKSCAN8	ENSBTAG00000054422		TBC1D24		DNTTIP1		KLF3	RTN3		B3GNT7		ADAM9		IGSF8		AIP			PDF	UTP18	SLC39A11	CCR7	ZBTB41					CHCHD2	EXOSC9			ZNF335
	RAB18	PIN4	PIGB		RABAC1	USPL1	ENSBTAG00000049459	SREK1	KCTD20	KDM3B		EEF1E1		ERO1B		IL36A	ZFP62	OCIAD1		ZBTB17		BPHL		CYB5D1	TRIM38		GTSE1		TNPO1		ENSBTAG00000005903		HNRNPM			ZFAND2A	CAPN2	THBS1	UBD	CRTC1					P2RX4	ENSBTAG00000054738			PRPF38B
	CHCHD3	NDUFA9	AP3S2		PEMT	NUP153	TNFRSF6B	CBX5	ENSBTAG00000053162	HEATR3		MEPCE		IL21R		TMEM204	RABEP1	CCZ1		PPP1R37		NOC4L		ABL2	OCIAD2		TTK		HLTF		ADCK5		FUS			TRAF1	RNF14	EXOG	IL2RB	POU6F1					ENSBTAG00000051149	TEX35			APBA3
	PSMB5	CLINT1	C19H17orf75		BTBD2	WDR33	DYRK2	FKBP15	DTX3L	RAPGEF2		LARP1		ENSBTAG00000049178		ADAMTS14	ZC3H11A	TUT7		MAF		AP2A1		SP1	PCK2		KIF18B		ERCC6		PCNX3		CCDC12			TWF2	NPLOC4	HERC3	FCGR3A	KANSL1					GSTP1	SPOCK2			TRIM39
	GRPEL1	ERAL1	SCML2			ZNF496	DTX2	KRCC1	HSD17B12	RALGAPA1		LYL1		PHGDH		IL17REL	PAN3	TBC1D15		VPS18		BCL2L13		APPL1	NCOA4		CHAF1A		SCYL2		CABIN1		CDK9			SLC25A6	CSRNP2	BST1	ENSBTAG00000055240	HIPK2					RAD9A	FRMD4A			PTMA
	ENSBTAG00000051373	OXCT1	TRIQK			DCTN4	HDAC7	ENSBTAG00000050767	TENT2	CASP8AP2		C2CD2L		CREM		LAPTM4B	RESF1	CEP95		CIPC		MTX1		CLCC1	OSTC		NEK2		CBL		LYPD3		TOM1			GTPBP6	REV1	BCL2L11	MAP4K1	ARHGAP21					CTSK	COTL1			DLGAP4
	DLD	TECR	ERCC6L2			YTHDF3	HSPA1A	RAB6A	UBR2	PDS5B		PKNOX1		HMGCR		TJP2	ZNF445	FMR1		TBRG4		ARHGAP45		EVI5	AP1S2		HMGB3		ZFC3H1		ABCC10		AURKAIP1			TAF6L	SUPT4H1	AQP9	RHOF	TRAF3IP2					ACADSB	TTC9			ENSBTAG00000054669
	M6PR	NBDY	ANXA7			CSTF1	GRK2		NIT2	UBR5		KMT5A		CD4		MEX3C	USP32	ANKRD12		SGMS1		TEX264		UBASH3B	COMMD1		CENPW		ENSBTAG00000053703		TMEM175		PPM1G			RTN4R	ENSBTAG00000053606	TMEM184C	GIMAP7	ZNF512B					IDH1	PALB2			E2F4
	TTC4	NONO	EMC4			COG3	RFX1			MITF		NFE2L1		TSPAN17		CERK	AFTPH	UBXN4		ENDOD1		BATF		RBFOX2	ENSBTAG00000054926		SH3GL2		WDR48		TOP3B		GNL1			NSUN5	RNF41	LPGAT1	PRF1	SLC35E1					SNRPD2	RNF157			MTRES1
	HADHA	IFT74	YIPF6			MFSD14A	PIP5K1C			TCERG1		MAPK7		NUDT16		NECTIN1	LYST	SMC6		TUSC1		MRPS2		AKAP11	NDUFB11		SKA2		SLC25A24		NDOR1		MRPS18A			COPG1	RPS28	BMT2	PPP1R16B	ENSBTAG00000051340					TUBA1B	EIF4EBP2			RTF1
	NME1	COMMD3	MAT2B				ZXDC			AFF4		PIAS4		UCP2		FSCN1	NT5C2	SHPRH		TMEM129		CYSTM1		HIP1	HARBI1		BUB1B		AKT3		SCRIB		HDLBP			FNDC10	RPN1	DDX17	BOLA-DRA	NOS1AP					CLYBL	RAB11A			CSTF2T
	ACOT8	MOSPD2	AGPS				SAMD4B			SEC23IP		PI4KB		ENSBTAG00000045854		EHBP1L1	VPS13C	ZMYM1		PHRF1		GADD45GIP1		LRCH3	EEF1B2		RPA3		TOPBP1				PAFAH1B3			ARHGEF10L	CMBL	RAB8B	LY6E	RAB11FIP1					LGALS1	MAP4			VPS72
	MICOS13	NDUFA3	SUCLA2				MAP1S			CUL4B		GID4		C1QA		ACP5	FAM160B1	FAHD1		PAQR8		TSEN54		SEL1L	COA5		CADM1		SLK				GALE			RGCC	ENSBTAG00000052566	ATG2B	CD5	PPP1R13B					SNRPF	BRINP1			ZC3H3
	SRSF3	INTS9	KIFAP3				RHBDF2			KIF5B		ZNF48		C1QC		TNFAIP8L1	ZNF106	MYL12A		CCNQ		TSSC4		TET2	MRPS30		CKB		BMI1				UBAC1			LRRC61	CRY2	ORMDL3	GIMAP7	UBE2H					CDK4	PYGL			ARGLU1
	POLR2D	PAFAH1B2	MRPL13				FAM193A			ATAD2B		CTTNBP2NL		DDX19A		LRCH1	SLC35A5	ZFP69		SREBF1		PPP1R16A		TBL1XR1	SLAMF8		TOP2A		MIS18BP1				CLPP			GNB1L	HYAL2	DDIT4	LCK	ENSBTAG00000052980					CCT3	PPP1R21			RERE
	ADA	NDE1	ABCD3				PPP1R26			CHD9		ZSWIM8		NKG7		SH3BP4	ZNF148	CWC15		AMMECR1L		ENSBTAG00000052790		AP4E1	GLIPR2		E2F1		HPS5				LRRC59			GHDC	RMDN3	FAM102B	IL2RA	RBSN					CST3	SVIL			E2F5
	CD63	DRAP1	PIGX				RGS19			MGA		PHF23		PANK2		PTGER4	UBR3	PRPF3		GDPD5		PARP10		FRYL	DNAJC12		AURKB		TTC37				RRP7A			VPS26B	CRLF3	ADAM8	ENSBTAG00000050052	KAT6A					GET3	SRBD1			RAB11B
	SLC29A2	PET100	CNIH1				DNM2			MARF1		SMG9		ENSBTAG00000047605		VASH1	RRN3	MTERF1		LMNA		INAFM1		DPY19L3	KANSL2		KIF23		CPSF2				RUVBL1			GNAS	TBC1D12	JKAMP	CD6	TNKS					RASGRF1	EPS8			BCL7B
	SAMM50	GNG7	IRAK4				BAHD1			CARD6		PPP1R10		PSMB9		NEURL4	SBNO1	NOL8		RASSF1		BORCS6		LCOR	NUDT12		SERPINB8		DICER1				DCTN6			ERCC2	MPC1	USP45	CD8A	ENSBTAG00000014417					ATP6V0D2	TMSB10			ZNF384
	NDUFA13	RNPC3	TCP1				TMEM259			KIF2A		SH3GL1		SLC25A4		SLC11A1	HIPK3	ENSBTAG00000045912		TRIB2		SPPL2B		RFX7	PTGR1		CD200R1L		RUFY2				STUB1			GLYCTK	RHOBTB3	MTPN	ZAP70	ZBTB38					SMTN	FAM107B			IQSEC2
	PCMT1	PSMD10	MRPS33				DIDO1			SOS1		CTBP2		ENSBTAG00000045929		ANKRD9	ZBTB1	DNAJC18		TBC1D17		BCL7C		PSD3	EIF4A2		RANGAP1						CDC37			FCSK	STX18	ENSBTAG00000015651		PHC3					BCS1L	HIRIP3			MAGIX
	OSBPL9	PTP4A1	DRAM2				TPRN			FBXO11		GBGT1		SLC35B2		TNFRSF21	ENSBTAG00000022489	PPP1R12A		TSC22D3		WASHC1		USP9X	PPM1K		CDKN3						SIGMAR1			PIGQ	RCE1	JAM3		BASP1					PPID	WDFY4			ASCC2
	NDUFV1	WAC	SLC38A9				GNA11			TAB2		TBC1D10B		PROS1		LIMD1	BIRC6	LY96		ATP6V1E1		PPP6R1		ANO6	FCGR1A		DNAJC9						COASY			COPE	PPP2CA	WASHC4		LAMC1					HSD17B14	SCIN			RUNX1
	TRUB2	TAF9B	MTARC1				ARID3A			CHML		ZHX2		MTHFD2L		CRKL	MPP5	CCDC58		INPP4A		RPLP1		ITPR2	CDADC1		DIAPH3						RANBP1			BLOC1S3	YIF1B	SIRPB2		TRIO					FBL	TPM3			HMGA1
	COQ4	MED27	LDHB				WBP1L			PBRM1		STAT5A		LTB		SLC43A2	C1GALT1	UBLCP1		DNAJC5		XAB2		ENSBTAG00000051080	HSBP1		PLK4						EIF5A			TECPR1	NUDT16L1	PLOD1		RANBP10					SUCLG1	LPCAT4			FBRS
	COPS5	RTL5	SEC11C				ENSBTAG00000048885			FOXN2		ADRM1		MOV10		TMEM127	CD36	CMPK1		ING5		AATK		IQGAP1	PBK		CEP55						FASN			EDF1	PRMT2	GLG1		DAG1					CALM3	ELP1			YBX3
	CTNNBL1	TP53INP2	IMPDH2				TMEM132A			SECISBP2L		PPP1R18		GMPR2		ZNRF1	ZNF518A	C20H5orf51		E4F1		MBD3			XRCC5		PTPRS						NAA10			SPSB3	IMP4	PICALM		MYO9B					TUBB	DEF6			CCDC9
	MGST3	ENSBTAG00000038540	NDFIP1				UBE2O			CTDSPL2		RARA		F2R		KDM5B	CCNI	USP8		ELP6		FES			COX11		CKAP2L						PTGES2			PLEKHH3	FUT4	PRDX5		SNTB2					ATIC	AADAT			GATAD2A
	PEPD	PBX3	GHITM				ARAP1			ANKIB1		TOB2		BLA-DQB		HAP1	GPBP1	SYNCRIP		MAP2K3		LRP10			APIP		PBX4						PIEZO1			INTS1	SLC2A6	SRGN		TAOK1					ACSF2	CDH1			CCNK
	BPNT1	WDR44	PSEN1							U2SURP		SZRD1		SIGLEC1		BRD9	MEF2A	PFDN4		PLPP7		RBM42			EIF2S1		ARHGEF10						ENSBTAG00000004472			GPAA1	ENSBTAG00000038051	PPP1R3B		TULP4						HMMR			PTPN23
	LYRM2	TAF13	CALCRL							MED1		BCL2L1		TAP1		TLCD1	SYT4	ATG12		SLC37A2		ARVCF			TDP2		ENSBTAG00000017330						BCKDHA			MCAT	KCTD5	MFSD8		EPS15L1						POLA1			SUPT5H
	SEC11A	ELP5	NIPA2							NIPBL		ZNF592		BOLA-DMB		ASAP3	ENSBTAG00000014953	TAF1D		RNF6		SIPA1			GINS3		PCLAF						PUF60			UNC45A	SMAP1	EMB		MEF2D						HMGB2			RALBP1
	PPP2CB	COX6B1	ZNF354B									MICALL1		ENSBTAG00000038397		PHF1	HEATR5A	USO1		POR		EXOSC4			OGA		GINS4						POLR2I			VPS51	KLHL12	CYBC1		ENSBTAG00000050527						TMEM177			CCDC130
	HDAC3	RBMX2	TLR6									EWSR1		ALG2		FADD	RECQL	VPS35		FEM1A		FLAD1			ENSBTAG00000047133		FEN1						HSPBP1			TCIRG1	RCBTB1	BCAS4		GAB2						PDE4DIP			ZBTB49
	PSMB7	NFIC	PNKD									ZC3H18		CTSC		EHD4	UGGT1	LNPK		TNK2		TRABD			MRPL1		CCNF						TRAP1			CRELD2	SNX8	ATRN		FAM217B						TMPO			CFL1
	TSG101	PARP6	CASP3									RTN4		TAP2		HACD1	DNAJC16	CDC42		FSTL3		IFFO1			YME1L1		RECQL4						RPL18A			NLE1	PMPCA	ITFG1		SPEN						PDP1			BTBD19
	ATP5F1E	CLIC1	NPL									SFPQ				PTOV1	BRAF	ERP44		FMNL3		ASPSCR1			ADAT2		ENSBTAG00000050785						NOP14			MED16	VKORC1L1	NFATC2IP		ASXL2						TINAGL1			PRKCSH
	GATD3A	CWC27	TRIAP1									SLC48A1				PALD1	LATS1	FCF1		GNA15		ARPC1B			CEPT1		CCNB2						NOC2L			PPP1R3D	GCH1	GAPVD1		ENSBTAG00000051942						LARGE1			BICRA
	TBCB	COMMD7	PPP1CB									SF1				JAG1	UBE2W	KTN1		FBXL18		SELENOO			KYAT3		TAP						PES1			PTPN18	PSMB3	TXNDC12		TXLNA						CASS4			HGH1
	H2AFZ	LRRC8D	TIFA									PLPBP				SEMA4B	CD302	PRPF40A		ARMC5		TRMT61A			CASP4		PRR11						RPS12			EEFSEC	SLC26A11	CPT1A		KDM2A						EIF2AK4			G6PD
	PPME1	COA1	DNAJA1													LRP8	CCNT2	TDRD3		CTDP1		FKBP8			C5H12orf73		MCM3						PRPF31			TRAPPC5	FKRP	KCNMB4		STK4						VIM			ATXN2L
	PCCA	MYOF	PRKACB													PLCG1	SHOC2	SEPTIN7		CHKA		ZNF787			TMEM161B		FOXM1						H2AFJ			TUBGCP2	ZNF419	TMEM19		NCOA5						CD1A			INO80E
	HEXA	SPCS1	ATAD1													EFNB1	SMAD5			FNIP2		FAM174C			SNX12		CKS2						PFDN2			KLHL36	ARL8B	DSTYK		FNBP4						TSPYL2			LUC7L3
	RBX1	ZNF385A	EXOC1													PANX2	ARHGEF12			BRF2		HDHD5			NFU1		POLA2						POLR2E			D2HGDH	NDUFB2	ENSBTAG00000052130		CCDC6						ENSBTAG00000012668			NCOR1
	NDUFA2	UBE2E1	SNX13													ARSA	USP34			GRAMD4		RABEP2			GLRX3		KIF22						AMIGO3			TYSND1	ENSBTAG00000005152	ERO1A		TRRAP						MYO6			CD3EAP
	RAN	OSBPL1A	TBC1D23													MAP11	EPG5			MAP3K11		MPST			S100A10		FANCI						MRPS26			MZT2B	CLPTM1L	SDS		STAT5B						GREB1			WIZ
	CD59	DPH6	SNX14													PXDC1	DDX6			RIPK1		NDUFB7			ZDHHC13		E2F2						SMARCB1			ENSBTAG00000038330	MAFG	LAPTM4A		ANKRD11						SPN			NACC1
	HAUS7	PEX19	PLGRKT													ATG4D	ENSBTAG00000051886			RNF166		RPL13			NCF4		SCARA3						ACOT7			CRAT	ATP6V0C	ENSBTAG00000027962		ATXN1L						FAM210B			NAPA
	CHPT1	IQCD	MAGT1													PADI2	DPP8			FZR1		WRNIP1			NDUFS4		AURKA						AMDHD2			UQCRC1	TOP3A	CDS2		ZNF652						FXYD5			SAFB2
	SRI	ENSBTAG00000055220	ACADM													POLG	FYTTD1			SNAP29		ZGPAT			RPL21		PLK1						CTSH			ADO	GMPPB	ALCAM		RBM33						CLU			RING1
	TRPV2	USP30	CLEC7A													ABTB2	SEC24B			ARRDC2		SNRNP70			METTL18		FANCD2						CD320			PRR5	RELL2	CPNE3		GATAD2B						FAM234B			ENSBTAG00000045914
	SUMO3	ZNF280B	COX16													ITGA5	SENP6			OSGIN1		RNPEPL1			CROT		FABP4						GRN			GRINA	ORAI2	PUM2		TAF4						RSPO1			ENSBTAG00000046008
	CZIB	HAUS8	RPS27A													CHST12	ELK4			HMGXB3		MAF1			FAM151B		CLIC5						IFRD2			GDF1	ITPRIPL2	EDEM1		BOD1L1						TCHHL1			ZNF746
	WWOX	OCEL1	BZW1													IFFO2	ZYG11B			KAT14		MRPS34			TRIT1		KNTC1						ILKAP			RPLP2	PRR5L	TLR4		ARID1B						SLC36A2			ATN1
	ACAA2	SAP18	SCP2													RIN2	EDRF1			TXNRD1					LEPROTL1		NUSAP1						CCDC124			CD81	MARCHF3	GNG12		NAV3						CDK14			CANT1
	MICOS10	ZNF438	RAE1													ADAMTS2	PHIP			TNPO2					CPSF3		C1QTNF1						TUFM			ALDH4A1	IFI27	SLC44A1		ZNF236						ENPP5			MYBBP1A
	ORC6	EPRS	SUMF1													TSPAN32	EDEM3			VPS37B					ACTR10		CDC20						ZNF593			SLC45A4	TLR2	SLC26A2		PFKFB3						REPS2			THYN1
	QTRT2	POLE3	ESD													ALKBH5	CEP350			THOC6					ENSBTAG00000053992		MCM10						VSIG10L			EXOSC6	TEFM	GGTA1		PRDM2						SRGAP3			TMEM189
	U2AF1L4	DLAT	CYP20A1													TREM2	SLC38A1			GCLC					ZNF181		PSMC3IP						NUDC			ENSBTAG00000052345	ACVR1B	ATXN7L3B		TCF20						EBD			ZYX
	ENSBTAG00000048722	NASP	RANBP6													MFSD10	QSER1			ZNF703					RPS27		S100A12						ATP6V0D1			NT5DC2	DUS3L			HIPK1						CNTN3			EVI5L
	COPS9	C15H11orf74	ALG5													APLP2	HEATR1			LSM14B					RPL22L1		CCNA2						CCDC71			PLOD3	UQCRQ			WWC2						DPYSL2			SH2B1
	GLOD4	HCFC1R1	EXO5													FAM174A	FNDC3A			DECR2					EIF2S3		CDT1						ISY1			ANAPC2	SYS1			KMT2B						FAIM2			CHERP
	COX7A2	TMEM69	SMAD2													PIK3R5	HSPA13			AP5B1					RPS11		CLSPN						NDUFS8			LRRC24	SH2B3			ABR						DEFB4A			UBE2G2
	ENSBTAG00000032764	NUTF2	NDUFA4													RPS6KA4	PCM1			FLCN					LRRC28		LIG1						NDUFA10			KIAA2013	SLC46A2			EP300						CCNY			RHOG
	ZNRD1	R3HDM1	TIMM9													TIMM10B	MED13			IKBKB					MCEE		KIF4A						PSMC3			GAA	CIRBP			STX6						LRRC71			GIT1
	DYNC1LI1	ADD3	MRPS28													ENSBTAG00000049507	DOCK10			MRGBP					RPL10		ACAT1						BLVRB			RTEL1	SH3TC1			SETD1B						ITGAL			GPS2
	WDR3	COX7B	ENSBTAG00000015077													NPC1	PLA2R1			RAB40C					UMPS		MTFR2						RAB5IF			TRMU	SLC3A2			ZNF609									MED25
	DYNLL1	PA2G4	COPB1													BEND3	CHD1			LRRC47					AP3M1		KNL1						ARHGDIA			ATP5F1D	POLR3K			KIAA0355									TRMT44
	TMEM126B	HNRNPH3	CRIPT													SLC35C2	CHM			TNIP2					CCT4		RRM2									SBF1	SDF2			LARP4B									SMARCC2
	SNRPA1	TBCE	MARCHF7													PSAT1	ITCH			ARL8A					NUP160		BRCA1									RNF26	TMEM120A			RREB1									TFEB
	RNF181	HNRNPA3	RPL35A													ZBTB42	RASA2			UPF1					PRMT3		MCM2									RABGGTA	KCNK13			WIPF2									RPL28
	RPLP0	SEC62	RPP30													FAM20A	ENSBTAG00000049545			ZDHHC7					MSMO1		SGO1									CORO1A	MAN2B1			PHF2									PTMS
	ODC1	TNFAIP8L2	RPS3A													RHBDF1	ERBIN			TMEM268					RPS6		SMC2									MCRIP2	RNF114			RBM27									ZFAND3
	CCT8	SPICE1	HSD17B4													PER2	IPO7			SURF4					TTC27		KIF2C									LZTR1	DDT			CEP104									NUP62
	TOMM5	CSNK2B	PSMA2													AGAP1	PTBP3			IRAK1					REXO5		SEMA3A									SDF2L1	FRMD8			MAP4K4									CIC
	ZDHHC4	PAK1	ENSBTAG00000050438													TH	MOB1B			MRPL38					SUCLG2		SPAG5									NELFB	TMEM18			CREBBP									GOLIM4
	POLR1E	MAGED1	EIF3M													ADGRA2	RIF1			SERTAD1					DYNC1I2		KIF11									ZFYVE21	ENSBTAG00000048228												PPP1R3E
	WDR61	DNAJC7	SDHD													MMP25	MYSM1			PSMD3					NUP37		ESCO2									GNB2	IFI30												CRTC2
	SLC35B1	RHNO1	DDX1													CARD19	ZBTB33			SMG5					PMPCB		UHRF1									CTBP1	SLC7A1												STRN4
	PSMD2	AGBL5	IARS2													TTYH2	CNOT1			EGLN2					ENSBTAG00000031834		TSPAN12									DGCR2	GPR132												SNX15
	ATP6V1B2	SRRM1	RBBP4													GSDME	CSGALNACT2								ODR4		SPC24									LLGL1	SPPL3												RAD23A
	C1QBP	SEC31A	TMEM167A													HYAL1	ENSBTAG00000048798								CLHC1		ESPL1									SCAP	SLC66A2												WBP2
	ASAH1	UBA52	POLR2B													HS6ST1	ASH1L								CLEC4A		CDCA3									ABHD17A	NDUFS7												TRIR
	S100A4	TMA16														PHLDB1	TRPM7								HIBADH		GINS1									SLC12A7	PDE12												MSL1
	BUB3	DPF2														SLC4A2	DMXL1								ENSBTAG00000046000		MCM4									UNC93B1	DNPEP												ENSBTAG00000038335
	SLC25A3	PPP2R5C														CERS1	IL13RA1								DPY19L1		MCM5									ABTB1	KLHL21												GGA1
	SNRPE	ATP5PF														ENSBTAG00000053153	N4BP2								ETFRF1		CDCA5										HDDC2												BRD4
	ATP5ME	TOX4														SUN1	ATR								ABRACL		CDK1										WTAP												LZTS2
	EIF3I	CASC3														JSP.1	EFR3A								HSPE1		TICRR										TPCN2												LAMTOR1
	HADHB	ZBTB24														ENSBTAG00000050077	EFCAB14								RPS26		CIT										TRAF2												TAF3
	BLMH	AUP1														ENSBTAG00000047675	DENND4C								PAAF1		NCAPH										PPP4C												ENSBTAG00000010020
	NDUFA1	SNX5														PRPSAP1	XIAP								ALG14		KIFC1										GBA2												CNOT3
	AP2M1	PRR13														SPHK1	MAN1A2								GALM		RAD51										SNN												UBALD1
	ATOX1	IGBP1														ADCY7									DAD1		MKI67																						USF2
	MDH1	ERH														KEAP1									HNMT		TPX2																						RABL6
	AKR1A1	APBB1IP														ZNF276									CCNG1		NDC80																						SLX4
	COMMD4	CRABP2														KIFC3									GABARAP		BIRC5																						ZC3H4
	RENBP	RPL9														CHPF2									NDUFB5		MCM7																						HDGF
	MCM6	UBE2N														RFFL									RPL39		CENPT																						MBP
	COPRS	PDIA3														FHOD1									GGH		HJURP																						CIZ1
	AKR1B1	PPDPF														PAK4									UQCRC2		CDCA8																						EFHD2
	ATP6V1H	EVI2B														SMPD1									PIGK		UBE2C																						FBRSL1
	KDELR2	STAMBP														NAPRT											RACGAP1																						SPINDOC
	SRSF7	LRRN4CL														ITPK1											CKAP2																						PLEKHM1
	UQCR10	CD84														ABHD12											PRC1																						YIPF2
	IPO5	DNAJC8														PPM1F											CCNB1																						ZBTB7A
	SLC38A6	ENSBTAG00000053641														CAPN15											KIF20A																						UBXN1
	ENY2	PPIA														TRIP10											ASF1B																						PEX14
	TMEM126A	AP3S1														ADIPOR1											BUB1																						RIPOR1
	EIF1AX	PCTP														STK32C											STMN1																						MED15
	ATP5MD	IMMT														TPRG1L											CDCA2																						U2AF2
	MRPL27	OAZ1														ETS2											TCF19																						DCP1B
	FABP5	NTAN1														IQSEC1											MYBL2																						BAG3
	ATP5PB	BABAM1														PLIN3											POLE																						TMEM79
	ADSL	MIA3														B3GALT6											KIF15																						MAP7D1
	ATP5PO	POLR2M														S1PR2											IQGAP3																						SPI1
	ATP5F1A	ENSBTAG00000054116														PLXNB2																																	REPIN1
		RAC2														TMEM104																																	RAB7A
		TRA2A														DGKQ
		CPT2														MYO1C
		MTRF1L														DOK3
		CDC26														SLC8B1
		ENSBTAG00000008035														EMC10
		VTA1														METRNL
		UBE2D4														GUCD1
		ZMAT2														SRXN1
		SLC25A23														IDUA
		NPM1														DENND3
		NOP10														GSTT1
		ACP4														CNP
		BABAM2														CARD9
		PILRA														DEAF1
		ATP6V0A1														ADAP1
		TRERF1
		S100A11
		SF3B4
		FYB1
		C18H19orf54
		MESD
		UBAP2
		SH3BGRL
		ATP5MF
		ENSBTAG00000040161
		FCER1G
		ARHGDIB
		HMGN1
		MSL3
		ATF6B
		KXD1
		ENSBTAG00000051506
		NUCKS1
		EIF3H
		GTF2A2
		C16H1orf21
		HSP90B1
		VPS41
		RHOA
		UBE2V1
		GDI2
[truncated: 4 more columns]
