# Supplementary material for: Integrated Analysis of lncRNAs, mRNAs, and TFs to Identify Regulatory Networks Underlying MAP Infection in Cattle
Source: Front Genet. 2021 Jul 5;12:668448. doi: 10.3389/fgene.2021.668448 (PMC8287970; doi:10.3389/fgene.2021.668448)
Supplement: Supplementary File 1 — Soft threshold selection process used to obtain the sale free topology index. [file Data_Sheet_1.zip › Data Sheet 1/Supplementary_Materials/Supplementary_File_S6.xlsx]

## Sheet: Module preservation
Supplementary File S6: Summary of module preservation analysis.
Moule_name	Module_size	MedianRank	Zsummary	Preservation
bisque4	48	4	10	preserved
black	373	30	19	non-preserved
blue	688	51	9.1	non-preserved
brown	602	26	25	non-preserved
brown4	50	41	4	non-preserved
cyan	278	43	10	non-preserved
darkgreen	148	41	8.6	non-preserved
darkgrey	144	14	16	non-preserved
darkmagenta	94	37	6.2	non-preserved
darkolivegreen	95	40	6	non-preserved
darkorange	138	8	17	preserved
darkorange2	53	15	7.9	non-preserved
darkred	184	13	17	non-preserved
darkslateblue	48	8	10	preserved
darkturquoise	145	46	5.8	non-preserved
floralwhite	54	1	15	preserved
green	414	33	18	non-preserved
greenyellow	308	12	25	non-preserved
grey60	233	48	11	non-preserved
ivory	58	50	3.6	non-preserved
lightcyan	268	46	6.7	non-preserved
lightcyan1	58	16	8.3	non-preserved
lightgreen	215	27	12	non-preserved
lightsteelblue1	60	44	4	non-preserved
lightyellow	197	30	13	non-preserved
magenta	337	21	18	non-preserved
mediumpurple3	64	19	9.2	non-preserved
midnightblue	274	2	48	preserved
navajowhite2	35	45	3.4	non-preserved
orange	143	40	8.2	non-preserved
orangered4	67	38	6.4	non-preserved
paleturquoise	111	29	9	non-preserved
palevioletred3	35	6	6.3	non-preserved
pink	344	32	16	non-preserved
plum1	76	17	8.7	non-preserved
plum2	47	36	4.6	non-preserved
purple	330	22	20	non-preserved
red	395	49	7.6	non-preserved
royalblue	192	23	14	non-preserved
saddlebrown	120	49	4.8	non-preserved
salmon	297	23	19	non-preserved
salmon4	42	3	12	preserved
sienna3	92	10	13	non-preserved
skyblue	120	44	6.1	non-preserved
skyblue3	80	19	9.1	non-preserved
steelblue	119	17	13	non-preserved
tan	301	31	15	non-preserved
thistle1	46	6	10	preserved
thistle2	47	34	7.6	non-preserved
turquoise	710	38	19	non-preserved
violet	108	53	2.7	non-preserved
white	128	13	14	non-preserved
yellow	579	28	24	non-preserved
yellowgreen	83	10	12	non-preserved
