# Supplementary material for: Integrated Analysis of lncRNAs, mRNAs, and TFs to Identify Regulatory Networks Underlying MAP Infection in Cattle
Source: Front Genet. 2021 Jul 5;12:668448. doi: 10.3389/fgene.2021.668448 (PMC8287970; doi:10.3389/fgene.2021.668448)
Supplement: Supplementary File 1 — Soft threshold selection process used to obtain the sale free topology index. [file Data_Sheet_1.zip › Data Sheet 1/Supplementary_Materials/Supplementary_File_S8.xlsx]

## Sheet: bisque4
Supplementary File S8: The complete list of the functional enrichment analysis of the genes in the preserved modules
GO	Term	P-value	Genes
	cellular response to lipopolysaccharide	0.00225817	CCR5;IRAK2
	DNA repair	0.237522	NA
	cellular response to DNA damage stimulus	0.323182	NA
	nucleobase-containing compound metabolic process	0.653691	NA
	positive regulation of DNA replication	1	NA
	regulation of DNA replication	1	NA
	double-strand break repair	1	NA
	translesion synthesis	1	NA
	DNA biosynthetic process	1	NA
	cell cycle DNA replication	1	NA
	DNA replication initiation	1	NA
	DNA replication	1	NA
	DNA-dependent DNA replication	1	NA
	inner cell mass cell proliferation	1	NA
	embryonic morphogenesis	1	NA
	liver development	1	NA
	skeletal system development	1	NA
	dendrite morphogenesis	1	NA
	epithelial cell development	1	NA
	cell differentiation involved in embryonic placenta development	1	NA
	germ cell development	1	NA
	protein localization to kinetochore	1	NA
	protein localization to chromatin	1	NA
	female pregnancy	1	NA
	spermatogenesis	1	NA
	mitotic nuclear division	1	NA
	phagocytosis	1	NA
	negative regulation of transport	1	NA
	spindle localization	1	NA
	metaphase plate congression	1	NA
	cell division	1	NA
	cell cycle	1	NA
	mitotic cell cycle	1	NA
	mitotic cytokinesis	1	NA
	cell cycle G1/S phase transition	1	NA
	G2/M transition of mitotic cell cycle	1	NA
	mitotic cell cycle phase transition	1	NA
	mitotic spindle assembly	1	NA
	sister chromatid cohesion	1	NA
	centrosome cycle	1	NA
	spindle organization	1	NA
	DNA duplex unwinding	1	NA
	protein-DNA complex subunit organization	1	NA
	apoptotic mitochondrial changes	1	NA
	meiosis I	1	NA
	nuclear division	1	NA
	mitotic spindle assembly checkpoint	1	NA
	histone phosphorylation	1	NA
	peptidyl-threonine phosphorylation	1	NA
	negative regulation of phosphatase activity	1	NA
	positive regulation of cyclin-dependent protein kinase activity	1	NA
	regulation of cyclin-dependent protein serine/threonine kinase activity	1	NA
	Notch signaling pathway	1	NA
	positive regulation of response to DNA damage stimulus	1	NA
	response to unfolded protein	1	NA
	regulation of microtubule cytoskeleton organization	1	NA
	negative regulation of cellular component organization	1	NA
	positive regulation of cellular component organization	1	NA
	regulation of cytokinesis	1	NA
	negative regulation of cell division	1	NA
	negative regulation of cell cycle G2/M phase transition	1	NA
	positive regulation of cell cycle phase transition	1	NA
	positive regulation of cell cycle process	1	NA

## Sheet: darkorange
Supplementary File S8: The complete list of the functional enrichment analysis of the genes in the preserved modules
GO	Term	P-value	Genes
	protein localization to chromatin	0.00078656	ESR1;RAD21
	negative regulation of phosphatase activity	0.0018301	MARF1;MYO1D
	spermatogenesis	0.0019462	HERPUD2;PSME4;SPATA6
	dendrite morphogenesis	0.00215584	RAPGEF2;WASL
	nuclear division	0.00411774	MARF1;RAD21;KIF2A
	response to unfolded protein	0.00463514	HERPUD2;FAF2
	positive regulation of cellular component organization	0.00611338	RAPGEF2;WASL;ESR1;RAD21
	epithelial cell development	0.007361	RAPGEF2;ESR1
	germ cell development	0.00797521	MARF1;PSME4
	protein-DNA complex subunit organization	0.00927075	ESR1;PSME4
	negative regulation of cellular component organization	0.00943012	RAPGEF2;WASL;RAD21
	spindle localization	0.0272944	NA
	mitotic nuclear division	0.0323052	NA
	nucleobase-containing compound metabolic process	0.0336702	NA
	cell division	0.0390833	NA
	negative regulation of cell cycle G2/M phase transition	0.0486235	NA
	female pregnancy	0.0695118	NA
	sister chromatid cohesion	0.0695118	NA
	cell cycle	0.0720844	NA
	mitotic spindle assembly	0.0746661	NA
	G2/M transition of mitotic cell cycle	0.084894	NA
	toll-like receptor signaling pathway	0.11	NA
	DNA repair	0.13427	NA
	mitotic cell cycle	0.161162	NA
	spindle organization	0.167636	NA
	positive regulation of cell cycle process	0.204088	NA
	double-strand break repair	0.212963	NA
	cellular response to DNA damage stimulus	0.234208	NA
	mitotic cell cycle phase transition	0.26429	NA
	positive regulation of DNA replication	1	NA
	regulation of DNA replication	1	NA
	translesion synthesis	1	NA
	DNA biosynthetic process	1	NA
	cell cycle DNA replication	1	NA
	DNA replication initiation	1	NA
	DNA replication	1	NA
	DNA-dependent DNA replication	1	NA
	inner cell mass cell proliferation	1	NA
	embryonic morphogenesis	1	NA
	liver development	1	NA
	skeletal system development	1	NA
	cell differentiation involved in embryonic placenta development	1	NA
	protein localization to kinetochore	1	NA
	phagocytosis	1	NA
	negative regulation of transport	1	NA
	metaphase plate congression	1	NA
	mitotic cytokinesis	1	NA
	cell cycle G1/S phase transition	1	NA
	centrosome cycle	1	NA
	DNA duplex unwinding	1	NA
	apoptotic mitochondrial changes	1	NA
	meiosis I	1	NA
	mitotic spindle assembly checkpoint	1	NA
	histone phosphorylation	1	NA
	peptidyl-threonine phosphorylation	1	NA
	positive regulation of cyclin-dependent protein kinase activity	1	NA
	regulation of cyclin-dependent protein serine/threonine kinase activity	1	NA
	Notch signaling pathway	1	NA
	cytokine-mediated signaling pathway	1	NA
	positive regulation of response to DNA damage stimulus	1	NA
	cellular response to lipopolysaccharide	1	NA
	regulation of microtubule cytoskeleton organization	1	NA
	regulation of cytokinesis	1	NA
	negative regulation of cell division	1	NA
	positive regulation of cell cycle phase transition	1	NA

## Sheet: darkslateblue
Supplementary File S8: The complete list of the functional enrichment analysis of the genes in the preserved modules
GO	Term	P-value	Genes
	DNA biosynthetic process	0.000679167	TK1;RFC2;PCNA
	regulation of DNA replication	0.00281305	RFC2;PCNA
	positive regulation of response to DNA damage stimulus	0.00575275	PCNA;NSMCE1
	nucleobase-containing compound metabolic process	0.00993864	GART;TK1;HNRNPA2B1;TYMS;RFC2;MARS;RNASEH2A;BUD23;PCNA;REXO2;MAGOHB;CDCA7
	DNA-dependent DNA replication	0.0152849	NA
	positive regulation of DNA replication	0.0288812	NA
	translesion synthesis	0.0288812	NA
	cell cycle DNA replication	0.0402116	NA
	DNA repair	0.502718	NA
	mitotic cell cycle	0.54344	NA
	cell cycle	0.837375	NA
	double-strand break repair	1	NA
	DNA replication initiation	1	NA
	DNA replication	1	NA
	inner cell mass cell proliferation	1	NA
	embryonic morphogenesis	1	NA
	liver development	1	NA
	skeletal system development	1	NA
	dendrite morphogenesis	1	NA
	epithelial cell development	1	NA
	cell differentiation involved in embryonic placenta development	1	NA
	germ cell development	1	NA
	protein localization to kinetochore	1	NA
	protein localization to chromatin	1	NA
	female pregnancy	1	NA
	spermatogenesis	1	NA
	mitotic nuclear division	1	NA
	phagocytosis	1	NA
	negative regulation of transport	1	NA
	spindle localization	1	NA
	metaphase plate congression	1	NA
	cell division	1	NA
	mitotic cytokinesis	1	NA
	cell cycle G1/S phase transition	1	NA
	G2/M transition of mitotic cell cycle	1	NA
	mitotic cell cycle phase transition	1	NA
	mitotic spindle assembly	1	NA
	sister chromatid cohesion	1	NA
	centrosome cycle	1	NA
	spindle organization	1	NA
	DNA duplex unwinding	1	NA
	protein-DNA complex subunit organization	1	NA
	apoptotic mitochondrial changes	1	NA
	meiosis I	1	NA
	nuclear division	1	NA
	mitotic spindle assembly checkpoint	1	NA
	histone phosphorylation	1	NA
	peptidyl-threonine phosphorylation	1	NA
	negative regulation of phosphatase activity	1	NA
	positive regulation of cyclin-dependent protein kinase activity	1	NA
	regulation of cyclin-dependent protein serine/threonine kinase activity	1	NA
	toll-like receptor signaling pathway	1	NA
	Notch signaling pathway	1	NA
	cytokine-mediated signaling pathway	1	NA
	cellular response to DNA damage stimulus	1	NA
	cellular response to lipopolysaccharide	1	NA
	response to unfolded protein	1	NA
	regulation of microtubule cytoskeleton organization	1	NA
	negative regulation of cellular component organization	1	NA
	positive regulation of cellular component organization	1	NA
	regulation of cytokinesis	1	NA
	negative regulation of cell division	1	NA
	negative regulation of cell cycle G2/M phase transition	1	NA
	positive regulation of cell cycle phase transition	1	NA
	positive regulation of cell cycle process	1	NA

## Sheet: floralwhite
Supplementary File S8: The complete list of the functional enrichment analysis of the genes in the preserved modules
GO	Term	P-value	Genes
	nucleobase-containing compound metabolic process	0.240891	NA
	positive regulation of cellular component organization	0.243586	NA
	cellular response to DNA damage stimulus	0.284328	NA
	positive regulation of DNA replication	1	NA
	regulation of DNA replication	1	NA
	DNA repair	1	NA
	double-strand break repair	1	NA
	translesion synthesis	1	NA
	DNA biosynthetic process	1	NA
	cell cycle DNA replication	1	NA
	DNA replication initiation	1	NA
	DNA replication	1	NA
	DNA-dependent DNA replication	1	NA
	inner cell mass cell proliferation	1	NA
	embryonic morphogenesis	1	NA
	liver development	1	NA
	skeletal system development	1	NA
	dendrite morphogenesis	1	NA
	epithelial cell development	1	NA
	cell differentiation involved in embryonic placenta development	1	NA
	germ cell development	1	NA
	protein localization to kinetochore	1	NA
	protein localization to chromatin	1	NA
	female pregnancy	1	NA
	spermatogenesis	1	NA
	mitotic nuclear division	1	NA
	phagocytosis	1	NA
	negative regulation of transport	1	NA
	spindle localization	1	NA
	metaphase plate congression	1	NA
	cell division	1	NA
	cell cycle	1	NA
	mitotic cell cycle	1	NA
	mitotic cytokinesis	1	NA
	cell cycle G1/S phase transition	1	NA
	G2/M transition of mitotic cell cycle	1	NA
	mitotic cell cycle phase transition	1	NA
	mitotic spindle assembly	1	NA
	sister chromatid cohesion	1	NA
	centrosome cycle	1	NA
	spindle organization	1	NA
	DNA duplex unwinding	1	NA
	protein-DNA complex subunit organization	1	NA
	apoptotic mitochondrial changes	1	NA
	meiosis I	1	NA
	nuclear division	1	NA
	mitotic spindle assembly checkpoint	1	NA
	histone phosphorylation	1	NA
	peptidyl-threonine phosphorylation	1	NA
	negative regulation of phosphatase activity	1	NA
	positive regulation of cyclin-dependent protein kinase activity	1	NA
	regulation of cyclin-dependent protein serine/threonine kinase activity	1	NA
	toll-like receptor signaling pathway	1	NA
	Notch signaling pathway	1	NA
	cytokine-mediated signaling pathway	1	NA
	positive regulation of response to DNA damage stimulus	1	NA
	cellular response to lipopolysaccharide	1	NA
	response to unfolded protein	1	NA
	regulation of microtubule cytoskeleton organization	1	NA
	negative regulation of cellular component organization	1	NA
	regulation of cytokinesis	1	NA
	negative regulation of cell division	1	NA
	negative regulation of cell cycle G2/M phase transition	1	NA
	positive regulation of cell cycle phase transition	1	NA
	positive regulation of cell cycle process	1	NA

## Sheet: midnightblue
Supplementary File S8: The complete list of the functional enrichment analysis of the genes in the preserved modules
GO	Term	P-value	Genes
	cell division	5.27713e-15	CDK1;CCNA2;CCNB2;CCNB1;AURKB;BIRC5;AURKA;CCNF;UBE2C;TPX2;PTTG1;FAM83D;SPC24;SPDL1;CDCA2;CDC25A;E2F7;KIF20A;ASPM;PLK1;CCNE2;MASTL;CINP;CKS1B;SKA2;CKS2;ERCC6L;E2F8
	cell cycle	5.48119e-07	CDK1;MCM3;CCNA2;BRCA1;AURKB;BIRC5;AURKA;CHAF1A;CCNF;KIF22;UBE2C;MCM5;TPX2;MCM8;FAM83D;SPC24;CDKN2D;SBDS;PLK4;RAD51;SPDL1;CKAP2;CDCA2;E2F7;KIF20A;UHRF1;ASPM;PLK1;CCNE2;AUNIP;MCM7;MASTL;PCLAF;CINP;CKS1B;SKA2;NUSAP1;FEN1;HASPIN;CKS2;ERCC6L;E2F8
	DNA replication initiation	7.447e-07	MCM3;MCM5;MCM8;CCNE2;MCM7
	G2/M transition of mitotic cell cycle	2.36712e-06	CDK1;CCNA2;AURKB;BIRC5;PLK1;MASTL
	protein localization to kinetochore	2.6414e-06	CDK1;AURKB;SPDL1;HASPIN
	histone phosphorylation	3.20769e-06	CDK1;CCNB1;AURKB;AURKA;HASPIN
	DNA replication	1.21267e-05	MCM3;CCNA2;POLD1;CHAF1A;MCM5;MCM8;PRIMPOL;RAD51;E2F7;CCNE2;MCM7;PCLAF;CINP;RMI2;FEN1;GINS4;E2F8
	mitotic spindle assembly checkpoint	6.11409e-05	AURKB;BIRC5;SPDL1;PLK1
	regulation of cyclin-dependent protein serine/threonine kinase activity	6.11409e-05	CDKN2D;PLK1;CKS1B;CKS2
	positive regulation of cell cycle process	8.77786e-05	CDK1;AURKB;BIRC5;FAM83D;PLK4;E2F7;NUSAP1;FEN1;E2F8
	DNA repair	0.000160991	CHAF1A;KIF22;MCM8;PTTG1;RUVBL2;PRIMPOL;ALKBH2;RAD51;UHRF1;AUNIP;PCLAF;CINP;FEN1
	negative regulation of cell division	0.000194619	AURKB;E2F7;E2F8
	centrosome cycle	0.000257993	AURKA;CCNF;PLK4;PLK1;PCLAF
	DNA duplex unwinding	0.000318757	RUVBL2;GINS1;MCM7;GINS4
	cell differentiation involved in embryonic placenta development	0.000381481	PLK4;E2F7;E2F8
	cell cycle DNA replication	0.000654302	RAD51;E2F7;E2F8
	meiosis I	0.00102607	AURKA;PLK1;CKS2
	mitotic nuclear division	0.00107183	AURKB;BIRC5;AURKA;KIF22;UBE2C;TPX2;SPDL1;PLK1;NUSAP1;HASPIN
	cellular response to DNA damage stimulus	0.00113387	CDK1;PARG;CHAF1A;KIF22;MCM8;PTTG1;RUVBL2;PRIMPOL;ALKBH2;RAD51;E2F7;UHRF1;PLK1;AUNIP;MCM7;MASTL;PCLAF;CINP;FEN1
	spindle organization	0.00135324	AURKB;AURKA;TPX2;SBDS;ASPM;PLK1;AUNIP
	liver development	0.00150853	AURKA;E2F7;E2F8
	negative regulation of cell cycle G2/M phase transition	0.00150853	CDK1;AURKB;PLK1
	regulation of cytokinesis	0.00152236	AURKB;E2F7;KIF20A;E2F8
	regulation of microtubule cytoskeleton organization	0.00347575	CCNF;TPX2;PLK4;PLK1;SKA2
	metaphase plate congression	0.00372065	KIF22;FAM83D;SPDL1
	positive regulation of cell cycle phase transition	0.00372065	CDK1;BIRC5;FAM83D
	cell cycle G1/S phase transition	0.00437963	CCNA2;FAM83D;E2F7;CCNE2
	sister chromatid cohesion	0.00474122	KIF22;FEN1;HASPIN
	mitotic spindle assembly	0.00591512	AURKB;TPX2;PLK1
	positive regulation of DNA replication	0.00712202	E2F7;E2F8
	translesion synthesis	0.00712202	PRIMPOL;PCLAF
	inner cell mass cell proliferation	0.00712202	SBDS;GINS4
	spindle localization	0.00712202	SPDL1;PLK1
	positive regulation of cyclin-dependent protein kinase activity	0.00712202	CKS1B;CKS2
	mitotic cell cycle	0.0075701	CDK1;CCNA2;AURKB;BIRC5;AURKA;KIF22;UBE2C;TPX2;SBDS;RAD51;SPDL1;E2F7;KIF20A;PLK1;CCNE2;MASTL;SKA2;NUSAP1;HASPIN;CKS2;E2F8
	mitotic cytokinesis	0.00874495	BIRC5;KIF20A;PLK1
	peptidyl-threonine phosphorylation	0.00874495	CDK1;PLK1;HASPIN
	mitotic cell cycle phase transition	0.00912127	CDK1;CCNA2;AURKB;BIRC5;UBE2C;SPDL1;E2F7;PLK1;CCNE2;MASTL;CKS2
	DNA-dependent DNA replication	0.00946451	MCM3;MCM5;MCM8;PRIMPOL;RAD51;E2F7;CCNE2;MCM7;FEN1;GINS4;E2F8
	protein-DNA complex subunit organization	0.0367584	NA
	double-strand break repair	0.11372	NA
	DNA biosynthetic process	0.15432	NA
	protein localization to chromatin	0.20068	NA
	regulation of DNA replication	0.218413	NA
	negative regulation of phosphatase activity	0.285529	NA
	negative regulation of cellular component organization	0.302167	NA
	dendrite morphogenesis	0.30531	NA
	positive regulation of cellular component organization	0.342852	NA
	germ cell development	0.504382	NA
	nucleobase-containing compound metabolic process	0.651383	NA
	skeletal system development	0.666325	NA
	phagocytosis	0.684709	NA
	negative regulation of transport	0.755794	NA
	embryonic morphogenesis	1	NA
	epithelial cell development	1	NA
	female pregnancy	1	NA
	spermatogenesis	1	NA
	apoptotic mitochondrial changes	1	NA
	nuclear division	1	NA
	toll-like receptor signaling pathway	1	NA
	Notch signaling pathway	1	NA
	cytokine-mediated signaling pathway	1	NA
	positive regulation of response to DNA damage stimulus	1	NA
	cellular response to lipopolysaccharide	1	NA
	response to unfolded protein	1	NA

## Sheet: salmon4
Supplementary File S8: The complete list of the functional enrichment analysis of the genes in the preserved modules
GO	Term	P-value	Genes
	Notch signaling pathway	0.00141047	PSEN2;DLK2
	skeletal system development	0.119738	NA
	nucleobase-containing compound metabolic process	0.968552	NA
	positive regulation of DNA replication	1	NA
	regulation of DNA replication	1	NA
	DNA repair	1	NA
	double-strand break repair	1	NA
	translesion synthesis	1	NA
	DNA biosynthetic process	1	NA
	cell cycle DNA replication	1	NA
	DNA replication initiation	1	NA
	DNA replication	1	NA
	DNA-dependent DNA replication	1	NA
	inner cell mass cell proliferation	1	NA
	embryonic morphogenesis	1	NA
	liver development	1	NA
	dendrite morphogenesis	1	NA
	epithelial cell development	1	NA
	cell differentiation involved in embryonic placenta development	1	NA
	germ cell development	1	NA
	protein localization to kinetochore	1	NA
	protein localization to chromatin	1	NA
	female pregnancy	1	NA
	spermatogenesis	1	NA
	mitotic nuclear division	1	NA
	negative regulation of transport	1	NA
	spindle localization	1	NA
	metaphase plate congression	1	NA
	cell division	1	NA
	cell cycle	1	NA
	mitotic cell cycle	1	NA
	mitotic cytokinesis	1	NA
	cell cycle G1/S phase transition	1	NA
	G2/M transition of mitotic cell cycle	1	NA
	mitotic cell cycle phase transition	1	NA
	mitotic spindle assembly	1	NA
	sister chromatid cohesion	1	NA
	centrosome cycle	1	NA
	spindle organization	1	NA
	DNA duplex unwinding	1	NA
	protein-DNA complex subunit organization	1	NA
	apoptotic mitochondrial changes	1	NA
	meiosis I	1	NA
	nuclear division	1	NA
	mitotic spindle assembly checkpoint	1	NA
	histone phosphorylation	1	NA
	peptidyl-threonine phosphorylation	1	NA
	negative regulation of phosphatase activity	1	NA
	positive regulation of cyclin-dependent protein kinase activity	1	NA
	regulation of cyclin-dependent protein serine/threonine kinase activity	1	NA
	toll-like receptor signaling pathway	1	NA
	cytokine-mediated signaling pathway	1	NA
	cellular response to DNA damage stimulus	1	NA
	positive regulation of response to DNA damage stimulus	1	NA
	cellular response to lipopolysaccharide	1	NA
	response to unfolded protein	1	NA
	regulation of microtubule cytoskeleton organization	1	NA
	negative regulation of cellular component organization	1	NA
	positive regulation of cellular component organization	1	NA
	regulation of cytokinesis	1	NA
	negative regulation of cell division	1	NA
	negative regulation of cell cycle G2/M phase transition	1	NA
	positive regulation of cell cycle phase transition	1	NA
	positive regulation of cell cycle process	1	NA

## Sheet: thistle1
Supplementary File S8: The complete list of the functional enrichment analysis of the genes in the preserved modules
GO	Term	P-value	Genes
	female pregnancy	0.000453469	MMP9;CITED2
	apoptotic mitochondrial changes	0.00264077	MMP9;BNIP3
	skeletal system development	0.00416457	MMP9;CITED2
	double-strand break repair	0.00504865	ZFYVE26;RNF169
	embryonic morphogenesis	0.00552065	MMP9;CITED2
	negative regulation of transport	0.0067867	MMP9;DNM1
	liver development	0.0231501	NA
	mitotic cytokinesis	0.0408302	NA
	regulation of cytokinesis	0.0483212	NA
	cell cycle	0.174086	NA
	mitotic cell cycle	0.293817	NA
	cell division	0.310884	NA
	positive regulation of cellular component organization	0.310884	NA
	nucleobase-containing compound metabolic process	0.540279	NA
	positive regulation of DNA replication	1	NA
	regulation of DNA replication	1	NA
	DNA repair	1	NA
	translesion synthesis	1	NA
	DNA biosynthetic process	1	NA
	cell cycle DNA replication	1	NA
	DNA replication initiation	1	NA
	DNA replication	1	NA
	DNA-dependent DNA replication	1	NA
	inner cell mass cell proliferation	1	NA
	dendrite morphogenesis	1	NA
	epithelial cell development	1	NA
	cell differentiation involved in embryonic placenta development	1	NA
	germ cell development	1	NA
	protein localization to kinetochore	1	NA
	protein localization to chromatin	1	NA
	spermatogenesis	1	NA
	mitotic nuclear division	1	NA
	phagocytosis	1	NA
	spindle localization	1	NA
	metaphase plate congression	1	NA
	cell cycle G1/S phase transition	1	NA
	G2/M transition of mitotic cell cycle	1	NA
	mitotic cell cycle phase transition	1	NA
	mitotic spindle assembly	1	NA
	sister chromatid cohesion	1	NA
	centrosome cycle	1	NA
	spindle organization	1	NA
	DNA duplex unwinding	1	NA
	protein-DNA complex subunit organization	1	NA
	meiosis I	1	NA
	nuclear division	1	NA
	mitotic spindle assembly checkpoint	1	NA
	histone phosphorylation	1	NA
	peptidyl-threonine phosphorylation	1	NA
	negative regulation of phosphatase activity	1	NA
	positive regulation of cyclin-dependent protein kinase activity	1	NA
	regulation of cyclin-dependent protein serine/threonine kinase activity	1	NA
	toll-like receptor signaling pathway	1	NA
	Notch signaling pathway	1	NA
	cytokine-mediated signaling pathway	1	NA
	cellular response to DNA damage stimulus	1	NA
	positive regulation of response to DNA damage stimulus	1	NA
	cellular response to lipopolysaccharide	1	NA
	response to unfolded protein	1	NA
	regulation of microtubule cytoskeleton organization	1	NA
	negative regulation of cellular component organization	1	NA
	negative regulation of cell division	1	NA
	negative regulation of cell cycle G2/M phase transition	1	NA
	positive regulation of cell cycle phase transition	1	NA
	positive regulation of cell cycle process	1	NA
